# Supplementary material for: Single-cell RNA sequencing in donor and end-stage heart failure patients identifies NLRP3 as a therapeutic target for arrhythmogenic right ventricular cardiomyopathy
Source: BMC Med. 2024 Jan 8;22:11. doi: 10.1186/s12916-023-03232-8 (PMC10773142; doi:10.1186/s12916-023-03232-8)
Supplement: Supplementary file 5 — Additional file 5. Myeloid cluster DEGs. [file 12916_2023_3232_MOESM5_ESM.xlsx]

## Sheet: Sheet 1
p_val	avg_logFC	pct.1	pct.2	p_val_adj	cluster	gene
0	1.24642	0.49	0.106	0	Mye0	NAV2
0	1.16471	0.867	0.501	0	Mye0	MRC1
0	1.16177	0.875	0.542	0	Mye0	F13A1
0	1.09567	0.884	0.538	0	Mye0	RNASE1
0	1.09	0.906	0.497	0	Mye0	SELENOP
0	1.04617	0.82	0.64	0	Mye0	MAN1A1
0	1.00392	0.675	0.455	0	Mye0	PDE4D
0	1.00106	0.648	0.351	0	Mye0	PDGFC
0	0.990446	0.91	0.797	0	Mye0	RBPJ
0	0.982232	0.546	0.212	0	Mye0	CD163L1
0	0.9771	0.759	0.41	0	Mye0	LGMN
0	0.956302	0.701	0.297	0	Mye0	COLEC12
0	0.948502	0.456	0.114	0	Mye0	EDA
0	0.934733	0.629	0.444	0	Mye0	PDK4
0	0.930916	0.626	0.224	0	Mye0	MAMDC2
0	0.927916	0.755	0.466	0	Mye0	STARD13
0	0.923583	0.808	0.422	0	Mye0	DAB2
0	0.918596	0.717	0.297	0	Mye0	LYVE1
0	0.90414	0.477	0.179	0	Mye0	BNC2
0	0.899326	0.544	0.329	0	Mye0	CSGALNACT1
0	0.888526	0.672	0.349	0	Mye0	MERTK
0	0.867889	0.402	0.087	0	Mye0	MPPED2
0	0.850327	0.661	0.318	0	Mye0	RGL1
0	0.844049	0.389	0.105	0	Mye0	TTN
0	0.835897	0.695	0.452	0	Mye0	ITSN1
0	0.824017	0.479	0.124	0	Mye0	SCN9A
0	0.817987	0.791	0.421	0	Mye0	MAF
0	0.80709	0.837	0.616	0	Mye0	SLC9A9
0	0.806394	0.623	0.288	0	Mye0	SLC40A1
0	0.770565	0.704	0.349	0	Mye0	SLCO2B1
0	0.755794	0.921	0.661	0	Mye0	C1QA
0	0.749998	0.895	0.66	0	Mye0	FRMD4B
0	0.736256	0.763	0.398	0	Mye0	FOLR2
0	0.720797	0.81	0.512	0	Mye0	MS4A4A
0	0.720486	0.507	0.215	0	Mye0	PLTP
0	0.71995	0.69	0.363	0	Mye0	FRMD4A
0	0.715923	0.846	0.65	0	Mye0	CD163
0	0.71449	0.893	0.588	0	Mye0	C1QB
0	0.711323	0.798	0.659	0	Mye0	FMN1
0	0.702915	0.634	0.306	0	Mye0	NRP1
0	0.692542	0.41	0.172	0	Mye0	NAALADL2
0	0.688471	0.676	0.375	0	Mye0	AP2A2
0	0.683397	0.427	0.178	0	Mye0	AL035446.2
0	0.682987	0.412	0.17	0	Mye0	LINC01374
0	0.680395	0.452	0.148	0	Mye0	ME1
0	0.67333	0.549	0.31	0	Mye0	AUTS2
0	0.673231	0.543	0.292	0	Mye0	SPATS2L
0	0.671277	0.833	0.72	0	Mye0	FCHSD2
0	0.669745	0.662	0.461	0	Mye0	MGAT5
0	0.667118	0.686	0.35	0	Mye0	STAB1
0	0.655299	0.873	0.53	0	Mye0	C1QC
0	0.655058	0.439	0.145	0	Mye0	PMP22
5.55931e-271	0.65416	0.414	0.259	2.03476e-266	Mye0	AFF3
0	0.635198	0.508	0.206	0	Mye0	WLS
0	0.624601	0.521	0.171	0	Mye0	LILRB5
0	0.622707	0.7	0.511	0	Mye0	PEAK1
0	0.619395	0.521	0.267	0	Mye0	NFIA
0	0.599118	0.472	0.206	0	Mye0	THRB
0	0.588993	0.438	0.208	0	Mye0	PRKN
0	0.579973	0.651	0.505	0	Mye0	SLC1A3
0	0.579585	0.739	0.598	0	Mye0	ITPR2
0	0.578472	0.517	0.288	0	Mye0	WWP1
0	0.577222	0.592	0.328	0	Mye0	ARHGAP6
0	0.574753	0.713	0.533	0	Mye0	MYO5A
6.10341e-289	0.573201	0.538	0.418	2.23391e-284	Mye0	PSME4
0	0.569818	0.803	0.694	0	Mye0	TCF12
0	0.568294	0.608	0.381	0	Mye0	DTNA
0	0.555494	0.395	0.117	0	Mye0	IGF1
0	0.555166	0.366	0.124	0	Mye0	PTPRM
0	0.553525	0.738	0.585	0	Mye0	ARHGAP24
0	0.550009	0.589	0.412	0	Mye0	FHIT
0	0.539332	0.589	0.338	0	Mye0	GPR34
0	0.534296	0.546	0.329	0	Mye0	FAM13A
0	0.531288	0.598	0.389	0	Mye0	TNS3
0	0.530705	0.631	0.421	0	Mye0	C20orf194
0	0.522742	0.811	0.72	0	Mye0	JUN
0	0.517723	0.421	0.177	0	Mye0	MIR99AHG
1.11005e-265	0.51332	0.615	0.474	4.06288e-261	Mye0	P4HA1
0	0.50942	0.834	0.77	0	Mye0	ELMO1
0	0.509139	0.581	0.404	0	Mye0	ST6GAL1
0	0.504801	0.437	0.222	0	Mye0	P2RY14
2.18496e-145	0.504455	0.622	0.544	7.99718e-141	Mye0	HSPH1
0	0.497652	0.446	0.243	0	Mye0	DAAM1
0	0.494527	0.538	0.36	0	Mye0	MS4A4E
0	0.492238	0.647	0.433	0	Mye0	EMB
3.64289e-74	0.489756	0.817	0.826	1.33333e-69	Mye0	RAB7A
3.10206e-155	0.489406	0.596	0.529	1.13538e-150	Mye0	EGR1
1.36466e-262	0.489203	0.578	0.461	4.9948e-258	Mye0	SFMBT2
0	0.486736	0.611	0.404	0	Mye0	GYPC
0	0.485922	0.721	0.569	0	Mye0	CPM
0	0.485908	0.614	0.445	0	Mye0	SGMS1
0	0.483483	0.761	0.565	0	Mye0	ARHGAP18
0	0.483196	0.579	0.354	0	Mye0	SPRED1
1.23991e-192	0.479207	0.396	0.248	4.5382e-188	Mye0	EMP1
0	0.478212	0.633	0.479	0	Mye0	DIP2B
0	0.477028	0.387	0.137	0	Mye0	ITGA9
0	0.467311	0.837	0.74	0	Mye0	LDLRAD4
0	0.463734	0.755	0.61	0	Mye0	ZFHX3
1.49523e-216	0.462973	0.601	0.498	5.4727e-212	Mye0	PPP3R1
0	0.461747	0.827	0.646	0	Mye0	CD14
0	0.460671	0.398	0.157	0	Mye0	HPGDS
0	0.46057	0.504	0.308	0	Mye0	EXOC6B
0	0.455658	0.457	0.277	0	Mye0	CPED1
0	0.454782	0.626	0.437	0	Mye0	FCHO2
0	0.45133	0.653	0.499	0	Mye0	EPS15
1.34925e-304	0.448329	0.595	0.444	4.9384e-300	Mye0	SESN1
0	0.445099	0.413	0.198	0	Mye0	IGSF21
0	0.440333	0.361	0.173	5.60911e-306	Mye0	AL356124.1
2.07415e-290	0.436959	0.435	0.241	7.59159e-286	Mye0	PSD3
0	0.436497	0.693	0.567	0	Mye0	RERE
0	0.431184	0.574	0.401	0	Mye0	FER
0	0.427188	0.831	0.736	0	Mye0	FCGRT
7.26762e-88	0.42555	0.422	0.357	2.66002e-83	Mye0	TFRC
6.03724e-274	0.423667	0.521	0.376	2.20969e-269	Mye0	TMCC1
5.17697e-282	0.419266	0.374	0.204	1.89482e-277	Mye0	GCNT1
0	0.415865	0.617	0.427	0	Mye0	ADAP2
0	0.41521	0.545	0.347	0	Mye0	A2M
1.31559e-171	0.414311	0.719	0.652	4.8152e-167	Mye0	HDAC9
0	0.413539	0.924	0.781	0	Mye0	MS4A6A
3.11644e-70	0.412616	0.543	0.503	1.14065e-65	Mye0	CREB5
0	0.411204	0.742	0.577	0	Mye0	MTSS1
3.01333e-298	0.410732	0.666	0.547	1.10291e-293	Mye0	ANKS1A
5.64512e-64	0.408601	0.41	0.379	2.06617e-59	Mye0	ATP2A2
0	0.400375	0.398	0.189	0	Mye0	CD59
0	0.399324	0.432	0.207	0	Mye0	SIGLEC1
3.64094e-137	0.397882	0.694	0.662	1.33262e-132	Mye0	TRA2B
2.19413e-89	0.395918	0.408	0.348	8.03073e-85	Mye0	INTS6
1.79561e-11	0.393116	0.486	0.526	6.5721e-07	Mye0	HSPA5
5.22259e-287	0.392388	0.361	0.177	1.91152e-282	Mye0	CTTNBP2
4.48896e-66	0.390467	0.806	0.824	1.643e-61	Mye0	FKBP5
3.75259e-285	0.38611	0.813	0.71	1.37348e-280	Mye0	MAFB
0	0.384219	0.398	0.184	0	Mye0	GAS6
0	0.379133	0.556	0.398	0	Mye0	CREG1
1.80559e-249	0.376817	0.471	0.302	6.60865e-245	Mye0	RASAL2
7.13974e-96	0.375364	0.687	0.65	2.61322e-91	Mye0	ATF6
4.91813e-47	0.374592	0.653	0.673	1.80009e-42	Mye0	FOSB
1.97413e-306	0.373579	0.737	0.62	7.22552e-302	Mye0	FTX
0	0.370075	0.913	0.864	0	Mye0	CTSB
0	0.369326	0.867	0.759	0	Mye0	MS4A7
4.5143e-141	0.369216	0.477	0.39	1.65228e-136	Mye0	IMMP2L
0	0.367179	0.366	0.156	0	Mye0	TNS1
4.21748e-242	0.363994	0.669	0.558	1.54364e-237	Mye0	RBMS1
0	0.363808	0.725	0.608	0	Mye0	SNX6
4.71978e-273	0.363728	0.52	0.353	1.72749e-268	Mye0	TBC1D14
2.63429e-122	0.362895	0.769	0.725	9.64176e-118	Mye0	FOXO3
3.79317e-182	0.361824	0.566	0.467	1.38834e-177	Mye0	KIF1B
7.02803e-143	0.357424	0.782	0.72	2.57233e-138	Mye0	ZFP36L1
0	0.356044	0.923	0.852	0	Mye0	NPC2
1.95876e-246	0.355521	0.709	0.594	7.16924e-242	Mye0	CTSC
9.56561e-303	0.354497	0.722	0.599	3.50111e-298	Mye0	KCTD12
4.0644e-273	0.354464	0.615	0.456	1.48761e-268	Mye0	TCF4
3.06992e-291	0.353292	0.632	0.476	1.12362e-286	Mye0	BMP2K
8.58063e-247	0.351165	0.547	0.392	3.1406e-242	Mye0	EPB41L2
0	2.06382	0.9	0.329	0	Mye1	S100A8
0	1.91928	0.688	0.071	0	Mye1	S100A12
0	1.8673	0.944	0.495	0	Mye1	S100A9
0	1.85341	0.899	0.313	0	Mye1	VCAN
0	1.47938	0.984	0.831	0	Mye1	LYZ
0	1.46687	0.704	0.181	0	Mye1	AQP9
0	1.41244	0.532	0.228	0	Mye1	EREG
0	1.39671	0.899	0.276	0	Mye1	FCN1
0	1.38869	0.725	0.263	0	Mye1	PLCB1
0	1.38175	0.56	0.241	0	Mye1	THBS1
0	1.11297	0.434	0.195	0	Mye1	G0S2
0	1.07494	0.893	0.708	0	Mye1	ATP2B1
0	1.01709	0.892	0.629	0	Mye1	SAMSN1
0	1.01301	0.666	0.316	0	Mye1	LRRK2
0	1.00784	0.816	0.402	0	Mye1	SLC11A1
0	1.00555	0.749	0.461	0	Mye1	MAP4K4
0	0.961329	0.473	0.193	0	Mye1	RETN
0	0.952856	0.648	0.407	0	Mye1	BASP1
0	0.94781	0.647	0.312	0	Mye1	MEGF9
0	0.944332	0.766	0.358	0	Mye1	CSF3R
0	0.939404	0.683	0.238	0	Mye1	RIPOR2
0	0.930763	0.791	0.353	0	Mye1	CSTA
0	0.911362	0.915	0.817	0	Mye1	DPYD
0	0.909198	0.551	0.083	0	Mye1	FCAR
0	0.885889	0.47	0.109	0	Mye1	MPP7
0	0.879918	0.841	0.598	0	Mye1	MNDA
0	0.852735	0.517	0.08	0	Mye1	GLT1D1
0	0.830248	0.856	0.636	0	Mye1	FNDC3B
0	0.809182	0.761	0.454	0	Mye1	PTK2B
0	0.803344	0.635	0.234	0	Mye1	CD36
0	0.796521	0.526	0.157	0	Mye1	CPD
0	0.795828	0.445	0.079	0	Mye1	DYSF
0	0.791254	0.956	0.879	0	Mye1	CTSS
0	0.771509	0.775	0.513	0	Mye1	GPCPD1
0	0.771484	0.483	0.161	0	Mye1	ANPEP
0	0.763047	0.753	0.45	0	Mye1	DMXL2
0	0.762904	0.892	0.683	0	Mye1	JARID2
0	0.758419	0.93	0.817	0	Mye1	ARHGAP26
0	0.758366	0.644	0.283	0	Mye1	SLC25A37
0	0.728695	0.801	0.548	0	Mye1	PRKCB
0	0.726349	0.669	0.427	0	Mye1	AGTPBP1
0	0.719791	0.794	0.503	0	Mye1	CD55
0	0.713636	0.843	0.636	0	Mye1	SIK3
0	0.713033	0.624	0.324	0	Mye1	ST6GALNAC3
0	0.711303	0.787	0.506	0	Mye1	TKT
0	0.700264	0.711	0.388	0	Mye1	MXD1
0	0.695374	0.479	0.104	0	Mye1	SELL
0	0.693704	0.452	0.19	0	Mye1	TMTC2
0	0.686619	0.812	0.637	0	Mye1	NUMB
0	0.686185	0.809	0.69	0	Mye1	USP15
0	0.684976	0.854	0.681	0	Mye1	IRAK3
0	0.680891	0.769	0.515	0	Mye1	RABGEF1
0	0.680809	0.577	0.314	0	Mye1	FBXL5
0	0.678245	0.89	0.722	0	Mye1	CD44
0	0.676678	0.718	0.512	0	Mye1	DENND5A
0	0.672143	0.544	0.279	0	Mye1	IL1RAP
0	0.670178	0.809	0.633	0	Mye1	MAP2K1
0	0.662313	0.366	0.045	0	Mye1	PADI4
0	0.662279	0.773	0.547	0	Mye1	SERPINB1
0	0.659794	0.535	0.267	0	Mye1	PLBD1
0	0.656391	0.593	0.228	0	Mye1	TREM1
0	0.655301	0.747	0.4	0	Mye1	SLC2A3
0	0.648487	0.615	0.372	0	Mye1	PCNX1
0	0.646506	0.468	0.142	0	Mye1	CYP1B1
0	0.642843	0.617	0.32	0	Mye1	CLEC4E
0	0.64203	0.721	0.492	0	Mye1	ATP13A3
0	0.638631	0.662	0.297	0	Mye1	SULF2
4.32306e-271	0.636543	0.48	0.293	1.58228e-266	Mye1	ASPH
0	0.631881	0.448	0.129	0	Mye1	APOBEC3A
0	0.629811	0.691	0.37	0	Mye1	FYN
1.22484e-250	0.617975	0.411	0.224	4.48305e-246	Mye1	PPIF
0	0.616787	0.889	0.743	0	Mye1	ACSL1
0	0.613946	0.919	0.847	0	Mye1	PTPRC
0	0.613074	0.817	0.633	0	Mye1	TET2
0	0.611652	0.464	0.082	0	Mye1	CDA
0	0.61152	0.793	0.616	0	Mye1	CUX1
1.49773e-258	0.6108	0.539	0.364	5.48186e-254	Mye1	RAB11FIP1
0	0.607846	0.815	0.456	0	Mye1	SERPINA1
0	0.606042	0.718	0.514	0	Mye1	CSGALNACT2
0	0.604469	0.631	0.325	0	Mye1	PLXNC1
0	0.601426	0.924	0.835	0	Mye1	SIPA1L1
0	0.600544	0.725	0.509	0	Mye1	PRKAG2
0	0.598484	0.643	0.363	0	Mye1	EXT1
0	0.597925	0.619	0.345	0	Mye1	HIPK2
0	0.596326	0.483	0.18	0	Mye1	TMEM170B
0	0.594347	0.705	0.501	0	Mye1	USP3
0	0.592193	0.359	0.08	0	Mye1	AC013652.1
0	0.591796	0.631	0.336	0	Mye1	LINC01619
0	0.588572	0.505	0.215	0	Mye1	SVIL
0	0.587796	0.401	0.096	0	Mye1	ECE1
0	0.587699	0.635	0.293	0	Mye1	CLEC12A
0	0.586457	0.536	0.261	0	Mye1	SGMS2
0	0.580074	0.454	0.141	0	Mye1	RAB27A
0	0.575723	0.535	0.243	0	Mye1	FRY
0	0.575689	0.874	0.677	0	Mye1	KYNU
2.26677e-261	0.575179	0.641	0.443	8.2966e-257	Mye1	GK
0	0.567817	0.668	0.43	0	Mye1	ITGAX
0	0.567486	0.606	0.355	0	Mye1	ZDHHC20
0	0.565598	0.71	0.527	0	Mye1	FNDC3A
0	0.565267	0.632	0.374	0	Mye1	DIAPH1
0	0.563667	0.755	0.432	0	Mye1	FGR
0	0.560603	0.933	0.89	0	Mye1	ZEB2
0	0.560515	0.573	0.271	0	Mye1	MTMR3
0	0.559363	0.433	0.126	0	Mye1	RBP7
0	0.555453	0.836	0.689	0	Mye1	GAB2
0	0.553926	0.52	0.174	0	Mye1	CCDC69
0	0.552782	0.728	0.475	0	Mye1	NCF2
0	0.550462	0.565	0.334	0	Mye1	ACSL4
0	0.542049	0.616	0.312	0	Mye1	CPPED1
1.22713e-278	0.541836	0.572	0.379	4.49142e-274	Mye1	ANTXR2
0	0.539656	0.653	0.317	0	Mye1	STXBP2
0	0.537925	0.557	0.295	0	Mye1	B4GALT5
0	0.535628	0.572	0.341	0	Mye1	ATP2B1-AS1
0	0.535005	0.754	0.578	0	Mye1	BACH1
0	0.532399	0.953	0.844	0	Mye1	S100A6
0	0.529909	0.521	0.28	0	Mye1	KIF13A
0	0.526018	0.757	0.555	0	Mye1	CHD1
0	0.523167	0.838	0.705	0	Mye1	STK17B
4.75905e-305	0.522885	0.399	0.157	1.74186e-300	Mye1	NOCT
0	0.519483	0.54	0.261	0	Mye1	LTA4H
0	0.517018	0.655	0.449	0	Mye1	FBXW7
0	0.515675	0.579	0.32	0	Mye1	METTL9
0	0.513006	0.403	0.135	0	Mye1	PCSK5
0	0.510396	0.829	0.716	0	Mye1	LYN
0	0.509838	0.603	0.363	0	Mye1	GCA
0	0.509667	0.659	0.41	0	Mye1	UBAP1
1.86517e-135	0.509396	0.648	0.576	6.8267e-131	Mye1	IL1B
0	0.508409	0.384	0.127	0	Mye1	AL034397.3
0	0.504227	0.355	0.056	0	Mye1	CKAP4
0	0.504207	0.704	0.516	0	Mye1	SLCO3A1
0	0.502609	0.633	0.432	0	Mye1	PNPLA8
0	0.501133	0.512	0.224	0	Mye1	SEMA4D
0	0.500726	0.718	0.485	0	Mye1	TNFSF13B
0	0.499903	0.425	0.17	0	Mye1	SNTB1
0	0.499861	0.693	0.487	0	Mye1	LYST
0	0.499657	0.509	0.239	0	Mye1	LGALS2
0	0.49611	0.563	0.327	0	Mye1	DDX60L
3.44408e-215	0.495853	0.896	0.801	1.26057e-210	Mye1	SOD2
0	0.493328	0.566	0.332	4.32853e-307	Mye1	SMAD3
0	0.492784	0.779	0.542	0	Mye1	RILPL2
0	0.488875	0.858	0.745	0	Mye1	VMP1
0	0.487764	0.881	0.654	0	Mye1	COTL1
1.2536e-285	0.486952	0.706	0.559	4.5883e-281	Mye1	SPTLC2
2.11438e-182	0.485187	0.525	0.381	7.73884e-178	Mye1	NEK7
0	0.48293	0.851	0.72	0	Mye1	LCP1
0	0.482517	0.506	0.232	0	Mye1	PGD
0	0.481719	0.395	0.144	5.12726e-304	Mye1	LIMK2
0	0.481669	0.62	0.34	0	Mye1	UPP1
9.91572e-291	0.47916	0.462	0.235	3.62925e-286	Mye1	KLHL2
0	0.477127	0.601	0.336	0	Mye1	NFIL3
1.43525e-236	0.475851	0.359	0.144	5.25316e-232	Mye1	ALDH1A2
0	0.474015	0.922	0.848	0	Mye1	GAPDH
0	0.47379	0.738	0.561	0	Mye1	SLA
0	0.473139	0.721	0.544	0	Mye1	EVI2B
0	0.472063	0.609	0.373	0	Mye1	ERGIC1
4.60689e-261	0.471705	0.592	0.397	1.68617e-256	Mye1	OXSR1
0	0.469173	0.632	0.313	0	Mye1	CD52
0	0.468778	0.38	0.122	0	Mye1	SLC22A15
0	0.468563	0.47	0.174	0	Mye1	CD300E
0	0.467374	0.814	0.697	0	Mye1	APLP2
3.93185e-292	0.465233	0.536	0.323	1.4391e-287	Mye1	LRRFIP2
3.33333e-132	0.464338	0.755	0.66	1.22003e-127	Mye1	TIMP1
0	0.463443	0.809	0.643	0	Mye1	TYMP
0	0.461406	0.749	0.545	0	Mye1	ATP5MPL
0	0.460375	0.444	0.153	0	Mye1	PRAM1
0	0.460148	0.503	0.264	0	Mye1	IL17RA
1.38866e-215	0.460055	0.66	0.504	5.08263e-211	Mye1	NFAT5
7.61141e-231	0.45973	0.377	0.146	2.78585e-226	Mye1	PLAC8
0	0.45967	0.979	0.901	0	Mye1	NAMPT
0	0.459621	0.547	0.264	0	Mye1	CHST15
1.09619e-253	0.456351	0.466	0.262	4.01216e-249	Mye1	RALGAPA2
0	0.45589	0.761	0.559	0	Mye1	UBE2R2
4.29774e-297	0.455063	0.456	0.202	1.57302e-292	Mye1	ABHD5
0	0.454527	0.565	0.281	0	Mye1	CD93
0	0.453614	0.771	0.62	0	Mye1	DIAPH2
0	0.452207	0.828	0.66	0	Mye1	PTPRE
0	0.451743	0.402	0.129	0	Mye1	SPATA13
0	0.451318	0.617	0.397	0	Mye1	UBE2D1
0	0.450123	0.873	0.791	0	Mye1	ZFAND3
9.75022e-81	0.450074	0.442	0.361	3.56868e-76	Mye1	AREG
2.71205e-96	0.449555	0.352	0.227	9.92639e-92	Mye1	IL1R2
0	0.447684	0.904	0.76	0	Mye1	LGALS1
0	0.444741	0.398	0.115	0	Mye1	LINC00937
1.40414e-281	0.444335	0.368	0.133	5.1393e-277	Mye1	ARSG
1.02574e-271	0.44326	0.677	0.506	3.75433e-267	Mye1	AGFG1
0	0.442131	0.878	0.748	0	Mye1	RNF149
3.55673e-295	0.441132	0.764	0.611	1.3018e-290	Mye1	AOAH
1.51525e-288	0.440836	0.428	0.191	5.54598e-284	Mye1	RNF24
0	0.440047	0.819	0.66	0	Mye1	TSPO
0	0.43883	0.941	0.851	0	Mye1	SH3BGRL3
0	0.436464	0.768	0.53	0	Mye1	FPR1
6.45487e-246	0.435497	0.568	0.372	2.36255e-241	Mye1	FBXO34
1.99131e-291	0.432923	0.596	0.381	7.28839e-287	Mye1	NCF1
8.86325e-282	0.432803	0.764	0.631	3.24404e-277	Mye1	PIK3R5
0	0.432468	0.649	0.405	0	Mye1	IQSEC1
0	0.431756	0.545	0.231	0	Mye1	CFP
4.83717e-266	0.431383	0.702	0.542	1.77045e-261	Mye1	MYO1F
2.82298e-297	0.430267	0.753	0.583	1.03324e-292	Mye1	MYO9B
4.23913e-248	0.430081	0.646	0.472	1.55156e-243	Mye1	IRS2
3.65584e-247	0.424704	0.441	0.245	1.33807e-242	Mye1	TNIP1
2.34559e-245	0.424574	0.394	0.184	8.58509e-241	Mye1	EHD1
1.3961e-257	0.423533	0.663	0.506	5.10988e-253	Mye1	PTPN12
0	0.42232	0.729	0.535	0	Mye1	STK10
0	0.419932	0.766	0.583	0	Mye1	FAM49A
7.1009e-267	0.419181	0.58	0.375	2.599e-262	Mye1	SP3
0	0.418382	0.65	0.422	0	Mye1	MPEG1
0	0.418191	0.817	0.675	0	Mye1	CYBB
2.50658e-200	0.417578	0.776	0.696	9.17435e-196	Mye1	DOCK8
6.54392e-236	0.416817	0.554	0.349	2.39514e-231	Mye1	MX2
0	0.416652	0.702	0.509	0	Mye1	TALDO1
6.2872e-245	0.416568	0.597	0.413	2.30118e-240	Mye1	IVNS1ABP
8.00252e-210	0.415795	0.619	0.466	2.929e-205	Mye1	SRPK2
3.59062e-188	0.41341	0.538	0.359	1.3142e-183	Mye1	GCH1
8.50246e-204	0.412579	0.635	0.465	3.11199e-199	Mye1	FAM107B
0	0.412395	0.726	0.526	0	Mye1	HCK
2.11276e-199	0.411428	0.783	0.672	7.73292e-195	Mye1	LIMS1
0	0.410675	0.772	0.613	4.63809e-306	Mye1	ELF2
4.49062e-268	0.40848	0.567	0.352	1.64361e-263	Mye1	TRAF3
1.14655e-284	0.407567	0.499	0.259	4.1965e-280	Mye1	IGF2R
0	0.406303	0.918	0.76	0	Mye1	IFI30
1.59674e-269	0.402727	0.812	0.712	5.84421e-265	Mye1	RAP1B
1.03721e-231	0.402184	0.657	0.512	3.79627e-227	Mye1	HIPK3
0	0.400347	0.501	0.243	0	Mye1	AGTRAP
3.28007e-227	0.400222	0.597	0.403	1.20054e-222	Mye1	SLC43A2
0	0.399787	0.672	0.357	0	Mye1	CD48
0	0.398937	0.415	0.151	0	Mye1	TMEM154
5.01313e-255	0.396544	0.583	0.38	1.83486e-250	Mye1	HMGB2
0	0.396498	0.378	0.09	0	Mye1	BST1
0	0.395204	0.5	0.238	0	Mye1	PLP2
7.28349e-129	0.395119	0.467	0.357	2.66583e-124	Mye1	MAP3K1
9.33519e-274	0.394795	0.552	0.328	3.41677e-269	Mye1	IL6R
0	0.394229	0.613	0.336	0	Mye1	FLNA
6.24122e-186	0.39374	0.632	0.479	2.28435e-181	Mye1	ACSL3
3.39242e-254	0.393578	0.482	0.258	1.24166e-249	Mye1	ADD3
0	0.392794	0.549	0.264	0	Mye1	WARS
0	0.391871	0.61	0.366	0	Mye1	TOM1
0	0.39018	0.874	0.747	0	Mye1	FGD4
3.36445e-291	0.390175	0.806	0.661	1.23142e-286	Mye1	TNFRSF1B
1.62317e-294	0.390171	0.866	0.789	5.94095e-290	Mye1	LRRFIP1
3.62359e-159	0.38828	0.756	0.68	1.32627e-154	Mye1	ASAP1
9.65787e-208	0.385431	0.49	0.306	3.53488e-203	Mye1	TBL1X
2.43141e-232	0.385022	0.791	0.683	8.89919e-228	Mye1	RNF144B
5.47159e-289	0.383236	0.704	0.496	2.00266e-284	Mye1	RASSF3
0	0.382176	0.619	0.37	0	Mye1	JAML
7.28673e-243	0.381116	0.646	0.484	2.66701e-238	Mye1	MAP3K2
7.769e-203	0.379293	0.713	0.602	2.84353e-198	Mye1	DENND1A
2.03733e-124	0.379282	0.708	0.64	7.45682e-120	Mye1	PDE4B
2.03162e-181	0.377702	0.709	0.606	7.43593e-177	Mye1	ACAP2
3.63772e-178	0.37679	0.499	0.338	1.33144e-173	Mye1	MICU1
6.61687e-153	0.376696	0.505	0.367	2.42184e-148	Mye1	PHF21A
1.25841e-232	0.37641	0.464	0.255	4.6059e-228	Mye1	MAP3K20
1.52037e-229	0.374087	0.499	0.286	5.56472e-225	Mye1	AZI2
7.36113e-226	0.371003	0.539	0.348	2.69425e-221	Mye1	ATP11B
1.24201e-185	0.369162	0.794	0.693	4.54589e-181	Mye1	DLEU2
8.38148e-174	0.369045	0.585	0.427	3.06771e-169	Mye1	RAPGEF2
1.91298e-236	0.369008	0.72	0.554	7.0017e-232	Mye1	PKM
2.21404e-246	0.368972	0.727	0.559	8.1036e-242	Mye1	ADAMTSL4-AS1
2.24455e-211	0.368959	0.609	0.442	8.21528e-207	Mye1	TLE4
4.26333e-188	0.368718	0.701	0.591	1.56042e-183	Mye1	COP1
2.61138e-241	0.368582	0.368	0.155	9.55792e-237	Mye1	TMEM71
2.03046e-262	0.367614	0.422	0.169	7.43168e-258	Mye1	LILRA5
2.41017e-290	0.364919	0.412	0.173	8.82146e-286	Mye1	CAMKK2
2.44164e-174	0.364627	0.485	0.313	8.93666e-170	Mye1	STAT1
0	0.364137	0.965	0.878	0	Mye1	S100A4
3.9667e-240	0.362388	0.784	0.658	1.45185e-235	Mye1	SMCHD1
0	0.361965	0.69	0.475	0	Mye1	VSIR
2.15453e-271	0.361063	0.742	0.587	7.88581e-267	Mye1	UBAC2
6.69051e-188	0.360221	0.652	0.508	2.44879e-183	Mye1	BRAF
9.16744e-142	0.359201	0.471	0.335	3.35538e-137	Mye1	PELI2
5.06473e-155	0.359129	0.416	0.272	1.85374e-150	Mye1	CTNNBL1
1.93752e-260	0.358674	0.366	0.138	7.09153e-256	Mye1	SLC24A4
2.62828e-205	0.357757	0.574	0.39	9.61975e-201	Mye1	FOSL2
0	0.356715	0.948	0.905	0	Mye1	H3F3A
4.23164e-251	0.35664	0.514	0.297	1.54882e-246	Mye1	SLC36A4
2.17463e-195	0.354597	0.752	0.641	7.95938e-191	Mye1	RAB10
4.02084e-285	0.354314	0.404	0.17	1.47167e-280	Mye1	OSCAR
0	0.353816	0.752	0.503	0	Mye1	CORO1A
7.27253e-217	0.352453	0.483	0.281	2.66182e-212	Mye1	SORL1
5.08153e-245	0.35115	0.763	0.637	1.85989e-240	Mye1	ANKRD11
2.77291e-208	0.35083	0.608	0.417	1.01491e-203	Mye1	NEDD9
0	0.350536	0.4	0.135	0	Mye1	ICAM3
0	2.78043	0.912	0.206	0	Mye10	MYL2
0	2.18897	0.858	0.268	0	Mye10	TPM1
0	2.03431	0.787	0.092	0	Mye10	TNNI3
0	1.98908	0.728	0.081	0	Mye10	ACTA1
0	1.78136	0.717	0.071	0	Mye10	TNNT2
0	1.73611	0.689	0.061	0	Mye10	MB
0	1.72908	0.715	0.071	0	Mye10	TNNC1
0	1.7122	0.694	0.066	0	Mye10	CRYAB
0	1.70438	0.675	0.07	0	Mye10	TCAP
0	1.61989	0.655	0.058	0	Mye10	ACTC1
0	1.48328	0.61	0.054	0	Mye10	DES
0	1.40559	0.558	0.043	0	Mye10	ANKRD1
0	1.24526	0.586	0.044	0	Mye10	COX6A2
0	1.2342	0.576	0.056	0	Mye10	SLC25A4
0	1.19443	0.559	0.054	0	Mye10	COX7A1
6.27806e-272	1.10484	0.495	0.034	2.29783e-267	Mye10	PLN
1.0509e-274	1.06962	0.496	0.029	3.84638e-270	Mye10	MYL3
1.75776e-269	1.0093	0.484	0.027	6.43359e-265	Mye10	S100A1
1.35442e-259	0.987296	0.478	0.028	4.9573e-255	Mye10	CKM
2.92752e-227	0.966904	0.438	0.028	1.0715e-222	Mye10	MYH7
5.01065e-224	0.925239	0.421	0.022	1.83395e-219	Mye10	CSRP3
2.7451e-215	0.777976	0.406	0.022	1.00474e-210	Mye10	MYOZ2
7.75147e-144	0.695429	0.464	0.14	2.83711e-139	Mye10	TTN
8.62329e-158	0.663359	0.868	0.762	3.15621e-153	Mye10	MYL12A
1.61256e-232	0.646687	0.866	0.585	5.90214e-228	Mye10	RNASE1
9.9976e-261	0.642979	0.85	0.551	3.65922e-256	Mye10	MRC1
1.09896e-166	0.63232	0.359	0.041	4.02229e-162	Mye10	FABP3
3.63937e-87	0.618985	0.481	0.26	1.33205e-82	Mye10	CD163L1
5.8807e-55	0.581533	0.664	0.553	2.1524e-50	Mye10	HSPH1
2.5744e-28	0.573288	0.567	0.517	9.42256e-24	Mye10	HSPA5
1.15576e-120	0.566789	0.861	0.73	4.23018e-116	Mye10	JUN
2.39267e-243	0.557349	0.853	0.553	8.75742e-239	Mye10	SELENOP
5.25856e-195	0.549448	0.753	0.472	1.92469e-190	Mye10	MAF
2.50984e-33	0.541619	0.663	0.593	9.18628e-29	Mye10	HSPD1
8.02838e-102	0.534883	0.703	0.534	2.93847e-97	Mye10	EGR1
9.47174e-215	0.534786	0.872	0.586	3.46675e-210	Mye10	F13A1
4.61314e-58	0.52529	0.633	0.468	1.68846e-53	Mye10	PDK4
2.60598e-176	0.5099	0.763	0.475	9.53814e-172	Mye10	DAB2
8.48692e-78	0.503304	0.431	0.221	3.1063e-73	Mye10	BNC2
5.92819e-93	0.493541	0.741	0.543	2.16978e-88	Mye10	HSPB1
3.31237e-66	0.483101	0.859	0.807	1.21236e-61	Mye10	CD83
2.218e-106	0.479533	0.625	0.394	8.1181e-102	Mye10	MERTK
3.27864e-76	0.478546	0.802	0.677	1.20002e-71	Mye10	FMN1
1.52068e-70	0.473252	0.759	0.666	5.56586e-66	Mye10	FOSB
7.48217e-42	0.46858	0.592	0.491	2.73855e-37	Mye10	TEX14
3.71673e-139	0.467148	0.664	0.396	1.36036e-134	Mye10	STAB1
1.94102e-103	0.452964	0.721	0.506	7.10434e-99	Mye10	STARD13
6.81905e-89	0.451933	0.956	0.917	2.49584e-84	Mye10	HSP90AA1
3.17058e-110	0.447425	0.6	0.351	1.16046e-105	Mye10	NRP1
9.58515e-70	0.444735	0.873	0.775	3.50826e-65	Mye10	HSPA1A
5.25276e-112	0.443209	0.628	0.354	1.92256e-107	Mye10	COLEC12
1.85139e-72	0.441796	0.778	0.666	6.77627e-68	Mye10	MAN1A1
1.04693e-61	0.438408	0.493	0.327	3.83186e-57	Mye10	SPATS2L
8.56206e-102	0.435898	0.719	0.522	3.1338e-97	Mye10	SLC1A3
9.33022e-147	0.435045	0.684	0.397	3.41496e-142	Mye10	SLCO2B1
6.23977e-256	0.43134	0.923	0.695	2.28382e-251	Mye10	C1QA
4.60842e-71	0.431076	0.546	0.358	1.68673e-66	Mye10	CSGALNACT1
5.72722e-91	0.43029	0.665	0.521	2.09622e-86	Mye10	ATP5PF
9.69398e-75	0.429836	0.576	0.394	3.54809e-70	Mye10	PDGFC
5.59906e-92	0.429062	0.594	0.367	2.04931e-87	Mye10	RGL1
6.45748e-146	0.423662	0.721	0.448	2.3635e-141	Mye10	FOLR2
5.78871e-82	0.421894	0.67	0.461	2.11873e-77	Mye10	LGMN
3.65457e-75	0.418658	0.724	0.586	1.33761e-70	Mye10	HLA-DRB5
3.41892e-97	0.414508	0.598	0.371	1.25136e-92	Mye10	GPR34
2.0265e-77	0.411239	0.84	0.723	7.4172e-73	Mye10	MAFB
1.85562e-94	0.409077	0.617	0.438	6.79177e-90	Mye10	CHCHD10
5.95471e-140	0.407601	0.846	0.676	2.17948e-135	Mye10	CD163
1.58115e-90	0.401017	0.564	0.335	5.78716e-86	Mye10	SLC40A1
3.19226e-78	0.395564	0.699	0.536	1.1684e-73	Mye10	PEAK1
2.85845e-75	0.39463	0.503	0.347	1.04622e-70	Mye10	SELENOW
3.13708e-101	0.394026	0.642	0.409	1.1482e-96	Mye10	FRMD4A
1.78657e-26	0.393757	0.842	0.824	6.53902e-22	Mye10	RAB7A
1.75976e-133	0.38535	0.865	0.693	6.44089e-129	Mye10	FRMD4B
1.60019e-26	0.381499	0.682	0.624	5.85687e-22	Mye10	HSP90B1
4.54987e-36	0.379816	0.574	0.476	1.6653e-31	Mye10	JDP2
1.07884e-35	0.379771	0.596	0.493	3.94866e-31	Mye10	P4HA1
2.67937e-54	0.379681	0.788	0.716	9.80676e-50	Mye10	SQSTM1
1.02319e-55	0.374978	0.77	0.648	3.74496e-51	Mye10	DNAJB1
1.47125e-78	0.374011	0.486	0.31	5.3849e-74	Mye10	LDHB
9.53744e-74	0.37351	0.751	0.615	3.4908e-69	Mye10	ATF3
1.32636e-88	0.372762	0.381	0.155	4.85462e-84	Mye10	IGF1
6.74498e-65	0.372418	0.605	0.435	2.46873e-60	Mye10	FHIT
1.58433e-90	0.37233	0.788	0.648	5.79882e-86	Mye10	SLC9A9
1.06194e-27	0.371049	0.744	0.673	3.8868e-23	Mye10	ELL2
1.75359e-92	0.370688	0.861	0.785	6.41831e-88	Mye10	GNAS
2.72763e-77	0.368225	0.459	0.249	9.98341e-73	Mye10	WLS
5.83888e-20	0.367299	0.442	0.381	2.13709e-15	Mye10	ATP2A2
8.51167e-77	0.366595	0.589	0.358	3.11536e-72	Mye10	LYVE1
2.18481e-120	0.366425	0.765	0.554	7.99663e-116	Mye10	MS4A4A
3.71632e-63	0.360393	0.737	0.605	1.36021e-58	Mye10	ARHGAP24
1.55537e-91	0.35494	0.64	0.451	5.69283e-87	Mye10	ADAP2
6.76421e-175	0.352244	0.874	0.63	2.47577e-170	Mye10	C1QB
9.09998e-73	0.35224	0.458	0.265	3.33068e-68	Mye10	LTC4S
4.36909e-82	0.352129	0.583	0.372	1.59913e-77	Mye10	A2M
8.1352e-132	2.43294	0.789	0.335	2.97756e-127	Mye11	HIST1H4C
4.13712e-141	1.62918	0.765	0.232	1.51423e-136	Mye11	STMN1
8.69842e-184	1.55743	0.926	0.695	3.18371e-179	Mye11	TUBA1B
8.87523e-142	1.53058	0.81	0.441	3.24842e-137	Mye11	TUBB
2.30655e-141	1.45487	0.668	0.006	8.44221e-137	Mye11	MKI67
5.10214e-159	1.44813	0.861	0.52	1.86743e-154	Mye11	H2AFZ
2.02779e-116	1.44797	0.621	0.022	7.42191e-112	Mye11	CENPF
4.13903e-121	1.4374	0.617	0.007	1.51493e-116	Mye11	TOP2A
2.15749e-120	1.30968	0.79	0.4	7.89662e-116	Mye11	HMGB2
3.17115e-115	1.2363	0.604	0.03	1.16067e-110	Mye11	NUSAP1
3.0733e-142	1.19425	0.868	0.551	1.12486e-137	Mye11	HMGN2
7.58522e-107	1.18935	0.558	0.01	2.77627e-102	Mye11	PCLAF
3.24458e-87	1.14782	0.529	0.045	1.18755e-82	Mye11	PTTG1
5.26621e-152	1.03973	0.95	0.835	1.92749e-147	Mye11	HMGB1
7.92791e-85	1.03046	0.472	0.005	2.9017e-80	Mye11	RRM2
3.15145e-85	0.990662	0.483	0.014	1.15346e-80	Mye11	TK1
2.50575e-90	0.948044	0.538	0.076	9.17131e-86	Mye11	CKS1B
7.96375e-70	0.942201	0.411	0.003	2.91481e-65	Mye11	UBE2C
7.36234e-77	0.941014	0.931	0.776	2.69469e-72	Mye11	LGALS1
1.86137e-118	0.930443	0.788	0.422	6.8128e-114	Mye11	H2AFV
6.0557e-103	0.926063	0.831	0.539	2.21645e-98	Mye11	NUCKS1
4.5997e-106	0.878252	0.857	0.629	1.68354e-101	Mye11	DEK
2.03816e-74	0.86757	0.429	0.006	7.45986e-70	Mye11	BIRC5
4.38666e-34	0.859446	0.414	0.144	1.60556e-29	Mye11	CCL2
7.13682e-57	0.851849	0.739	0.526	2.61215e-52	Mye11	ARL6IP1
6.76076e-63	0.851536	0.39	0.005	2.47451e-58	Mye11	ASPM
2.45808e-69	0.842256	0.408	0.008	8.99681e-65	Mye11	TYMS
4.30633e-110	0.832918	0.922	0.688	1.57616e-105	Mye11	CRIP1
8.64059e-72	0.831884	0.449	0.024	3.16254e-67	Mye11	PRC1
8.26094e-69	0.816737	0.419	0.019	3.02359e-64	Mye11	CDK1
2.63297e-74	0.811731	0.553	0.17	9.63692e-70	Mye11	SMC4
3.06502e-72	0.799057	0.412	0.004	1.12183e-67	Mye11	DIAPH3
7.40669e-85	0.796353	0.732	0.444	2.71092e-80	Mye11	MZT2B
2.69313e-124	0.776401	0.956	0.856	9.85714e-120	Mye11	GAPDH
1.34663e-68	0.758029	0.407	0.005	4.9288e-64	Mye11	TPX2
2.04292e-53	0.726883	0.401	0.081	7.47728e-49	Mye11	PCNA
5.76446e-67	0.71313	0.542	0.183	2.10985e-62	Mye11	ANP32E
1.972e-70	0.708697	0.731	0.478	7.21772e-66	Mye11	RAN
5.89004e-60	0.704444	0.408	0.048	2.15582e-55	Mye11	LINC01572
1.38036e-55	0.696685	0.554	0.266	5.05225e-51	Mye11	DUT
3.50199e-77	0.686832	0.801	0.571	1.28176e-72	Mye11	PKM
8.3674e-92	0.675867	0.932	0.808	3.06255e-87	Mye11	PFN1
1.2068e-51	0.670006	0.394	0.078	4.41701e-47	Mye11	ATAD2
9.38863e-79	0.6684	0.778	0.497	3.43633e-74	Mye11	ANP32B
1.3515e-57	0.663115	0.358	0.009	4.94663e-53	Mye11	CDKN3
2.25046e-60	0.660786	0.374	0.015	8.23689e-56	Mye11	CLSPN
2.27896e-52	0.660575	0.521	0.248	8.34122e-48	Mye11	RANBP1
1.67965e-55	0.659862	0.476	0.168	6.14769e-51	Mye11	CENPX
1.37816e-69	0.645373	0.796	0.594	5.04421e-65	Mye11	COX8A
9.77756e-66	0.63309	0.765	0.526	3.57869e-61	Mye11	LDHA
8.22465e-52	0.626853	0.601	0.325	3.0103e-47	Mye11	TUBA1C
6.06952e-64	0.620463	0.788	0.587	2.22151e-59	Mye11	MIF
1.20303e-48	0.613966	0.564	0.276	4.40322e-44	Mye11	CKS2
1.14723e-121	0.612181	0.986	0.964	4.19898e-117	Mye11	PTMA
1.01744e-36	0.608231	0.356	0.11	3.72393e-32	Mye11	HIST1H1D
4.66103e-45	0.607666	0.483	0.218	1.70598e-40	Mye11	UBE2S
1.45972e-33	0.606159	0.383	0.156	5.34273e-29	Mye11	HIST1H1C
7.44625e-67	0.603651	0.81	0.633	2.7254e-62	Mye11	ENO1
6.30539e-60	0.598199	0.364	0.011	2.30783e-55	Mye11	KNL1
2.73363e-52	0.591778	0.562	0.266	1.00054e-47	Mye11	PLP2
1.36052e-66	0.591594	0.814	0.63	4.97964e-62	Mye11	TPI1
1.39589e-79	0.590233	0.921	0.805	5.10908e-75	Mye11	PPIA
2.37979e-90	0.581045	0.947	0.864	8.71028e-86	Mye11	CFL1
3.0421e-41	0.573134	0.403	0.136	1.11344e-36	Mye11	KPNA2
9.97996e-97	0.570322	0.974	0.901	3.65276e-92	Mye11	VIM
1.25055e-54	0.564537	0.65	0.387	4.57713e-50	Mye11	ANAPC11
2.37374e-29	0.562166	0.571	0.375	8.68811e-25	Mye11	CAPG
1.12789e-45	0.561417	0.599	0.337	4.12819e-41	Mye11	TUBB4B
7.67186e-42	0.559126	0.444	0.161	2.80798e-37	Mye11	CENPP
9.57373e-50	0.555583	0.414	0.102	3.50408e-45	Mye11	SKA2
1.4856e-46	0.55283	0.393	0.1	5.43745e-42	Mye11	CKAP2
1.68659e-53	0.551205	0.558	0.273	6.17308e-49	Mye11	LSM4
9.5415e-46	0.550206	0.515	0.243	3.49228e-41	Mye11	LSM5
9.53119e-57	0.549397	0.539	0.22	3.48851e-52	Mye11	MZT2A
5.48125e-44	0.545163	0.421	0.138	2.00619e-39	Mye11	NSD2
8.41796e-51	0.540909	0.76	0.59	3.08106e-46	Mye11	AP2S1
5.33207e-50	0.538866	0.386	0.078	1.95159e-45	Mye11	LMNB1
7.66331e-70	0.537075	0.939	0.814	2.80485e-65	Mye11	S100A10
1.15333e-51	0.536187	0.4	0.087	4.22129e-47	Mye11	SMC2
1.49485e-46	0.535829	0.447	0.151	5.47128e-42	Mye11	RPA3
3.44978e-47	0.534391	0.499	0.218	1.26265e-42	Mye11	DNMT1
7.56918e-44	0.532458	0.394	0.115	2.77039e-39	Mye11	TACC3
2.03403e-44	0.529281	0.485	0.226	7.44474e-40	Mye11	IDH2
2.37321e-46	0.523704	0.731	0.54	8.68619e-42	Mye11	SLC25A5
3.60512e-58	0.522256	0.86	0.737	1.31951e-53	Mye11	HNRNPA1
4.22987e-30	0.520871	0.493	0.285	1.54817e-25	Mye11	AC068587.4
6.57272e-54	0.514332	0.742	0.521	2.40568e-49	Mye11	UQCRQ
2.89681e-40	0.513266	0.483	0.243	1.06026e-35	Mye11	FAM111A
3.11386e-49	0.509725	0.371	0.066	1.1397e-44	Mye11	DTYMK
1.37781e-35	0.509296	0.624	0.393	5.04291e-31	Mye11	PTMS
2.27474e-34	0.509261	0.664	0.488	8.32578e-30	Mye11	ALOX5AP
3.12613e-60	0.508647	0.926	0.846	1.1442e-55	Mye11	YBX1
4.4208e-53	0.504036	0.874	0.735	1.61806e-48	Mye11	ANXA2
3.91405e-32	0.503696	0.512	0.306	1.43258e-27	Mye11	JPT1
4.55262e-18	0.502742	0.367	0.193	1.66631e-13	Mye11	LRRC23
8.08574e-49	0.501439	0.674	0.419	2.95946e-44	Mye11	YWHAH
2.0468e-46	0.500533	0.633	0.397	7.4915e-42	Mye11	PA2G4
7.46854e-41	0.490388	0.65	0.44	2.73356e-36	Mye11	SNRPG
1.02763e-45	0.48972	0.585	0.317	3.76121e-41	Mye11	TMPO
1.85349e-53	0.488788	0.7	0.442	6.78397e-49	Mye11	HMGN1
8.86768e-40	0.480976	0.429	0.15	3.24566e-35	Mye11	CEP128
1.43297e-32	0.476191	0.375	0.144	5.24482e-28	Mye11	NUCB2
2.17565e-55	0.475918	0.851	0.694	7.96311e-51	Mye11	TAGLN2
6.6241e-44	0.474421	0.653	0.444	2.42449e-39	Mye11	RHEB
2.68868e-45	0.473016	0.651	0.416	9.84083e-41	Mye11	SNRPB
1.25575e-20	0.470259	0.447	0.248	4.59617e-16	Mye11	SLC16A10
1.5541e-45	0.467867	0.803	0.603	5.68818e-41	Mye11	DBI
8.19108e-96	0.465401	0.993	0.974	2.99802e-91	Mye11	ACTB
1.92321e-28	0.463659	0.582	0.4	7.03913e-24	Mye11	CALM3
6.62905e-41	0.46027	0.542	0.294	2.4263e-36	Mye11	MRPL51
4.80949e-32	0.459972	0.401	0.161	1.76032e-27	Mye11	EZH2
0.0017953	0.455768	0.611	0.626	1	Mye11	CTSD
7.88832e-36	0.447151	0.46	0.226	2.88721e-31	Mye11	PARP1
9.18992e-33	0.445619	0.556	0.36	3.3636e-28	Mye11	PPDPF
8.00442e-41	0.444575	0.385	0.111	2.9297e-36	Mye11	BRCA2
3.18981e-50	0.443431	0.901	0.785	1.1675e-45	Mye11	RPSA
8.85932e-33	0.440985	0.557	0.364	3.2426e-28	Mye11	RAD21
7.01208e-40	0.438625	0.586	0.36	2.56649e-35	Mye11	LSM3
2.78966e-41	0.430004	0.758	0.572	1.02104e-36	Mye11	HINT1
7.44925e-40	0.420022	0.385	0.12	2.7265e-35	Mye11	FADS1
1.45475e-58	0.417069	0.96	0.888	5.32453e-54	Mye11	S100A4
3.51058e-35	0.416731	0.386	0.139	1.28491e-30	Mye11	CARHSP1
2.42537e-35	0.415163	0.618	0.432	8.87709e-31	Mye11	COX5A
3.81824e-27	0.40881	0.644	0.493	1.39752e-22	Mye11	HP1BP3
5.80858e-28	0.404935	0.453	0.274	2.126e-23	Mye11	SIVA1
7.82738e-48	0.402	0.944	0.899	2.8649e-43	Mye11	RPS20
1.91826e-34	0.399912	0.922	0.865	7.02104e-30	Mye11	CALM2
5.86625e-38	0.398637	0.458	0.207	2.14711e-33	Mye11	NUDT1
2.09014e-34	0.397635	0.731	0.578	7.65014e-30	Mye11	SET
2.51177e-55	0.396369	0.947	0.885	9.19331e-51	Mye11	MYL6
2.15207e-41	0.395648	0.754	0.559	7.87678e-37	Mye11	TPM4
1.12261e-28	0.393848	0.499	0.305	4.10888e-24	Mye11	PGAM1
2.09955e-30	0.392311	0.69	0.493	7.68456e-26	Mye11	LMNA
1.19866e-33	0.386619	0.543	0.329	4.38722e-29	Mye11	SUMO3
1.3112e-30	0.382963	0.571	0.377	4.79911e-26	Mye11	P4HB
2.22113e-31	0.382599	0.365	0.133	8.12955e-27	Mye11	CBX5
3.45801e-26	0.381382	0.486	0.3	1.26567e-21	Mye11	NENF
2.2542e-26	0.380959	0.51	0.327	8.25059e-22	Mye11	HNRNPAB
4.70797e-28	0.380876	0.576	0.396	1.72316e-23	Mye11	NDUFC2
1.77821e-31	0.380868	0.686	0.498	6.50843e-27	Mye11	BLOC1S1
1.58247e-24	0.380483	0.697	0.554	5.79198e-20	Mye11	CALR
1.58103e-31	0.379495	0.529	0.321	5.78671e-27	Mye11	SNRPF
2.42155e-54	0.377329	0.961	0.914	8.86313e-50	Mye11	SERF2
6.3999e-26	0.374159	0.529	0.341	2.34243e-21	Mye11	NASP
1.92615e-29	0.371891	0.867	0.798	7.0499e-25	Mye11	UBB
1.91098e-35	0.369652	0.857	0.758	6.99438e-31	Mye11	CLIC1
2.56764e-44	0.369011	0.883	0.749	9.3978e-40	Mye11	CALM1
4.8416e-30	0.365948	0.425	0.206	1.77207e-25	Mye11	DDX39A
2.92177e-68	0.365298	0.999	0.991	1.0694e-63	Mye11	TMSB4X
9.68238e-30	0.364504	0.524	0.315	3.54385e-25	Mye11	LDHB
3.26852e-27	0.362009	0.446	0.255	1.19631e-22	Mye11	SMC1A
2.77815e-28	0.361532	0.694	0.541	1.01683e-23	Mye11	NDUFB1
1.17442e-26	0.359661	0.557	0.364	4.29848e-22	Mye11	EIF5A
2.4877e-31	0.359311	0.503	0.29	9.10523e-27	Mye11	SNRPD1
5.85518e-25	0.357812	0.581	0.396	2.14305e-20	Mye11	TUBA1A
2.47935e-31	0.357029	0.358	0.133	9.07466e-27	Mye11	USP1
1.66098e-28	0.355872	0.79	0.678	6.07936e-24	Mye11	CHCHD2
2.64257e-28	0.35458	0.499	0.299	9.67208e-24	Mye11	COX20
7.75621e-31	0.352608	0.438	0.22	2.83885e-26	Mye11	PSMC3
2.75489e-24	0.352456	0.532	0.358	1.00832e-19	Mye11	PHPT1
1.96094e-107	2.02364	0.836	0.201	7.17725e-103	Mye12	CCSER1
3.19741e-107	1.93771	0.816	0.293	1.17028e-102	Mye12	WDFY4
8.84416e-94	1.86305	0.716	0.007	3.23705e-89	Mye12	CLNK
4.92357e-80	1.85813	0.644	0.028	1.80207e-75	Mye12	IDO1
1.3513e-88	1.72998	0.651	0.007	4.94589e-84	Mye12	DNASE1L3
8.00978e-103	1.59715	0.9	0.642	2.93166e-98	Mye12	CPVL
1.66795e-93	1.56049	0.727	0.207	6.10487e-89	Mye12	C1orf54
1.13302e-90	1.49919	0.664	0.07	4.14698e-86	Mye12	CLEC9A
1.62906e-88	1.49192	0.684	0.047	5.96254e-84	Mye12	CADM1
5.28039e-96	1.48014	0.742	0.212	1.93268e-91	Mye12	CPNE3
7.96844e-58	1.31934	0.569	0.048	2.91653e-53	Mye12	AC099560.1
6.96991e-75	1.2583	0.853	0.599	2.55106e-70	Mye12	SNX3
1.57511e-66	1.22478	0.631	0.048	5.76505e-62	Mye12	NEGR1
8.61583e-54	1.21336	0.556	0.046	3.15348e-49	Mye12	CCDC26
1.04929e-33	1.18301	0.4	0.057	3.84052e-29	Mye12	SDK1
2.74678e-65	1.16501	0.609	0.033	1.00535e-60	Mye12	NCALD
1.2654e-66	1.16042	0.629	0.109	4.63147e-62	Mye12	RAB7B
4.01645e-59	1.13017	0.593	0.042	1.47006e-54	Mye12	TOX
1.80623e-109	1.12832	0.998	0.887	6.61099e-105	Mye12	HLA-DPB1
2.62773e-60	1.11916	0.64	0.135	9.61775e-56	Mye12	FLT3
4.9235e-60	1.10969	0.66	0.269	1.80205e-55	Mye12	LGALS2
1.19766e-66	1.10851	0.587	0.011	4.38357e-62	Mye12	RHEX
2.71554e-43	1.0822	0.984	0.945	9.93915e-39	Mye12	CST3
8.27578e-46	1.07446	0.669	0.297	3.02902e-41	Mye12	SIPA1L3
4.67904e-42	1.07169	0.502	0.081	1.71257e-37	Mye12	CALCRL
1.20631e-38	1.0662	0.638	0.31	4.41521e-34	Mye12	CRYBG1
6.10789e-65	1.04551	0.751	0.341	2.23555e-60	Mye12	SEPTIN6
7.98656e-49	1.0439	0.5	0.044	2.92316e-44	Mye12	GPR157
1.01485e-50	0.989716	0.58	0.113	3.71447e-46	Mye12	RUBCNL
6.73831e-66	0.986431	0.816	0.347	2.46629e-61	Mye12	AUTS2
7.03672e-47	0.959125	0.58	0.172	2.57551e-42	Mye12	C12orf45
2.20529e-89	0.95902	0.987	0.881	8.07157e-85	Mye12	HLA-DPA1
3.53201e-48	0.956706	0.462	0.005	1.29275e-43	Mye12	MIR924HG
1.07705e-41	0.94891	0.587	0.196	3.94212e-37	Mye12	KAT2B
1.20572e-59	0.941349	0.738	0.35	4.41305e-55	Mye12	IRF8
9.08479e-49	0.9382	0.584	0.121	3.32512e-44	Mye12	ZBTB46
3.19046e-32	0.931889	0.451	0.074	1.16774e-27	Mye12	PADI2
2.42378e-53	0.931667	0.829	0.554	8.87128e-49	Mye12	ID2
3.65321e-42	0.931505	0.449	0.058	1.33711e-37	Mye12	DUSP4
1.28389e-91	0.922815	0.956	0.733	4.69918e-87	Mye12	HLA-DQB1
1.06668e-56	0.917006	0.729	0.347	3.90415e-52	Mye12	UPF2
9.15482e-37	0.91497	0.364	0.002	3.35075e-32	Mye12	TACSTD2
1.12515e-43	0.891925	0.58	0.161	4.11816e-39	Mye12	VDR
3.57607e-49	0.876629	0.596	0.137	1.30888e-44	Mye12	PLEKHA5
3.45464e-53	0.861353	0.589	0.082	1.26443e-48	Mye12	ZEB1
5.10629e-104	0.842193	1	0.977	1.86895e-99	Mye12	CD74
3.93297e-58	0.826702	0.767	0.469	1.43951e-53	Mye12	LSP1
3.90681e-55	0.826037	0.889	0.661	1.42993e-50	Mye12	HDAC9
8.52788e-67	0.824151	0.796	0.461	3.12129e-62	Mye12	SHTN1
1.41695e-61	0.822814	0.656	0.229	5.18619e-57	Mye12	PPA1
4.01371e-52	0.820704	0.904	0.785	1.46906e-47	Mye12	EEF1B2
1.60122e-30	0.797642	0.633	0.356	5.86062e-26	Mye12	HLA-DQA2
2.94368e-39	0.797147	0.422	0.015	1.07741e-34	Mye12	ENOX1
2.18006e-48	0.793672	0.842	0.692	7.97924e-44	Mye12	GSTP1
6.40902e-41	0.761903	0.542	0.13	2.34576e-36	Mye12	SLC41A2
1.42378e-41	0.760874	0.584	0.188	5.21119e-37	Mye12	GNG7
1.45265e-43	0.756215	0.649	0.251	5.31685e-39	Mye12	PTK2
9.45746e-44	0.742	0.584	0.216	3.46152e-39	Mye12	DAPP1
1.1088e-34	0.734071	0.604	0.259	4.05831e-30	Mye12	ABL1
8.82246e-54	0.732481	0.953	0.859	3.22911e-49	Mye12	ACTG1
2.69749e-47	0.724083	0.729	0.333	9.87308e-43	Mye12	DST
6.28945e-52	0.720073	0.858	0.688	2.302e-47	Mye12	NAP1L1
4.83187e-26	0.713434	0.7	0.486	1.76851e-21	Mye12	ZC3HAV1
1.0596e-40	0.711451	0.671	0.346	3.87825e-36	Mye12	HAVCR2
1.47607e-48	0.711233	0.447	0.001	5.40256e-44	Mye12	XCR1
4.48795e-35	0.697395	0.436	0.083	1.64264e-30	Mye12	NET1
3.41822e-41	0.690239	0.484	0.063	1.2511e-36	Mye12	CD226
7.99101e-45	0.690144	0.793	0.616	2.92479e-40	Mye12	SUB1
3.81217e-46	0.688102	0.542	0.098	1.39529e-41	Mye12	SLAMF7
1.29084e-47	0.684725	0.524	0.12	4.72461e-43	Mye12	BATF3
1.18222e-48	0.682462	0.824	0.621	4.32704e-44	Mye12	RGS10
1.47766e-77	0.678806	0.996	0.927	5.4084e-73	Mye12	HLA-DRB1
1.20052e-37	0.676251	0.624	0.27	4.39403e-33	Mye12	KIF16B
1.72974e-40	0.6647	0.969	0.949	6.33101e-36	Mye12	RPS23
1.76182e-32	0.65927	0.36	0.045	6.44842e-28	Mye12	NRARP
1.19334e-36	0.658613	0.384	0.015	4.36775e-32	Mye12	EGLN3
2.00971e-39	0.655143	0.709	0.383	7.35573e-35	Mye12	RAB11FIP1
5.31326e-40	0.648707	0.604	0.266	1.94471e-35	Mye12	CCDC6
5.1906e-49	0.645609	0.902	0.697	1.89981e-44	Mye12	ETV6
5.10251e-28	0.636604	0.727	0.512	1.86757e-23	Mye12	TXN
4.17996e-37	0.632881	0.813	0.59	1.52991e-32	Mye12	CSF2RA
6.03279e-40	0.630191	0.944	0.907	2.20806e-35	Mye12	RPS21
1.77365e-37	0.620333	0.491	0.122	6.49174e-33	Mye12	VAC14
4.04715e-23	0.612981	0.416	0.145	1.4813e-18	Mye12	PKIB
6.46917e-41	0.606896	0.884	0.785	2.36778e-36	Mye12	RPSA
1.32238e-37	0.604496	0.656	0.391	4.84006e-33	Mye12	PSMB9
6.72141e-30	0.603396	0.549	0.203	2.4601e-25	Mye12	LDLRAD3
7.59305e-35	0.595586	0.711	0.421	2.77913e-30	Mye12	CAMK2D
1.29812e-32	0.594294	0.509	0.157	4.75125e-28	Mye12	MIR4435-2HG
5.45436e-73	0.591677	0.998	0.965	1.99635e-68	Mye12	HLA-DRA
6.51609e-37	0.587063	0.529	0.221	2.38496e-32	Mye12	MZT2A
4.46488e-32	0.58636	0.518	0.169	1.63419e-27	Mye12	NUBPL
8.22465e-38	0.581693	0.976	0.961	3.0103e-33	Mye12	RPS18
9.70029e-41	0.577552	0.498	0.121	3.5504e-36	Mye12	SERPINF1
6.06097e-37	0.576143	0.7	0.46	2.21838e-32	Mye12	PPT1
1.238e-97	0.572271	0.964	0.749	4.53121e-93	Mye12	HLA-DQA1
5.67149e-37	0.572067	0.909	0.836	2.07582e-32	Mye12	RPS5
9.39112e-34	0.571807	0.933	0.903	3.43724e-29	Mye12	RPL23A
2.23401e-36	0.570493	0.973	0.948	8.17672e-32	Mye12	RPS8
4.81006e-31	0.570051	0.409	0.077	1.76053e-26	Mye12	IDO2
6.54475e-26	0.568309	0.578	0.249	2.39544e-21	Mye12	THRB
7.80432e-30	0.568042	0.536	0.215	2.85646e-25	Mye12	FARP2
2.7185e-38	0.56591	0.758	0.573	9.94999e-34	Mye12	HINT1
1.41818e-40	0.564841	0.876	0.704	5.19068e-36	Mye12	FNBP1
4.6305e-55	0.563221	0.944	0.815	1.69481e-50	Mye12	S100A10
5.81964e-36	0.563112	0.798	0.626	2.13005e-31	Mye12	C1orf162
4.90978e-33	0.557776	0.4	0.038	1.79703e-28	Mye12	C1orf21
3.89582e-43	0.557131	0.978	0.941	1.42591e-38	Mye12	RPL18A
2.23898e-36	0.555118	0.842	0.708	8.1949e-32	Mye12	NME2
1.81195e-26	0.554898	0.382	0.082	6.63191e-22	Mye12	DHTKD1
3.53854e-30	0.554004	0.484	0.133	1.29514e-25	Mye12	NCKAP5
2.04635e-28	0.553511	0.678	0.378	7.48984e-24	Mye12	NIBAN1
3.05801e-33	0.55174	0.947	0.92	1.11926e-28	Mye12	RPL8
1.79853e-23	0.545995	0.371	0.115	6.58281e-19	Mye12	MARCKSL1
2.97271e-33	0.542435	0.964	0.939	1.08804e-28	Mye12	RPS3A
1.48736e-29	0.537612	0.962	0.947	5.44389e-25	Mye12	RPS29
7.3009e-39	0.533744	0.533	0.139	2.6722e-34	Mye12	PTPN22
3.0869e-34	0.532319	0.949	0.913	1.12984e-29	Mye12	RPS11
2.61121e-40	0.529178	0.529	0.165	9.55727e-36	Mye12	ICAM3
1.86152e-35	0.528622	0.7	0.468	6.81336e-31	Mye12	UCP2
8.27091e-25	0.527231	0.442	0.143	3.02724e-20	Mye12	PLEKHM3
3.1014e-34	0.526593	0.918	0.864	1.13514e-29	Mye12	RPL10A
3.76631e-30	0.526013	0.991	0.991	1.37851e-25	Mye12	TMSB4X
1.55905e-24	0.525788	0.682	0.418	5.70629e-20	Mye12	OXSR1
1.15578e-16	0.524746	0.544	0.307	4.23028e-12	Mye12	UBASH3B
4.24678e-30	0.523262	0.384	0.073	1.55436e-25	Mye12	CCND1
1.96086e-29	0.522392	0.771	0.585	7.17694e-25	Mye12	SNHG5
3.33459e-30	0.522261	0.627	0.335	1.22049e-25	Mye12	NDEL1
1.19054e-30	0.522132	0.949	0.922	4.35748e-26	Mye12	RPL27A
2.71585e-29	0.517525	0.536	0.201	9.94028e-25	Mye12	CLIC2
8.56729e-44	0.516422	0.758	0.434	3.13571e-39	Mye12	BASP1
2.23911e-27	0.51583	0.836	0.74	8.19536e-23	Mye12	SLC25A6
8.4761e-34	0.513652	0.873	0.795	3.10234e-29	Mye12	RPL4
3.03011e-41	0.512828	0.396	0.015	1.10905e-36	Mye12	HLA-DOB
1.66069e-26	0.508544	0.433	0.127	6.07828e-22	Mye12	SLC9A7
2.54227e-31	0.508262	0.638	0.32	9.30498e-27	Mye12	DENND1B
1.45704e-28	0.504937	0.393	0.067	5.33293e-24	Mye12	MCOLN2
5.71358e-38	0.504615	0.878	0.688	2.09123e-33	Mye12	ASAP1
3.24392e-28	0.499289	0.987	0.975	1.18731e-23	Mye12	RPL10
2.1779e-27	0.497536	0.884	0.819	7.97134e-23	Mye12	EEF1G
6.64707e-22	0.494998	0.409	0.214	2.43289e-17	Mye12	PPP1R14B
1.22025e-19	0.493869	0.498	0.221	4.46624e-15	Mye12	DIPK2A
7.27287e-24	0.493702	0.411	0.164	2.66194e-19	Mye12	BCL2L11
7.45517e-35	0.493523	0.964	0.939	2.72867e-30	Mye12	RPS6
1.94675e-23	0.492889	0.587	0.314	7.12529e-19	Mye12	ARHGAP5
4.02866e-26	0.491353	0.927	0.887	1.47453e-21	Mye12	RPL5
3.99615e-35	0.49114	0.56	0.254	1.46263e-30	Mye12	C20orf27
4.71889e-36	0.48988	0.953	0.908	1.72716e-31	Mye12	RPL14
3.22065e-36	0.489836	0.962	0.912	1.17879e-31	Mye12	RPL3
1.68722e-27	0.488368	0.633	0.336	6.17539e-23	Mye12	ARL4C
8.2097e-16	0.488352	0.513	0.293	3.00483e-11	Mye12	KLHL6
1.52943e-25	0.485332	0.936	0.914	5.59785e-21	Mye12	RPS4X
1.55959e-24	0.484839	0.938	0.886	5.70826e-20	Mye12	HLA-C
7.03178e-31	0.483839	0.951	0.907	2.5737e-26	Mye12	RPS7
6.28894e-20	0.482462	0.464	0.211	2.30181e-15	Mye12	TRERF1
7.24057e-34	0.482389	0.984	0.974	2.65012e-29	Mye12	ACTB
2.98855e-26	0.479024	0.984	0.977	1.09384e-21	Mye12	RPLP1
4.93844e-31	0.477337	0.6	0.257	1.80752e-26	Mye12	FARS2
2.73671e-22	0.474415	0.958	0.941	1.00166e-17	Mye12	HLA-B
1.14959e-26	0.470054	0.927	0.877	4.20761e-22	Mye12	RPL31
1.37566e-39	0.467632	0.551	0.193	5.03507e-35	Mye12	CYB5R3
6.6384e-31	0.46738	0.682	0.454	2.42972e-26	Mye12	NDUFV2
1.12374e-32	0.464472	0.538	0.241	4.11298e-28	Mye12	CDK2AP1
5.94068e-24	0.464409	0.98	0.961	2.17435e-19	Mye12	RPS24
9.39071e-34	0.463766	0.513	0.18	3.43709e-29	Mye12	IFT20
5.0232e-37	0.461738	0.878	0.772	1.83854e-32	Mye12	COX7C
1.41403e-32	0.461397	0.491	0.151	5.17549e-28	Mye12	LYRM4
9.71179e-24	0.460491	0.971	0.957	3.55461e-19	Mye12	RPS14
9.74165e-29	0.458881	0.433	0.091	3.56554e-24	Mye12	SLC38A1
5.82665e-28	0.454111	0.573	0.303	2.13261e-23	Mye12	G3BP2
1.32064e-21	0.451936	0.962	0.951	4.83366e-17	Mye12	RPL21
1.96473e-19	0.450297	0.489	0.242	7.1911e-15	Mye12	GPR137B
3.25665e-14	0.446163	0.362	0.155	1.19197e-09	Mye12	SOX4
3.05585e-26	0.444439	0.722	0.49	1.11847e-21	Mye12	DDIT4
1.57688e-29	0.443001	0.942	0.918	5.77154e-25	Mye12	RPL35
3.50972e-20	0.441514	0.353	0.099	1.28459e-15	Mye12	INPP5F
3.70316e-30	0.440331	0.84	0.638	1.35539e-25	Mye12	PPP1CB
7.19316e-26	0.440207	0.362	0.065	2.63277e-21	Mye12	PPM1H
4.19841e-36	0.440089	0.616	0.269	1.53666e-31	Mye12	CNN2
1.22361e-32	0.439856	0.751	0.541	4.47852e-28	Mye12	SLC25A5
1.1339e-26	0.438858	0.891	0.815	4.1502e-22	Mye12	RPLP0
8.7217e-22	0.437824	0.96	0.958	3.19223e-17	Mye12	RPS12
4.41326e-25	0.435478	0.529	0.246	1.6153e-20	Mye12	GNA15
5.66263e-25	0.432421	0.609	0.283	2.07258e-20	Mye12	AFF3
7.80627e-18	0.431248	0.542	0.309	2.85717e-13	Mye12	PDE7A
1.63491e-20	0.430209	0.491	0.231	5.98395e-16	Mye12	ZNF516
1.04934e-17	0.42886	0.507	0.257	3.84069e-13	Mye12	BORCS5
3.88607e-23	0.428696	0.964	0.947	1.42234e-18	Mye12	RPL19
3.02295e-23	0.428351	0.98	0.975	1.10643e-18	Mye12	RPL41
1.94664e-28	0.427558	0.867	0.738	7.12491e-24	Mye12	HNRNPA1
4.91802e-22	0.424959	0.849	0.782	1.80005e-17	Mye12	BTF3
4.34756e-25	0.424451	0.547	0.244	1.59125e-20	Mye12	HPS5
4.23564e-19	0.424261	0.367	0.115	1.55029e-14	Mye12	KIAA1958
4.16503e-20	0.423666	0.811	0.628	1.52444e-15	Mye12	RABGAP1L
4.19851e-28	0.421852	0.489	0.18	1.5367e-23	Mye12	AC004687.1
3.04904e-23	0.419642	0.607	0.369	1.11598e-18	Mye12	ARL5A
1.38795e-27	0.419327	0.982	0.963	5.08002e-23	Mye12	RPL28
6.96533e-23	0.419326	0.956	0.941	2.54938e-18	Mye12	RPS15A
3.76245e-24	0.419193	0.762	0.629	1.37709e-19	Mye12	SNHG29
2.25897e-23	0.419002	0.964	0.941	8.26805e-19	Mye12	RPL13A
1.0625e-27	0.41747	0.447	0.151	3.88887e-23	Mye12	TAP1
3.99037e-15	0.417414	0.422	0.219	1.46052e-10	Mye12	AP001011.1
2.00606e-23	0.416329	0.938	0.896	7.34236e-19	Mye12	RPL18
9.68569e-32	0.414106	0.431	0.095	3.54506e-27	Mye12	NDRG2
6.06638e-22	0.411201	0.716	0.535	2.22035e-17	Mye12	SRSF7
4.64355e-28	0.41089	0.429	0.1	1.69959e-23	Mye12	IL18R1
3.17537e-21	0.410425	0.802	0.596	1.16222e-16	Mye12	PFKFB3
1.1134e-14	0.40842	0.478	0.274	4.07514e-10	Mye12	APAF1
3.8075e-25	0.408111	0.573	0.256	1.39358e-20	Mye12	P2RY14
1.58699e-23	0.407186	0.72	0.469	5.80854e-19	Mye12	VAV3
5.9578e-18	0.406978	0.409	0.164	2.18062e-13	Mye12	SLC24A4
1.34791e-17	0.406303	0.96	0.947	4.93349e-13	Mye12	RPL37
8.49648e-27	0.40578	0.607	0.319	3.1098e-22	Mye12	LIMD2
8.84098e-26	0.404972	0.756	0.516	3.23589e-21	Mye12	STK4
6.07762e-18	0.40328	0.429	0.191	2.22447e-13	Mye12	EDEM1
9.83085e-22	0.399012	0.453	0.211	3.59819e-17	Mye12	HMGA1
6.46531e-28	0.396689	0.653	0.318	2.36637e-23	Mye12	ADAM28
8.73218e-27	0.39579	0.742	0.555	3.19607e-22	Mye12	PPIB
1.25371e-23	0.394717	0.96	0.946	4.58869e-19	Mye12	RPS15
5.5322e-22	0.394495	0.669	0.484	2.02484e-17	Mye12	EIF3L
2.53771e-22	0.393971	0.949	0.927	9.28829e-18	Mye12	RPS16
5.20469e-25	0.393898	0.944	0.901	1.90497e-20	Mye12	RPL22
4.3815e-13	0.392524	0.811	0.672	1.60367e-08	Mye12	SMCHD1
1.50499e-21	0.392444	0.62	0.352	5.50842e-17	Mye12	LRBA
2.15923e-28	0.391606	0.96	0.923	7.90302e-24	Mye12	RPS3
1.08226e-26	0.390472	0.489	0.201	3.96118e-22	Mye12	BUD23
3.59584e-22	0.39017	0.916	0.875	1.31611e-17	Mye12	RACK1
9.01828e-28	0.386734	0.649	0.396	3.30078e-23	Mye12	NDUFC2
2.48397e-19	0.386419	0.644	0.413	9.09157e-15	Mye12	ST8SIA4
2.76041e-21	0.386176	0.729	0.564	1.01034e-16	Mye12	SLC25A3
5.01295e-20	0.384308	0.967	0.957	1.83479e-15	Mye12	RPL11
4.00868e-18	0.383842	0.547	0.286	1.46722e-13	Mye12	PKP2
2.63575e-19	0.382778	0.369	0.116	9.64711e-15	Mye12	SEL1L3
8.32391e-20	0.379571	0.893	0.844	3.04663e-15	Mye12	RPS17
1.19657e-26	0.379411	0.96	0.929	4.37957e-22	Mye12	RPL6
1.32111e-09	0.378982	0.509	0.339	4.83539e-05	Mye12	HIST1H4C
8.27487e-16	0.376505	0.956	0.943	3.02869e-11	Mye12	RPL30
2.37776e-23	0.375923	0.602	0.357	8.70282e-19	Mye12	PSMB8
1.16644e-23	0.375334	0.984	0.97	4.26927e-19	Mye12	RPS27
3.04122e-23	0.374727	0.489	0.206	1.11312e-18	Mye12	ACTN1
2.36105e-21	0.37404	0.433	0.148	8.64169e-17	Mye12	MYO1D
2.86935e-21	0.374026	0.949	0.926	1.05021e-16	Mye12	RPL36
9.14785e-17	0.374025	0.929	0.897	3.3482e-12	Mye12	RPL7
1.54572e-16	0.373142	0.938	0.905	5.65748e-12	Mye12	RPL7A
9.32729e-21	0.372881	0.944	0.901	3.41388e-16	Mye12	HLA-A
7.21833e-27	0.372495	0.816	0.634	2.64198e-22	Mye12	ENO1
1.63638e-20	0.372265	0.729	0.513	5.98931e-16	Mye12	RAB8B
3.07597e-06	0.371574	0.929	0.908	0.112584	Mye12	RPS2
3.9046e-28	0.369971	0.798	0.548	1.42912e-23	Mye12	EZR
3.73339e-14	0.369781	0.424	0.235	1.36646e-09	Mye12	PMAIP1
9.64489e-19	0.369701	0.942	0.922	3.53012e-14	Mye12	RPL15
5.47974e-20	0.368735	0.629	0.444	2.00564e-15	Mye12	HMGN1
3.88984e-20	0.367129	0.969	0.954	1.42372e-15	Mye12	RPS28
2.58271e-21	0.366255	0.489	0.211	9.45297e-17	Mye12	KIF2A
2.84164e-17	0.364752	0.942	0.926	1.04007e-12	Mye12	RPS13
7.63314e-21	0.364436	0.533	0.266	2.79381e-16	Mye12	RFTN1
8.41486e-21	0.363677	0.956	0.938	3.07992e-16	Mye12	RPL37A
8.30208e-17	0.363594	0.489	0.262	3.03864e-12	Mye12	REEP3
3.04039e-16	0.363314	0.509	0.33	1.11281e-11	Mye12	RAB32
4.53502e-19	0.360885	0.409	0.16	1.65986e-14	Mye12	NLRC5
1.70727e-16	0.359832	0.509	0.28	6.24878e-12	Mye12	NOP58
6.89604e-13	0.357781	0.498	0.32	2.52402e-08	Mye12	AC009093.2
1.08989e-17	0.356739	0.964	0.959	3.98912e-13	Mye12	RPL32
3.18397e-22	0.355981	0.422	0.148	1.16536e-17	Mye12	MTHFD1L
8.83953e-22	0.355852	0.598	0.38	3.23536e-17	Mye12	ARF6
1.86153e-29	0.355767	0.482	0.158	6.81339e-25	Mye12	ANXA6
3.25457e-23	0.354911	0.367	0.091	1.19121e-18	Mye12	CCDC126
8.13812e-14	0.353677	0.553	0.447	2.97863e-09	Mye12	MZT2B
5.79444e-29	2.6499	0.654	0.032	2.12082e-24	Mye13	CCR7
5.58436e-29	2.40428	0.853	0.445	2.04393e-24	Mye13	BIRC3
1.53454e-25	2.3565	0.713	0.091	5.61656e-21	Mye13	IL7R
1.50312e-23	2.04973	0.603	0.017	5.50157e-19	Mye13	ENOX1
6.99351e-33	2.00935	0.743	0.046	2.5597e-28	Mye13	LAMP3
9.1602e-17	1.99938	0.507	0.032	3.35273e-12	Mye13	IDO1
2.24212e-18	1.69863	0.61	0.116	8.20637e-14	Mye13	MARCKSL1
8.32669e-19	1.66928	0.654	0.212	3.04765e-14	Mye13	KIF2A
1.45045e-23	1.61821	0.846	0.513	5.3088e-19	Mye13	TXN
8.77025e-26	1.61311	0.89	0.526	3.21e-21	Mye13	CERS6
5.56005e-21	1.60904	0.699	0.229	2.03503e-16	Mye13	KDM2B
8.26177e-20	1.60629	0.559	0.005	3.02389e-15	Mye13	SLCO5A1
1.24927e-22	1.56893	0.721	0.161	4.57244e-18	Mye13	PALM2-AKAP2
4.4657e-18	1.51739	0.559	0.098	1.63449e-13	Mye13	SLC22A23
5.18386e-22	1.47783	0.684	0.233	1.89735e-17	Mye13	DUSP5
4.55775e-26	1.4219	0.757	0.217	1.66818e-21	Mye13	DAPP1
2.8747e-15	1.39326	0.559	0.138	1.05217e-10	Mye13	FLT3
2.01155e-13	1.39177	0.478	0.06	7.36246e-09	Mye13	ABTB2
6.27882e-21	1.38507	0.86	0.576	2.29811e-16	Mye13	UVRAG
4.9731e-28	1.38418	0.765	0.132	1.8202e-23	Mye13	SLC41A2
1.83309e-10	1.38191	0.478	0.191	6.7093e-06	Mye13	C15orf48
1.36577e-21	1.37568	0.618	0.082	4.99887e-17	Mye13	ANKRD33B
4.89888e-17	1.30447	0.507	0.06	1.79304e-12	Mye13	DUSP4
8.28346e-25	1.29549	0.757	0.266	3.03183e-20	Mye13	RFTN1
2.94569e-19	1.2753	0.603	0.084	1.07815e-14	Mye13	ZEB1
1.61689e-13	1.24805	0.419	0.015	5.91797e-09	Mye13	GPC5
1.17717e-20	1.23598	0.699	0.265	4.30856e-16	Mye13	IL15
1.17875e-31	1.21005	0.831	0.242	4.31434e-27	Mye13	GPR137B
6.27051e-26	1.20758	0.897	0.591	2.29507e-21	Mye13	CSF2RA
6.79083e-18	1.20203	0.544	0.047	2.48551e-13	Mye13	GPR157
1.53025e-11	1.20119	0.522	0.16	5.60086e-07	Mye13	EBI3
6.54711e-18	1.18752	0.574	0.103	2.39631e-13	Mye13	LY75
6.59578e-16	1.17114	0.566	0.112	2.41412e-11	Mye13	FSCN1
5.65816e-18	1.16795	0.559	0.092	2.07094e-13	Mye13	POGLUT1
4.9909e-18	1.14976	0.662	0.266	1.82672e-13	Mye13	NUB1
1.19936e-17	1.1461	0.61	0.175	4.38978e-13	Mye13	RAB9A
1.91043e-25	1.14029	0.868	0.472	6.99237e-21	Mye13	VOPP1
1.51917e-13	1.11378	0.669	0.311	5.56033e-09	Mye13	CRYBG1
5.9135e-11	1.09741	0.426	0.12	2.1644e-06	Mye13	GADD45A
1.55062e-18	1.08249	0.824	0.556	5.67544e-14	Mye13	ID2
3.43744e-21	1.08222	0.816	0.413	1.25814e-16	Mye13	TBC1D8
3.60037e-23	1.06449	0.846	0.517	1.31777e-18	Mye13	STK4
6.52177e-12	1.06366	0.537	0.17	2.38703e-07	Mye13	PLCL1
5.37624e-16	1.06143	0.603	0.194	1.96776e-11	Mye13	MGLL
2.47804e-19	1.04934	0.735	0.273	9.06987e-15	Mye13	PSD3
1.19941e-15	1.04697	0.676	0.33	4.38994e-11	Mye13	ARHGAP10
7.17084e-18	1.04128	0.691	0.271	2.6246e-13	Mye13	LGALS2
3.57767e-14	1.03233	0.544	0.115	1.30946e-09	Mye13	IL4I1
1.56437e-19	1.03057	0.728	0.373	5.72575e-15	Mye13	GABARAPL2
3.55855e-12	1.02	0.382	0.009	1.30247e-07	Mye13	ADAM12
1.45148e-23	1.01843	0.816	0.47	5.31255e-19	Mye13	LSP1
1.45263e-14	1.00635	0.868	0.704	5.31677e-10	Mye13	FNBP1
3.92022e-10	1.00416	0.412	0.073	1.43484e-05	Mye13	WNT5B
1.76533e-16	0.982815	0.669	0.242	6.46128e-12	Mye13	TRAF1
2.28165e-17	0.972241	0.669	0.231	8.35108e-13	Mye13	PPA1
7.68496e-15	0.944057	0.721	0.414	2.81277e-10	Mye13	ST8SIA4
1.98127e-15	0.941263	0.706	0.298	7.25164e-11	Mye13	ARAP2
7.03092e-20	0.935691	0.684	0.168	2.57339e-15	Mye13	NAV1
2.43887e-20	0.927706	0.919	0.692	8.92652e-16	Mye13	GSTP1
5.15444e-05	0.926127	0.412	0.171	1	Mye13	NETO2
3.49438e-11	0.916153	0.382	0.028	1.27898e-06	Mye13	JADE3
1.57359e-16	0.915482	0.684	0.362	5.7595e-12	Mye13	RASSF4
1.68805e-12	0.914179	0.426	0.063	6.17845e-08	Mye13	CD1E
1.73573e-12	0.908058	0.64	0.337	6.35294e-08	Mye13	IRF1
1.44957e-11	0.898523	0.551	0.233	5.30558e-07	Mye13	L3MBTL4
3.87112e-12	0.895155	0.706	0.449	1.41687e-07	Mye13	EPSTI1
4.30743e-08	0.893281	0.441	0.17	0.00157656	Mye13	TBC1D4
2.47769e-08	0.886695	0.426	0.146	0.00090686	Mye13	PKIB
5.74891e-20	0.880578	0.691	0.202	2.10416e-15	Mye13	CLIC2
1.07173e-10	0.876613	0.544	0.257	3.92264e-06	Mye13	ST3GAL6
4.4282e-13	0.867283	0.912	0.761	1.62076e-08	Mye13	BTG1
2.77154e-14	0.864189	0.566	0.202	1.01441e-09	Mye13	GRSF1
1.27515e-12	0.860221	0.478	0.094	4.66716e-08	Mye13	IRF4
1.0028e-10	0.85733	0.463	0.122	3.67036e-06	Mye13	CD40
7.15189e-19	0.839465	0.897	0.674	2.61766e-14	Mye13	GPX4
4.2006e-09	0.835753	0.588	0.294	0.000153746	Mye13	MOB1B
1.03049e-10	0.834841	0.456	0.114	3.77168e-06	Mye13	ATP8A1
1.48699e-12	0.820553	0.684	0.336	5.44252e-08	Mye13	ARHGAP22
1.04156e-15	0.820317	0.75	0.363	3.81221e-11	Mye13	HIVEP1
2.07726e-16	0.819212	0.61	0.174	7.60298e-12	Mye13	C12orf45
1.45607e-08	0.80017	0.787	0.488	0.000532937	Mye13	ESYT2
1.35154e-19	0.79945	0.993	0.98	4.94679e-15	Mye13	TMSB10
8.11775e-12	0.789723	0.669	0.419	2.97118e-07	Mye13	RDX
5.77303e-14	0.785401	0.779	0.514	2.11298e-09	Mye13	RAB8B
3.39028e-13	0.783897	0.588	0.245	1.24088e-08	Mye13	BHLHE40
5.23751e-13	0.78199	0.478	0.092	1.91698e-08	Mye13	SLC38A1
3.80187e-16	0.781	0.824	0.518	1.39152e-11	Mye13	DOCK10
1.93766e-14	0.775234	0.551	0.145	7.09202e-10	Mye13	ZBTB10
2.87083e-10	0.77291	0.765	0.502	1.05075e-05	Mye13	BMP2K
1.55494e-15	0.761845	0.765	0.379	5.69123e-11	Mye13	NIBAN1
1.66445e-14	0.760147	0.86	0.642	6.09205e-10	Mye13	ZFAS1
1.96134e-14	0.75883	0.912	0.69	7.17869e-10	Mye13	CRIP1
3.53667e-11	0.756974	0.618	0.295	1.29445e-06	Mye13	TMEM131L
4.92857e-11	0.756194	0.544	0.236	1.80391e-06	Mye13	PMAIP1
2.22228e-10	0.744272	0.478	0.136	8.13377e-06	Mye13	ABCC4
5.82609e-07	0.741209	0.632	0.449	0.0213241	Mye13	PSME2
1.18585e-11	0.740206	0.471	0.106	4.34032e-07	Mye13	IL32
1.4292e-13	0.737625	0.838	0.564	5.23101e-09	Mye13	GRK3
4.26641e-10	0.737082	0.36	0.053	1.56155e-05	Mye13	AC007991.3
1.95559e-14	0.736947	0.647	0.269	7.15766e-10	Mye13	RALA
7.71548e-10	0.735423	0.662	0.434	2.82394e-05	Mye13	MBNL2
7.4657e-12	0.733774	0.875	0.724	2.73252e-07	Mye13	RAP1B
6.53524e-14	0.731803	0.691	0.311	2.39196e-09	Mye13	GAB1
2.2267e-20	0.72409	0.897	0.65	8.14994e-16	Mye13	CFLAR
7.42868e-08	0.716665	0.713	0.49	0.00271897	Mye13	GLS
9.75171e-11	0.716467	0.676	0.378	3.56922e-06	Mye13	PACS1
2.07683e-11	0.715113	0.559	0.245	7.60141e-07	Mye13	ETV3
3.91194e-15	0.709632	0.566	0.149	1.43181e-10	Mye13	TTYH2
7.22289e-10	0.705772	0.426	0.129	2.64365e-05	Mye13	SLC9A7
7.4235e-07	0.704008	0.809	0.611	0.0271707	Mye13	PELI1
3.21997e-17	0.698411	0.824	0.574	1.17854e-12	Mye13	HINT1
6.13743e-13	0.696512	0.75	0.435	2.24636e-08	Mye13	BASP1
1.18764e-17	0.693639	0.676	0.264	4.34688e-13	Mye13	C17orf49
2.79262e-10	0.6901	0.603	0.293	1.02213e-05	Mye13	LRRK1
1.28551e-06	0.689699	0.868	0.793	0.0470511	Mye13	PNRC1
2.24598e-15	0.689257	0.875	0.689	8.22052e-11	Mye13	NAP1L1
4.49747e-11	0.686395	0.743	0.512	1.64612e-06	Mye13	LYST
1.29516e-14	0.685879	0.485	0.068	4.7404e-10	Mye13	TVP23A
4.64108e-17	0.685693	0.831	0.544	1.69868e-12	Mye13	SEC61B
3.29495e-09	0.673751	0.404	0.137	0.000120598	Mye13	IQSEC2
1.51559e-10	0.673289	0.522	0.193	5.54722e-06	Mye13	ATP11C
4.15095e-13	0.67071	0.779	0.477	1.51929e-08	Mye13	NR4A3
8.88931e-21	0.664259	0.941	0.698	3.25358e-16	Mye13	ETV6
7.68098e-14	0.660184	0.706	0.342	2.81131e-09	Mye13	LINC00513
0.000182759	0.65759	0.478	0.294	1	Mye13	CDYL
1.47702e-10	0.654392	0.426	0.079	5.40605e-06	Mye13	IDO2
0.000293613	0.654271	0.971	0.974	1	Mye13	ACTB
1.97035e-13	0.649128	0.588	0.193	7.21166e-09	Mye13	AC008105.3
6.52014e-12	0.649116	0.853	0.662	2.38644e-07	Mye13	JAK1
9.26678e-10	0.64587	0.632	0.379	3.39173e-05	Mye13	ERICH1
2.27709e-12	0.644077	0.463	0.096	8.33438e-08	Mye13	TRAF5
9.04436e-16	0.637189	0.559	0.146	3.31033e-11	Mye13	IL2RG
6.55409e-14	0.635335	0.721	0.359	2.39886e-09	Mye13	GPR132
7.42337e-10	0.634816	0.426	0.114	2.71703e-05	Mye13	SOCS1
1.87496e-11	0.62872	0.772	0.502	6.86254e-07	Mye13	ALCAM
0.000189896	0.628628	0.375	0.238	1	Mye13	GBP1
1.57868e-19	0.627243	0.838	0.507	5.77813e-15	Mye13	GSN
4.38301e-16	0.620656	1	0.999	1.60422e-11	Mye13	MALAT1
3.32236e-21	0.619107	0.875	0.53	1.21602e-16	Mye13	PTPN1
1.64221e-10	0.616931	0.404	0.069	6.01064e-06	Mye13	MCOLN2
1.42604e-09	0.61551	0.353	0.047	5.21946e-05	Mye13	CD80
3.36375e-08	0.610801	0.713	0.524	0.00123116	Mye13	H2AFZ
3.33687e-09	0.609487	0.706	0.43	0.000122133	Mye13	MALT1
4.47938e-13	0.60648	0.699	0.374	1.6395e-08	Mye13	RUFY3
8.67503e-12	0.604648	0.897	0.737	3.17515e-07	Mye13	REL
1.34867e-20	0.601012	0.838	0.513	4.93628e-16	Mye13	CTSH
2.69942e-13	0.600132	0.382	0.001	9.88015e-09	Mye13	LAD1
1.43349e-09	0.597701	0.515	0.231	5.24672e-05	Mye13	N4BP2L1
5.14039e-13	0.595664	0.493	0.13	1.88143e-08	Mye13	TNIP2
2.62822e-16	0.595557	0.882	0.605	9.61956e-12	Mye13	FAM49A
5.94921e-05	0.595325	0.507	0.344	1	Mye13	TIAM1
7.23988e-11	0.594985	0.375	0.037	2.64987e-06	Mye13	RAMP1
1.87554e-13	0.594547	0.713	0.401	6.86467e-09	Mye13	ALDH2
7.90278e-13	0.59036	0.853	0.617	2.8925e-08	Mye13	SUB1
2.15298e-07	0.586578	0.993	0.982	0.00788013	Mye13	EEF1A1
1.82947e-12	0.585485	0.64	0.366	6.69603e-08	Mye13	SYNGR2
3.04617e-10	0.584939	0.559	0.249	1.11493e-05	Mye13	UGCG
1.44767e-09	0.584476	0.713	0.466	5.29862e-05	Mye13	CEP350
3.56994e-08	0.579622	0.36	0.099	0.00130663	Mye13	NMRK1
1.18834e-10	0.575823	0.757	0.529	4.34945e-06	Mye13	LDHA
1.54564e-09	0.571649	0.493	0.194	5.65721e-05	Mye13	NDE1
8.93623e-06	0.559554	0.669	0.485	0.327075	Mye13	FAM107B
5.07223e-11	0.559247	0.706	0.39	1.85649e-06	Mye13	TBC1D9
1.58313e-11	0.558415	0.647	0.346	5.79441e-07	Mye13	RAP2B
4.62582e-15	0.558287	0.728	0.346	1.6931e-10	Mye13	RASSF2
7.16501e-09	0.555227	0.706	0.487	0.000262247	Mye13	RPS27L
2.21705e-14	0.554032	0.772	0.438	8.11463e-10	Mye13	RNF145
7.35182e-08	0.553691	0.529	0.27	0.00269084	Mye13	SPECC1
2.95466e-11	0.547602	0.493	0.174	1.08144e-06	Mye13	TMEM39A
1.2586e-08	0.547025	0.625	0.375	0.00046066	Mye13	DLEU1
3.24077e-07	0.543626	0.904	0.86	0.0118615	Mye13	ACTG1
5.98536e-10	0.542227	0.522	0.219	2.1907e-05	Mye13	RUNX2
4.79598e-10	0.538954	0.61	0.32	1.75538e-05	Mye13	TUBB6
0.000752574	0.538478	0.691	0.607	1	Mye13	MT2A
5.07344e-10	0.533858	0.5	0.193	1.85693e-05	Mye13	RYK
1.45581e-12	0.533637	0.522	0.149	5.3284e-08	Mye13	SINHCAF
5.9873e-08	0.533474	0.441	0.166	0.00219141	Mye13	MAP3K14
0.00018199	0.530259	0.471	0.32	1	Mye13	CBLB
1.01079e-15	0.52572	0.676	0.27	3.69961e-11	Mye13	UBE2F
4.04482e-10	0.524441	0.912	0.809	1.48044e-05	Mye13	PFN1
2.86243e-07	0.522319	0.529	0.252	0.0104768	Mye13	AC016831.7
1.31056e-11	0.52121	0.735	0.402	4.79679e-07	Mye13	ANTXR2
1.98752e-14	0.519617	0.956	0.777	7.27452e-10	Mye13	LGALS1
1.10453e-08	0.517269	0.375	0.092	0.000404268	Mye13	CST7
3.38671e-11	0.517034	0.838	0.62	1.23957e-06	Mye13	GPBP1
2.21972e-07	0.513379	0.544	0.294	0.00812439	Mye13	KLHL6
1.54949e-11	0.51165	0.375	0.024	5.67127e-07	Mye13	ARNTL2
4.05465e-09	0.511151	0.426	0.09	0.000148404	Mye13	AC083837.1
0.000513639	0.504859	0.485	0.298	1	Mye13	WARS
1.04601e-10	0.501597	0.419	0.103	3.8285e-06	Mye13	H6PD
1.26604e-07	0.499588	0.559	0.321	0.00463385	Mye13	ANKRD10
2.29825e-08	0.497981	0.61	0.336	0.000841181	Mye13	FOXO1
6.74662e-10	0.493715	0.544	0.244	2.46933e-05	Mye13	DCAF6
3.18533e-08	0.490796	0.36	0.086	0.00116586	Mye13	ADAM19
9.19209e-14	0.489773	0.75	0.43	3.3644e-09	Mye13	CIITA
8.5905e-10	0.489594	0.493	0.167	3.14421e-05	Mye13	AC025164.1
1.91991e-07	0.488983	0.551	0.31	0.00702708	Mye13	PDE7A
5.52048e-14	0.488703	0.728	0.396	2.02055e-09	Mye13	ATOX1
1.41679e-08	0.486075	0.801	0.628	0.00051856	Mye13	CXCR4
6.75102e-11	0.48574	0.721	0.455	2.47094e-06	Mye13	NDUFV2
9.38476e-10	0.4853	0.566	0.276	3.43491e-05	Mye13	LUZP1
5.2433e-10	0.485247	0.581	0.29	1.9191e-05	Mye13	SIL1
4.65348e-08	0.483076	0.603	0.299	0.00170322	Mye13	SIPA1L3
1.27211e-06	0.482491	0.419	0.162	0.0465607	Mye13	ST3GAL5
5.46443e-13	0.48102	0.456	0.071	2.00003e-08	Mye13	PTGIR
6.17413e-11	0.475588	0.934	0.786	2.25979e-06	Mye13	MED13L
7.77662e-09	0.474485	0.507	0.21	0.000284632	Mye13	TXNDC11
4.93201e-11	0.473431	0.713	0.435	1.80517e-06	Mye13	LAP3
3.27682e-10	0.471629	0.625	0.317	1.19935e-05	Mye13	LINC-PINT
1.60475e-08	0.470617	0.684	0.434	0.000587355	Mye13	HMGN3
8.93297e-11	0.469519	0.662	0.399	3.26956e-06	Mye13	VDAC2
7.23682e-08	0.467542	0.522	0.276	0.00264875	Mye13	PIM3
5.61819e-11	0.467042	0.485	0.124	2.05631e-06	Mye13	ZBTB46
2.84056e-08	0.466116	0.5	0.212	0.00103968	Mye13	SPRED2
8.02699e-05	0.466049	0.978	0.964	1	Mye13	PTMA
5.89191e-09	0.464844	0.588	0.287	0.00021565	Mye13	NRP2
1.63665e-06	0.464836	0.551	0.328	0.0599028	Mye13	TUBA1C
1.33514e-06	0.464406	0.838	0.677	0.0488675	Mye13	UBE2E2
4.25956e-11	0.461882	0.522	0.167	1.55904e-06	Mye13	NECTIN2
5.23273e-05	0.460443	0.588	0.397	1	Mye13	ITGA4
1.50802e-14	0.459987	0.971	0.75	5.5195e-10	Mye13	HLA-DQA1
3.10923e-10	0.458351	0.816	0.573	1.13801e-05	Mye13	CDC42SE2
4.37203e-06	0.457936	0.993	0.975	0.160021	Mye13	RPL10
2.30843e-06	0.454475	0.603	0.357	0.084491	Mye13	HLA-DQA2
7.87177e-07	0.4531	0.64	0.403	0.0288115	Mye13	BCL2
1.74075e-09	0.452609	0.721	0.445	6.37131e-05	Mye13	TUBB
6.76426e-10	0.450939	0.654	0.349	2.47579e-05	Mye13	LRRFIP2
8.39183e-08	0.448979	0.5	0.216	0.00307149	Mye13	ARHGEF3
1.71853e-13	0.446218	0.743	0.419	6.29001e-09	Mye13	TAPBP
1.55115e-06	0.444683	0.397	0.165	0.0567735	Mye13	ATF5
2.847e-07	0.443158	0.676	0.433	0.0104203	Mye13	SPPL3
3.85055e-08	0.442474	0.397	0.124	0.00140934	Mye13	MPZL1
8.02753e-09	0.441228	0.463	0.175	0.000293816	Mye13	SNN
3.20864e-05	0.441044	1	0.995	1	Mye13	B2M
0.000111931	0.440305	0.831	0.703	1	Mye13	MARCKS
1.54233e-08	0.439878	0.485	0.189	0.000564509	Mye13	MAP3K13
5.30638e-10	0.437948	0.61	0.335	1.94219e-05	Mye13	WDR33
4.09294e-09	0.434853	0.412	0.123	0.000149806	Mye13	SERPINF1
1.90618e-07	0.434607	0.809	0.635	0.0069768	Mye13	ENO1
0.00848227	0.432424	0.603	0.42	1	Mye13	OXSR1
0.00138194	0.430246	0.471	0.309	1	Mye13	SLC20A1
1.14198e-08	0.429522	0.426	0.117	0.000417977	Mye13	SEL1L3
4.57701e-08	0.427805	0.647	0.391	0.00167523	Mye13	TMEM131
7.69605e-07	0.427526	0.463	0.216	0.0281683	Mye13	FARP2
1.08979e-08	0.426318	0.603	0.303	0.000398876	Mye13	CTTNBP2NL
1.40267e-07	0.426161	0.676	0.45	0.00513393	Mye13	PLEKHO1
8.83778e-10	0.424392	0.684	0.371	3.23472e-05	Mye13	RELB
4.46288e-09	0.423861	0.772	0.482	0.000163346	Mye13	MRTFA
1.24604e-05	0.420691	0.39	0.19	0.456063	Mye13	GNG7
3.26594e-06	0.416607	0.382	0.164	0.119537	Mye13	PALLD
3.91049e-06	0.413783	0.713	0.503	0.143128	Mye13	SRGAP2C
1.11012e-05	0.412842	0.757	0.564	0.406314	Mye13	SERPINB9
3.14276e-08	0.412373	0.588	0.348	0.00115028	Mye13	APPL1
4.2561e-07	0.411479	0.816	0.662	0.0155778	Mye13	TYMP
1.02946e-07	0.410901	0.603	0.37	0.00376794	Mye13	SPG11
4.89877e-05	0.409209	0.625	0.427	1	Mye13	MXD1
8.98611e-10	0.406348	0.853	0.635	3.28901e-05	Mye13	CYTH1
2.2006e-09	0.406231	0.36	0.066	8.05443e-05	Mye13	REPIN1
1.04211e-06	0.405751	0.522	0.251	0.0381423	Mye13	IL4R
3.72554e-08	0.404859	0.404	0.134	0.00136359	Mye13	CCNG2
9.0069e-11	0.404705	0.471	0.125	3.29661e-06	Mye13	TRADD
2.17665e-10	0.403634	0.846	0.648	7.96676e-06	Mye13	PLEK
5.12814e-05	0.403178	0.426	0.264	1	Mye13	REEP3
2.53372e-06	0.402214	0.529	0.309	0.0927367	Mye13	BIRC2
2.88479e-07	0.401987	0.471	0.221	0.0105586	Mye13	CLEC16A
1.54868e-05	0.40124	0.75	0.572	0.566832	Mye13	AFF1
1.39549e-08	0.40056	0.853	0.632	0.000510764	Mye13	RAPGEF1
3.61721e-08	0.400363	0.412	0.16	0.00132393	Mye13	ANXA6
3.40104e-07	0.397107	0.625	0.35	0.0124481	Mye13	AUTS2
1.34866e-08	0.394327	0.507	0.25	0.000493623	Mye13	ZC3H7A
0.000170932	0.393376	0.507	0.371	1	Mye13	GRASP
1.29862e-08	0.391746	0.824	0.573	0.000475308	Mye13	PKM
1.27482e-10	0.391299	0.978	0.886	4.66598e-06	Mye13	MYL6
5.91201e-06	0.390508	0.956	0.902	0.216386	Mye13	VIM
3.54553e-06	0.389203	0.993	0.975	0.12977	Mye13	RPL41
3.5061e-05	0.388409	0.647	0.513	1	Mye13	TNFSF13B
1.55378e-10	0.387912	0.676	0.362	5.68701e-06	Mye13	PLXNC1
6.95457e-07	0.387306	0.647	0.359	0.0254544	Mye13	HIVEP2
9.82626e-10	0.382462	0.618	0.317	3.59651e-05	Mye13	ARHGAP31
4.57602e-09	0.38201	0.493	0.186	0.000167487	Mye13	TSPAN33
8.52601e-06	0.379775	0.544	0.343	0.312061	Mye13	RRBP1
1.21832e-07	0.378021	0.838	0.637	0.00445919	Mye13	ARID1B
3.93797e-06	0.377922	0.904	0.735	0.144134	Mye13	HLA-DQB1
1.05773e-05	0.377438	0.404	0.19	0.38714	Mye13	FAM135A
1.9757e-07	0.377129	0.993	0.991	0.00723126	Mye13	TMSB4X
5.59877e-07	0.376394	0.382	0.151	0.0204921	Mye13	PKD2
2.56926e-09	0.374317	0.728	0.475	9.40374e-05	Mye13	OSTF1
8.07105e-07	0.37386	0.574	0.328	0.0295408	Mye13	TBL1X
7.52198e-08	0.370025	0.537	0.276	0.00275312	Mye13	GNA12
8.02173e-08	0.369901	0.618	0.349	0.00293603	Mye13	USP12
1.9425e-07	0.367945	0.64	0.381	0.00710975	Mye13	TES
4.33641e-07	0.36583	0.632	0.401	0.0158717	Mye13	NABP1
1.34202e-11	0.365715	0.691	0.346	4.91191e-07	Mye13	ANXA7
1.21342e-06	0.364839	0.662	0.466	0.0444124	Mye13	TNFAIP2
8.82055e-09	0.364836	0.676	0.408	0.000322841	Mye13	DNAJC15
2.55312e-08	0.363584	0.603	0.304	0.000934466	Mye13	SERTAD2
0.000101596	0.360355	0.61	0.371	1	Mye13	LINC01619
0.000211651	0.35642	0.61	0.47	1	Mye13	SESN1
1.84782e-06	0.35368	0.794	0.586	0.067632	Mye13	SNHG5
2.62822e-06	0.352375	1	0.965	0.0961955	Mye13	HLA-DRA
4.00497e-07	0.350832	0.706	0.462	0.0146586	Mye13	SMARCA2
2.5395e-06	0.350376	0.963	0.926	0.0929484	Mye13	RPL36
0.00195713	0.350076	0.397	0.277	1	Mye13	TGFBR1
0	1.80771	0.823	0.378	0	Mye2	CCL3L1
0	1.66629	0.825	0.404	0	Mye2	CCL4L2
0	1.51698	0.95	0.577	0	Mye2	CCL3
0	1.39695	0.923	0.563	0	Mye2	CCL4
0	1.32779	0.798	0.374	0	Mye2	CXCL3
0	1.3031	0.924	0.567	0	Mye2	CXCL8
0	1.15811	0.614	0.225	0	Mye2	TNF
0	1.15441	0.878	0.484	0	Mye2	CXCL2
0	1.09712	0.956	0.642	0	Mye2	IER3
0	1.09016	0.911	0.553	0	Mye2	IL1B
0	1.07044	0.823	0.373	0	Mye2	AZIN1-AS1
0	1.05677	0.931	0.593	0	Mye2	GPR183
2.87308e-306	0.992977	0.477	0.179	1.05157e-301	Mye2	MIR155HG
0	0.902146	0.974	0.706	0	Mye2	NFKB1
0	0.901462	0.971	0.696	0	Mye2	TNFAIP3
0	0.864484	0.861	0.522	0	Mye2	RGS1
0	0.862133	0.986	0.824	0	Mye2	NFKBIA
0	0.855299	0.811	0.445	0	Mye2	ABL2
0	0.803712	0.841	0.565	0	Mye2	NLRP3
0	0.792086	0.945	0.698	0	Mye2	PLAUR
0	0.784335	0.724	0.387	0	Mye2	DUSP2
0	0.766704	0.903	0.605	0	Mye2	GADD45B
0	0.753128	0.86	0.51	0	Mye2	EGR1
8.65074e-181	0.751942	0.549	0.341	3.16626e-176	Mye2	EIF4E
0	0.749558	0.621	0.265	0	Mye2	PDGFB
0	0.747776	0.852	0.457	0	Mye2	ICAM1
0	0.737523	0.802	0.465	0	Mye2	BCL2A1
0	0.732197	0.67	0.325	0	Mye2	OLR1
0	0.728188	0.934	0.692	0	Mye2	PPP1R15A
7.60527e-296	0.720516	0.516	0.216	2.7836e-291	Mye2	TRAF1
0	0.708143	0.877	0.664	0	Mye2	FMN1
0	0.685343	0.754	0.334	0	Mye2	IRAK2
0	0.67698	0.783	0.442	0	Mye2	KDM6B
0	0.669764	0.882	0.658	0	Mye2	TANK
0	0.660883	0.685	0.325	0	Mye2	MAFF
0	0.660611	0.56	0.237	0	Mye2	ZC3H12C
0	0.652218	0.73	0.399	0	Mye2	ZNF267
2.25948e-293	0.651481	0.438	0.132	8.26991e-289	Mye2	AL136987.1
2.33803e-302	0.650327	0.751	0.478	8.55743e-298	Mye2	ALCAM
0	0.648038	0.879	0.578	0	Mye2	NR4A2
1.40305e-271	0.646142	0.625	0.329	5.13531e-267	Mye2	LUCAT1
6.23717e-288	0.646027	0.611	0.335	2.28287e-283	Mye2	GPR132
0	0.622488	0.543	0.204	0	Mye2	AC106865.2
0	0.622296	0.862	0.575	0	Mye2	SGK1
4.7841e-265	0.615096	0.599	0.329	1.75103e-260	Mye2	VEGFA
3.21152e-240	0.614251	0.444	0.181	1.17545e-235	Mye2	PHLDA1
6.15473e-288	0.613371	0.57	0.293	2.25269e-283	Mye2	RBKS
0	0.610604	0.583	0.259	0	Mye2	NRP2
0	0.600978	0.75	0.471	1.99691e-305	Mye2	TEX14
0	0.591417	0.797	0.483	0	Mye2	CDKN1A
0	0.58257	0.921	0.646	0	Mye2	NFKBIZ
0	0.580822	0.962	0.809	0	Mye2	ZFP36
1.19607e-91	0.579481	0.636	0.508	4.37775e-87	Mye2	HSPA5
1.98481e-252	0.561159	0.663	0.386	7.26461e-248	Mye2	CLIC4
0	0.560041	0.886	0.649	0	Mye2	FOSB
0	0.558986	0.973	0.797	0	Mye2	SOD2
0	0.555486	0.923	0.781	0	Mye2	PNRC1
0	0.553294	0.937	0.756	0	Mye2	FCGR2A
2.36525e-131	0.550955	0.839	0.745	8.65704e-127	Mye2	FGL2
2.78242e-197	0.54512	0.786	0.611	1.01839e-192	Mye2	PLIN2
5.92462e-273	0.540339	0.859	0.712	2.16847e-268	Mye2	HERPUD1
1.69603e-184	0.536425	0.497	0.257	6.20763e-180	Mye2	HES1
0	0.528321	0.996	0.969	0	Mye2	SRGN
1.8226e-262	0.526065	0.412	0.136	6.6709e-258	Mye2	EBI3
5.53529e-291	0.525722	0.593	0.297	2.02597e-286	Mye2	B3GNT5
2.25028e-262	0.524072	0.817	0.581	8.23626e-258	Mye2	FMNL2
0	0.518819	0.922	0.787	0	Mye2	JUNB
0	0.515603	0.851	0.599	0	Mye2	ATF3
1.26459e-212	0.514637	0.815	0.662	4.62853e-208	Mye2	ZFAND5
0	0.512468	0.939	0.732	0	Mye2	HLA-DQA1
0	0.510676	0.77	0.449	0	Mye2	NR4A3
3.21571e-230	0.506417	0.4	0.153	1.17698e-225	Mye2	THAP2
3.183e-282	0.505504	0.659	0.378	1.16501e-277	Mye2	LPXN
1.62313e-155	0.494639	0.43	0.225	5.94082e-151	Mye2	RBBP8
0	0.494563	0.958	0.841	0	Mye2	KLF6
1.48568e-210	0.49423	0.81	0.642	5.43775e-206	Mye2	LCP2
7.73735e-303	0.493227	0.741	0.483	2.83195e-298	Mye2	BTG2
2.32321e-236	0.491817	0.535	0.248	8.50318e-232	Mye2	AC011511.2
0	0.489074	0.855	0.642	0	Mye2	MGAT1
0	0.482264	0.812	0.54	0	Mye2	SERPINB9
0	0.48084	0.983	0.793	0	Mye2	CD83
0	0.47771	0.895	0.709	5.29604e-304	Mye2	LITAF
0	0.476685	0.996	0.962	0	Mye2	HLA-DRA
0	0.474001	0.905	0.668	0	Mye2	B4GALT1
1.8146e-187	0.473734	0.516	0.281	6.64161e-183	Mye2	PRDM1
1.85623e-208	0.468228	0.719	0.513	6.79397e-204	Mye2	PTPN1
1.24948e-255	0.466606	0.825	0.626	4.57324e-251	Mye2	IER2
2.50209e-225	0.465287	0.588	0.351	9.15789e-221	Mye2	GRASP
1.1245e-203	0.462888	0.824	0.64	4.1158e-199	Mye2	ATF6
1.30105e-286	0.4589	0.573	0.285	4.76196e-282	Mye2	ARL5B
2.28795e-192	0.455479	0.491	0.235	8.37412e-188	Mye2	MCF2L2
9.95514e-182	0.454308	0.477	0.233	3.64368e-177	Mye2	PTGS2
4.52837e-221	0.454038	0.6	0.336	1.65743e-216	Mye2	HIVEP2
0	0.451553	0.944	0.773	0	Mye2	NFE2L2
5.33527e-235	0.451275	0.915	0.773	1.95276e-230	Mye2	MCTP1
8.70578e-259	0.449748	0.7	0.421	3.1864e-254	Mye2	BIRC3
0	0.446668	0.882	0.59	0	Mye2	NR4A1
1.48532e-161	0.44266	0.364	0.152	5.43642e-157	Mye2	AL078590.2
0	0.441626	0.87	0.657	0	Mye2	ELL2
1.82094e-293	0.441578	0.824	0.594	6.66481e-289	Mye2	SRGAP1
8.6467e-290	0.441376	0.736	0.462	3.16478e-285	Mye2	FILIP1L
4.42171e-179	0.427064	0.895	0.817	1.61839e-174	Mye2	CEBPD
1.08425e-170	0.420543	0.366	0.155	3.96847e-166	Mye2	SAV1
2.75949e-187	0.418765	0.799	0.634	1.01e-182	Mye2	PLEK
0	0.417817	0.906	0.709	0	Mye2	C5AR1
2.07925e-281	0.414452	0.631	0.361	7.61028e-277	Mye2	KLF10
3.41904e-181	0.408278	0.93	0.814	1.2514e-176	Mye2	RAB7A
1.47667e-149	0.405561	0.387	0.189	5.40478e-145	Mye2	MIR3945HG
1.2976e-103	0.403945	0.717	0.57	4.74936e-99	Mye2	WTAP
8.68897e-170	0.402121	0.676	0.466	3.18025e-165	Mye2	EIF4A3
0	0.400661	0.968	0.874	0	Mye2	HLA-DPA1
0	0.399337	0.983	0.922	0	Mye2	HLA-DRB1
0	0.397424	0.974	0.879	0	Mye2	HLA-DPB1
6.36236e-124	0.395792	0.503	0.306	2.32869e-119	Mye2	CCDC200
0	0.390828	0.873	0.626	0	Mye2	PDE4B
6.61211e-161	0.389089	0.438	0.207	2.4201e-156	Mye2	AC009313.1
0	0.38553	0.903	0.721	0	Mye2	REL
8.8067e-115	0.384902	0.398	0.225	3.22334e-110	Mye2	SEMA4A
1.46048e-157	0.382484	0.428	0.216	5.34551e-153	Mye2	DUSP5
3.66669e-218	0.382089	0.775	0.557	1.34204e-213	Mye2	FNIP2
0	0.382016	0.883	0.645	0	Mye2	RASGEF1B
3.37049e-203	0.381783	0.96	0.899	1.23363e-198	Mye2	FOS
7.54695e-278	0.381573	0.858	0.646	2.76226e-273	Mye2	SPAG9
0	0.380664	0.972	0.874	0	Mye2	DUSP1
7.9701e-131	0.379795	0.56	0.338	2.91714e-126	Mye2	HLA-DQA2
1.76233e-153	0.379675	0.816	0.646	6.45029e-149	Mye2	SNX9
1.15963e-150	0.378814	0.609	0.408	4.24436e-146	Mye2	GBP2
1.77285e-226	0.376813	0.419	0.164	6.48882e-222	Mye2	CCR5AS
5.9609e-237	0.375947	0.876	0.704	2.18175e-232	Mye2	SQSTM1
9.39483e-163	0.372598	0.467	0.265	3.4386e-158	Mye2	TRIB1
5.68248e-151	0.371067	0.537	0.324	2.07984e-146	Mye2	LINC00513
1.50162e-193	0.369969	0.599	0.37	5.49609e-189	Mye2	MAPK6
6.92845e-284	0.366903	0.779	0.498	2.53588e-279	Mye2	AC007384.1
0	0.365798	0.896	0.719	0	Mye2	HLA-DQB1
3.75585e-17	0.365619	0.658	0.602	1.37468e-12	Mye2	MT2A
5.0986e-177	0.363638	0.84	0.708	1.86614e-172	Mye2	CEBPB
5.56208e-152	0.362993	0.697	0.476	2.03578e-147	Mye2	LMNA
8.22915e-86	0.362133	0.39	0.244	3.01195e-81	Mye2	THBD
3.30605e-169	0.361696	0.732	0.539	1.21005e-164	Mye2	ID2
2.33661e-221	0.36082	0.508	0.259	8.55224e-217	Mye2	SERTAD1
4.51625e-279	0.360663	0.687	0.391	1.65299e-274	Mye2	NFKBID
7.61673e-143	0.359721	0.649	0.442	2.7878e-138	Mye2	INSIG1
4.42881e-100	0.359097	0.559	0.391	1.62099e-95	Mye2	NHSL1
4.01895e-159	0.357783	0.386	0.174	1.47098e-154	Mye2	AC005920.2
4.29438e-193	0.357684	0.521	0.279	1.57179e-188	Mye2	SOCS3
6.06838e-231	0.356533	0.749	0.499	2.22109e-226	Mye2	PHACTR1
4.64663e-118	0.354748	0.359	0.188	1.70071e-113	Mye2	AC253572.2
3.40429e-214	0.354485	0.744	0.541	1.24601e-209	Mye2	ARL8B
3.57285e-267	0.351708	0.742	0.449	1.3077e-262	Mye2	FPR3
1.92593e-147	0.351194	0.837	0.691	7.0491e-143	Mye2	CCNH
2.46921e-250	0.350982	0.52	0.255	9.03754e-246	Mye2	CSRNP1
0	1.58451	0.86	0.291	0	Mye3	TCF7L2
0	1.46526	0.939	0.716	0	Mye3	LST1
0	1.43859	0.61	0.095	0	Mye3	CDKN1C
0	1.39168	0.873	0.475	0	Mye3	FCGR3A
0	1.34264	0.811	0.198	0	Mye3	SMIM25
0	1.33833	0.832	0.251	0	Mye3	WARS
0	1.19804	0.871	0.499	0	Mye3	PAG1
0	1.16408	0.801	0.312	0	Mye3	CD52
0	1.09847	0.881	0.466	0	Mye3	SERPINA1
0	1.08285	0.57	0.132	0	Mye3	APOBEC3A
0	1.05332	0.926	0.66	0	Mye3	COTL1
0	1.03696	0.808	0.247	0	Mye3	RIPOR2
0	1.03662	0.943	0.71	0	Mye3	LYN
0	1.0322	0.565	0.064	0	Mye3	LINC02432
0	1.0236	0.96	0.763	0	Mye3	IFI30
0	1.01967	0.865	0.476	0	Mye3	CYTIP
0	1.0057	0.918	0.649	0	Mye3	TIMP1
0	0.974036	0.909	0.721	0	Mye3	IFITM2
0	0.964795	0.812	0.351	0	Mye3	LILRB2
0	0.953162	0.814	0.378	0	Mye3	TBC1D8
0	0.937864	0.696	0.234	0	Mye3	RAP1GAP2
0	0.92767	0.785	0.32	0	Mye3	STXBP2
0	0.906056	0.626	0.134	0	Mye3	PLAC8
0	0.900046	0.496	0.042	0	Mye3	AC020651.2
0	0.898873	0.803	0.359	0	Mye3	CD48
0	0.872867	0.661	0.142	0	Mye3	SPN
0	0.854028	0.552	0.105	0	Mye3	HES4
0	0.84959	0.875	0.641	0	Mye3	UTRN
0	0.844014	0.894	0.671	0	Mye3	NAP1L1
0	0.836553	0.772	0.409	0	Mye3	PECAM1
0	0.808607	0.838	0.45	0	Mye3	PILRA
0	0.807686	0.683	0.156	0	Mye3	LILRA5
0	0.79968	0.923	0.76	0	Mye3	IFITM3
0	0.795515	0.82	0.485	0	Mye3	LYST
0	0.794903	0.503	0.084	0	Mye3	FPR2
0	0.792384	0.874	0.581	0	Mye3	MTSS1
0	0.790671	0.677	0.164	0	Mye3	ITGAL
0	0.78766	0.879	0.68	0	Mye3	RNF144B
2.25283e-163	0.774055	0.413	0.207	8.24558e-159	Mye3	G0S2
0	0.770121	0.914	0.639	0	Mye3	SAMSN1
0	0.747735	0.699	0.343	0	Mye3	PPM1L
0	0.745947	0.959	0.882	0	Mye3	CTSS
0	0.745899	0.699	0.307	0	Mye3	KCNAB2
0	0.739889	0.778	0.388	0	Mye3	POU2F2
0	0.737101	0.749	0.348	0	Mye3	GCH1
0	0.735995	0.63	0.299	0	Mye3	ISG15
0	0.734839	0.911	0.707	0	Mye3	RAP1B
0	0.731925	0.685	0.375	0	Mye3	PAPSS2
0	0.726381	0.7	0.395	0	Mye3	CALHM6
0	0.723159	0.626	0.281	0	Mye3	UBASH3B
0	0.722255	0.806	0.312	0	Mye3	FCN1
0	0.709891	0.844	0.506	0	Mye3	CORO1A
0	0.703611	0.648	0.215	0	Mye3	SVIL
0	0.6906	0.874	0.581	0	Mye3	FAM49A
0	0.689371	0.978	0.947	0	Mye3	RPS19
0	0.685971	0.8	0.529	0	Mye3	MTPN
0	0.684358	0.779	0.399	0	Mye3	BID
0	0.680443	0.964	0.846	0	Mye3	PTPRC
0	0.678014	0.817	0.466	0	Mye3	BCL2A1
0	0.674769	0.433	0.062	0	Mye3	AL157871.4
0	0.674152	0.889	0.661	0	Mye3	ASAH1
0	0.67241	0.955	0.898	0	Mye3	AIF1
0	0.671922	0.72	0.402	0	Mye3	PRELID1
0	0.669387	0.749	0.314	0	Mye3	CPPED1
0	0.668088	0.771	0.41	0	Mye3	NEDD9
0	0.663354	0.82	0.589	0	Mye3	WAC
1.91207e-305	0.662912	0.84	0.672	6.99838e-301	Mye3	LIMS1
0	0.662672	0.812	0.514	0	Mye3	CD55
0	0.662241	0.863	0.522	0	Mye3	HCK
0	0.657962	0.692	0.231	0	Mye3	CFP
0	0.647875	0.727	0.368	0	Mye3	EXT1
0	0.645738	0.827	0.588	0	Mye3	MT2A
0	0.643549	0.757	0.407	0	Mye3	SCLT1
0	0.642044	0.884	0.686	0	Mye3	IRAK3
0	0.641591	0.655	0.29	0	Mye3	TMPO
0	0.639277	0.601	0.181	0	Mye3	CNIH4
5.06274e-210	0.634193	0.503	0.216	1.85301e-205	Mye3	CRADD
0	0.632649	0.588	0.164	0	Mye3	CLIP4
0	0.630247	0.66	0.26	0	Mye3	LRRC25
0	0.629467	0.848	0.555	0	Mye3	PRKCB
0	0.628298	0.721	0.342	0	Mye3	PTPN6
0	0.626984	0.553	0.238	0	Mye3	TNFSF10
0	0.623887	0.691	0.371	0	Mye3	LY6E
0	0.622141	0.691	0.263	0	Mye3	CHST15
0	0.620855	0.675	0.262	0	Mye3	BIN2
0	0.618476	0.601	0.214	0	Mye3	NAAA
0	0.616553	0.471	0.072	0	Mye3	SH2D3C
0	0.614652	0.716	0.364	0	Mye3	PSMB9
0	0.609595	0.811	0.51	0	Mye3	PTP4A2
0	0.605386	0.649	0.305	0	Mye3	RHOC
0	0.603836	0.728	0.368	0	Mye3	ITGA4
0	0.596145	0.602	0.302	0	Mye3	ARL4A
0	0.592053	0.839	0.418	0	Mye3	SLC11A1
0	0.58796	0.764	0.447	0	Mye3	CARD16
0	0.58767	0.812	0.441	0	Mye3	FGR
0	0.587314	0.893	0.659	0	Mye3	TNFRSF1B
0	0.580927	0.558	0.144	0	Mye3	ABI3
0	0.579711	0.713	0.379	0	Mye3	MBD2
0	0.579592	0.587	0.177	0	Mye3	CD300E
0	0.57863	0.743	0.424	0	Mye3	PSME2
0	0.5781	0.601	0.189	0	Mye3	LILRB1
0	0.57538	0.762	0.42	0	Mye3	VASP
0	0.574408	0.962	0.887	0	Mye3	FCER1G
0	0.567151	0.368	0.046	1.73663e-306	Mye3	AC119396.1
0	0.564946	0.728	0.334	0	Mye3	ADGRE2
0	0.564641	0.554	0.184	0	Mye3	VCL
0	0.562822	0.695	0.302	0	Mye3	CLEC12A
0	0.559132	0.676	0.289	0	Mye3	LIMD2
0	0.558844	0.654	0.278	0	Mye3	JPT1
0	0.558011	0.735	0.451	0	Mye3	DRAP1
0	0.556567	0.676	0.302	0	Mye3	SLC7A7
0	0.551499	0.533	0.177	0	Mye3	ARHGEF18
0	0.550171	0.65	0.276	0	Mye3	TSPAN14
0	0.545981	0.595	0.16	0	Mye3	MYO1G
0	0.545225	0.779	0.477	0	Mye3	VSIR
0	0.544789	0.484	0.078	0	Mye3	SIGLEC10
0	0.542711	0.505	0.158	0	Mye3	NOCT
0	0.541853	0.931	0.875	0	Mye3	NACA
0	0.53443	0.724	0.402	0	Mye3	PIK3AP1
0	0.533039	0.554	0.128	0	Mye3	ICAM2
0	0.531905	0.491	0.104	0	Mye3	P2RX1
0	0.527793	0.458	0.062	0	Mye3	CYFIP2
0	0.524495	0.54	0.177	0	Mye3	SNX18
0	0.522911	0.45	0.062	0	Mye3	SLC2A6
0	0.521061	0.815	0.588	0	Mye3	CD37
0	0.519954	0.694	0.339	0	Mye3	RAC2
0	0.519738	0.789	0.49	0	Mye3	TUT7
0	0.519232	0.564	0.165	0	Mye3	C19orf38
0	0.518676	0.808	0.516	0	Mye3	TKT
0	0.517395	0.52	0.151	0	Mye3	RRAS
0	0.516066	0.961	0.882	0	Mye3	S100A4
0	0.514484	0.725	0.441	0	Mye3	RIPK2
0	0.512785	0.387	0.024	0	Mye3	CD79B
0	0.512346	0.695	0.35	0	Mye3	CASP1
0	0.511809	0.995	0.966	0	Mye3	SAT1
0	0.511424	0.83	0.635	0	Mye3	RNF13
0	0.510746	0.909	0.739	0	Mye3	TAOK3
0	0.50756	0.862	0.636	0	Mye3	RAB10
5.32613e-144	0.506927	0.603	0.433	1.94942e-139	Mye3	LINC00278
5.74793e-294	0.50549	0.727	0.469	2.1038e-289	Mye3	ADK
2.28768e-196	0.505169	0.508	0.222	8.37315e-192	Mye3	AQP9
0	0.504397	0.7	0.341	0	Mye3	FLNA
6.85119e-247	0.502827	0.681	0.437	2.5076e-242	Mye3	GNG2
8.32057e-186	0.500289	0.778	0.597	3.04541e-181	Mye3	PELI1
0	0.495638	0.521	0.184	7.07309e-307	Mye3	SLC25A25
4.2895e-259	0.494668	0.415	0.118	1.57e-254	Mye3	SETBP1
1.32866e-284	0.493465	0.621	0.301	4.86303e-280	Mye3	B4GALT5
0	0.49317	0.593	0.243	0	Mye3	UBE2J1
0	0.492882	0.847	0.646	0	Mye3	TYMP
0	0.492441	0.675	0.384	9.01082e-305	Mye3	GNS
0	0.490909	0.93	0.749	0	Mye3	RNF149
2.78416e-293	0.488477	0.629	0.346	1.01903e-288	Mye3	VAMP5
0	0.486957	0.605	0.249	0	Mye3	FRY
0	0.48599	0.968	0.889	0	Mye3	ZEB2
0	0.484015	0.483	0.114	0	Mye3	TESC
0	0.482894	0.792	0.489	0	Mye3	ADGRE5
0	0.482167	0.894	0.715	0	Mye3	SSH2
0	0.481111	0.595	0.229	0	Mye3	CD300A
0	0.480877	0.833	0.562	0	Mye3	UBE2R2
0	0.480475	0.915	0.759	0	Mye3	EMP3
0	0.479946	0.629	0.262	0	Mye3	CSK
0	0.476295	0.434	0.082	0	Mye3	GPBAR1
0	0.474673	0.433	0.072	0	Mye3	SLC44A2
0	0.473644	0.524	0.159	0	Mye3	CDH23
7.47095e-226	0.470686	0.482	0.212	2.73444e-221	Mye3	ANKUB1
0	0.470482	0.467	0.083	0	Mye3	LILRA1
0	0.470364	0.759	0.378	0	Mye3	FYN
0	0.468244	0.696	0.375	0	Mye3	ERGIC1
0	0.462632	0.49	0.137	0	Mye3	SLC24A4
2.05121e-276	0.458869	0.588	0.269	7.50765e-272	Mye3	TMEM131L
8.79333e-264	0.456587	0.366	0.077	3.21845e-259	Mye3	LIPN
0	0.456257	0.8	0.618	0	Mye3	SPI1
0	0.455837	0.627	0.265	0	Mye3	RASSF5
1.11785e-303	0.454157	0.552	0.245	4.09144e-299	Mye3	OAS1
0	0.451148	0.541	0.171	0	Mye3	MAPKAPK3
0	0.449666	0.69	0.368	0	Mye3	OGDH
0	0.448991	0.979	0.923	0	Mye3	PSAP
8.46379e-220	0.447874	0.665	0.459	3.09783e-215	Mye3	SOD1
0	0.44534	0.585	0.237	0	Mye3	SCIMP
2.34778e-287	0.444031	0.374	0.072	8.59311e-283	Mye3	CDC42EP2
3.60853e-259	0.443343	0.686	0.404	1.32076e-254	Mye3	SLC43A2
1.1418e-262	0.442986	0.775	0.546	4.1791e-258	Mye3	GRK3
0	0.442935	0.703	0.357	0	Mye3	ZDHHC20
4.61739e-263	0.440474	0.834	0.639	1.69001e-258	Mye3	MAP2K1
9.89452e-261	0.439152	0.709	0.422	3.62149e-256	Mye3	BIRC3
0	0.438674	0.887	0.728	0	Mye3	SLC25A6
3.97038e-228	0.437033	0.414	0.129	1.4532e-223	Mye3	S100Z
9.56237e-206	0.43673	0.485	0.216	3.49992e-201	Mye3	GBP1
0	0.435676	0.434	0.094	0	Mye3	CCDC88C
0	0.434342	0.92	0.788	0	Mye3	LRRFIP1
0	0.433925	0.954	0.889	0	Mye3	S100A11
1.44421e-210	0.433842	0.576	0.32	5.28594e-206	Mye3	SMAD2
0	0.433459	0.575	0.263	0	Mye3	RGS19
0	0.433127	0.69	0.355	0	Mye3	TES
1.02327e-216	0.430448	0.726	0.493	3.74527e-212	Mye3	PRKCE
2.30895e-231	0.429453	0.757	0.517	8.45099e-227	Mye3	DENND5A
0	0.429158	0.787	0.561	0	Mye3	PSME1
0	0.428813	0.519	0.177	0	Mye3	TRAF3IP3
0	0.426484	0.65	0.333	0	Mye3	PSMB8
0	0.425737	0.677	0.342	0	Mye3	SEPTIN9
2.56123e-297	0.42502	0.601	0.272	9.37437e-293	Mye3	ARAP2
9.88186e-211	0.422532	0.57	0.306	3.61686e-206	Mye3	FAM117B
0	0.421042	0.495	0.138	0	Mye3	ICAM3
0	0.419366	0.524	0.182	0	Mye3	MYD88
0	0.418488	0.952	0.894	0	Mye3	OAZ1
0	0.416384	0.826	0.603	0	Mye3	CMTM6
5.28924e-269	0.416193	0.396	0.09	1.93591e-264	Mye3	ADA
0	0.415581	0.675	0.373	0	Mye3	SP110
2.16602e-268	0.415536	0.374	0.073	7.92787e-264	Mye3	HEG1
0	0.414446	0.566	0.223	0	Mye3	SELPLG
1.11524e-261	0.413999	0.441	0.137	4.08189e-257	Mye3	SPATA13
0	0.413793	0.436	0.11	2.52836e-307	Mye3	SIDT2
4.06615e-247	0.413202	0.599	0.318	1.48825e-242	Mye3	PHTF2
8.06461e-295	0.411035	0.495	0.175	2.95173e-290	Mye3	KDM1B
1.30773e-270	0.408965	0.79	0.561	4.78641e-266	Mye3	CHD1
7.06997e-258	0.408829	0.753	0.514	2.58768e-253	Mye3	DOCK5
5.06168e-273	0.408742	0.687	0.403	1.85262e-268	Mye3	GBP2
3.73887e-262	0.407679	0.822	0.616	1.36846e-257	Mye3	RAPGEF1
5.13623e-263	0.407454	0.785	0.623	1.87991e-258	Mye3	SERP1
1.02371e-215	0.406714	0.563	0.286	3.74687e-211	Mye3	DNMBP
0	0.406104	0.358	0.036	0	Mye3	ADGRE1
0	0.405554	0.514	0.177	0	Mye3	DENND10
0	0.401268	0.579	0.26	0	Mye3	PKN1
2.3378e-271	0.400519	0.563	0.276	8.55658e-267	Mye3	ZBTB7A
1.10374e-292	0.399841	0.656	0.336	4.0398e-288	Mye3	PLXNC1
0	0.398504	0.564	0.235	0	Mye3	SH3BP2
0	0.396436	0.42	0.09	0	Mye3	CD300LF
9.80504e-290	0.396042	0.943	0.881	3.58874e-285	Mye3	HLA-C
1.38115e-158	0.395885	0.659	0.437	5.05515e-154	Mye3	INSR
5.99689e-260	0.395884	0.383	0.099	2.19492e-255	Mye3	FAM110A
0	0.395604	0.707	0.379	0	Mye3	DIAPH1
8.02925e-279	0.393432	0.656	0.381	2.93878e-274	Mye3	PSMA4
3.20578e-225	0.392962	0.398	0.128	1.17335e-220	Mye3	TTYH2
9.58703e-253	0.392421	0.631	0.347	3.50895e-248	Mye3	SPG11
0	0.392379	0.934	0.836	0	Mye3	ARPC2
1.6786e-281	0.39179	0.57	0.271	6.14383e-277	Mye3	MYOF
0	0.390713	0.805	0.56	0	Mye3	PGK1
0	0.389729	0.934	0.848	0	Mye3	HLA-E
4.49066e-262	0.389605	0.642	0.36	1.64363e-257	Mye3	ABRACL
8.25402e-299	0.38831	0.461	0.143	3.02105e-294	Mye3	LFNG
1.85504e-137	0.388015	0.462	0.241	6.78964e-133	Mye3	BORCS5
3.08753e-140	0.386993	0.545	0.353	1.13007e-135	Mye3	ATP2B1-AS1
0	0.38498	0.884	0.723	0	Mye3	LCP1
3.12313e-293	0.384637	0.559	0.246	1.1431e-288	Mye3	AC090559.1
1.8075e-255	0.384258	0.596	0.306	6.61563e-251	Mye3	ACOT9
9.11301e-299	0.384052	0.653	0.363	3.33545e-294	Mye3	ATG3
0	0.382549	0.907	0.775	0	Mye3	ARPC1B
9.09479e-281	0.38254	0.492	0.162	3.32878e-276	Mye3	PRAM1
6.09428e-157	0.382017	0.575	0.344	2.23057e-152	Mye3	ACSL4
5.1794e-198	0.380096	0.537	0.263	1.89571e-193	Mye3	ADD3
4.92606e-205	0.379224	0.801	0.636	1.80299e-200	Mye3	SRSF5
0	0.379088	0.924	0.84	5.53383e-304	Mye3	ARPC3
1.46785e-244	0.378087	0.563	0.271	5.37247e-240	Mye3	LTA4H
2.67561e-298	0.37771	0.911	0.785	9.793e-294	Mye3	SMAP2
1.04116e-295	0.377114	0.412	0.105	3.81075e-291	Mye3	UNC119
0	0.375706	0.962	0.906	0	Mye3	H3F3A
4.91183e-245	0.375106	0.376	0.097	1.79778e-240	Mye3	SNAPC3
0	0.373999	0.846	0.654	0	Mye3	GMFG
2.26656e-279	0.373971	0.844	0.659	8.29583e-275	Mye3	DOCK2
4.67614e-191	0.372452	0.575	0.329	1.71151e-186	Mye3	NBN
6.2315e-251	0.372193	0.893	0.802	2.28079e-246	Mye3	PFN1
1.63236e-215	0.370437	0.739	0.507	5.9746e-211	Mye3	NCOA2
1.50588e-248	0.369829	0.82	0.613	5.51167e-244	Mye3	RABGAP1L
6.64944e-242	0.367939	0.718	0.452	2.43376e-237	Mye3	FBXW7
3.32389e-221	0.367902	0.806	0.592	1.21658e-216	Mye3	PTPRJ
4.62819e-300	0.365319	0.814	0.621	1.69396e-295	Mye3	MSN
2.93627e-215	0.364244	0.613	0.317	1.0747e-210	Mye3	SULF2
8.02044e-298	0.364224	0.556	0.223	2.93556e-293	Mye3	RXRA
9.11389e-265	0.363924	0.703	0.41	3.33577e-260	Mye3	IQSEC1
0	0.363089	0.769	0.462	1.84903e-306	Mye3	DMXL2
4.47194e-220	0.360076	0.715	0.473	1.63678e-215	Mye3	RYBP
5.73159e-274	0.359867	0.386	0.075	2.09782e-269	Mye3	LTB
6.39924e-215	0.359582	0.664	0.399	2.34219e-210	Mye3	OXSR1
1.81424e-212	0.358887	0.499	0.23	6.64029e-208	Mye3	SLC9A8
1.04311e-247	0.358656	0.791	0.597	3.81787e-243	Mye3	CTSC
3.22819e-189	0.358506	0.365	0.112	1.18155e-184	Mye3	ECE1
0	0.358388	0.938	0.855	0	Mye3	SH3BGRL3
6.89212e-296	0.35811	0.908	0.766	2.52258e-291	Mye3	MS4A7
2.34346e-279	0.357331	0.737	0.487	8.57729e-275	Mye3	RHOG
6.29071e-267	0.356877	0.739	0.471	2.30246e-262	Mye3	STX11
1.41587e-180	0.356299	0.403	0.172	5.18221e-176	Mye3	CX3CR1
1.48425e-247	0.3562	0.696	0.438	5.43252e-243	Mye3	SEC14L1
6.93712e-250	0.355402	0.463	0.158	2.53906e-245	Mye3	TMEM154
0	0.355239	0.755	0.484	0	Mye3	NCF2
8.03564e-225	0.35489	0.674	0.417	2.94112e-220	Mye3	CERT1
3.39908e-178	0.354556	0.661	0.391	1.2441e-173	Mye3	HMOX1
1.8234e-284	0.35302	0.687	0.4	6.67384e-280	Mye3	PPP1CA
7.20332e-152	0.352244	0.993	0.977	2.63649e-147	Mye3	FTH1
2.5599e-133	0.859609	0.505	0.39	9.3695e-129	Mye4	S100A8
5.33026e-138	0.727043	0.615	0.545	1.95093e-133	Mye4	S100A9
2.47672e-12	0.547415	0.53	0.603	9.06503e-08	Mye4	RNASE1
1.00446e-53	0.505906	0.431	0.381	3.67642e-49	Mye4	VCAN
3.31771e-44	0.45522	0.646	0.679	1.21432e-39	Mye4	CD14
3.85729e-42	0.453345	0.359	0.352	1.41181e-37	Mye4	MEGF9
7.62223e-20	0.444593	0.351	0.369	2.78981e-15	Mye4	LYVE1
9.40193e-40	0.427155	0.51	0.565	3.4412e-35	Mye4	MYO1F
1.88173e-37	0.421356	0.836	0.893	6.88732e-33	Mye4	S100A4
3.99776e-55	0.413286	0.391	0.369	1.46322e-50	Mye4	MAP3K1
1.32714e-29	0.410967	0.573	0.632	4.85746e-25	Mye4	MNDA
1.94995e-10	0.410649	0.605	0.698	7.13702e-06	Mye4	CRIP1
5.85331e-09	0.409353	0.518	0.605	0.000214237	Mye4	F13A1
2.43118e-36	0.404745	0.806	0.862	8.89837e-32	Mye4	S100A6
2.1569e-44	0.403644	0.624	0.69	7.89447e-40	Mye4	SAMHD1
1.87234e-27	0.389108	0.361	0.387	6.85294e-23	Mye4	RAB11FIP1
2.98424e-40	0.387696	0.393	0.383	1.09226e-35	Mye4	PHF21A
1.14522e-06	0.38672	0.698	0.84	0.0419161	Mye4	DPYD
1.30542e-12	0.378229	0.527	0.638	4.77796e-08	Mye4	AOAH
2.69577e-40	0.376274	0.53	0.566	9.86679e-36	Mye4	MARCH1
3.22856e-20	0.373784	0.335	0.36	1.18168e-15	Mye4	LRRK2
2.71509e-05	0.36984	0.509	0.595	0.993749	Mye4	C1QC
3.35097e-29	0.365414	0.386	0.409	1.22649e-24	Mye4	NCF1
6.62623e-12	0.356048	0.726	0.824	2.42527e-07	Mye4	RBPJ
0	1.81474	0.737	0.105	0	Mye5	FCER1A
0	1.27885	0.588	0.062	0	Mye5	CD1C
0	1.125	0.634	0.211	0	Mye5	IL1R2
2.43343e-281	1.07106	0.628	0.35	8.90658e-277	Mye5	AREG
0	0.98779	0.942	0.719	0	Mye5	HLA-DQB1
0	0.960997	0.663	0.334	0	Mye5	HLA-DQA2
0	0.935927	0.959	0.734	0	Mye5	HLA-DQA1
0	0.914887	0.98	0.88	0	Mye5	HLA-DPB1
0	0.909014	0.693	0.253	0	Mye5	AFF3
0	0.890997	0.791	0.367	0	Mye5	CLEC10A
0	0.886107	0.435	0.034	0	Mye5	CD1E
0	0.856509	0.889	0.568	0	Mye5	CSF2RA
0	0.802632	0.6	0.193	0	Mye5	GPAT3
0	0.800991	0.969	0.875	0	Mye5	HLA-DPA1
0	0.786001	0.596	0.175	0	Mye5	CCSER1
0	0.755972	0.996	0.963	0	Mye5	HLA-DRA
7.40988e-303	0.754911	0.824	0.607	2.71209e-298	Mye5	GPR183
0	0.753476	0.992	0.922	0	Mye5	HLA-DRB1
0	0.746162	0.529	0.116	0	Mye5	PKIB
4.49573e-172	0.700442	0.406	0.174	1.64548e-167	Mye5	C15orf48
9.99309e-197	0.66476	0.546	0.293	3.65757e-192	Mye5	CRYBG1
2.38065e-279	0.638345	0.397	0.069	8.71341e-275	Mye5	SLC38A1
0	0.62565	0.701	0.291	0	Mye5	ADAM28
5.86309e-217	0.611304	0.684	0.461	2.14595e-212	Mye5	NR4A3
3.25088e-152	0.60908	0.45	0.226	1.18985e-147	Mye5	TRAF1
0	0.603761	0.479	0.111	0	Mye5	FLT3
0	0.601399	0.76	0.404	0	Mye5	CIITA
0	0.584382	0.434	0.076	6.09397e-307	Mye5	IL18R1
1.33031e-299	0.581335	0.78	0.513	4.86908e-295	Mye5	CD86
0	0.576911	0.779	0.421	0	Mye5	FCGR2B
1.50077e-166	0.559776	0.432	0.219	5.49296e-162	Mye5	DUSP5
1.11601e-277	0.558274	0.783	0.577	4.08472e-273	Mye5	MAP3K8
0	0.5397	0.997	0.976	0	Mye5	CD74
0	0.538473	0.799	0.52	0	Mye5	CKLF
1.29675e-100	0.538295	0.381	0.189	4.74624e-96	Mye5	FLT1
1.74203e-192	0.536748	0.422	0.151	6.37599e-188	Mye5	AL078590.2
3.62237e-202	0.534287	0.386	0.113	1.32582e-197	Mye5	SLC41A2
2.0299e-256	0.530018	0.877	0.712	7.42962e-252	Mye5	HERPUD1
8.51574e-87	0.515945	0.951	0.944	3.11684e-82	Mye5	CST3
7.52309e-228	0.513177	0.609	0.298	2.75352e-223	Mye5	USP53
4.51765e-247	0.509308	0.74	0.463	1.6535e-242	Mye5	RTN1
5.68386e-231	0.504025	0.418	0.119	2.08035e-226	Mye5	AC120193.1
1.05629e-221	0.491822	0.358	0.077	3.86614e-217	Mye5	ST18
4.48648e-221	0.485064	0.432	0.155	1.6421e-216	Mye5	C12orf45
1.31831e-163	0.485007	0.542	0.322	4.82516e-159	Mye5	ARL4C
1.00258e-199	0.484955	0.8	0.614	3.66956e-195	Mye5	CXCR4
3.26234e-194	0.484206	0.58	0.324	1.19405e-189	Mye5	LINC00513
5.98368e-192	0.48348	0.56	0.302	2.19009e-187	Mye5	AC009093.2
0	0.480832	0.708	0.376	0	Mye5	JAML
9.63659e-229	0.475683	0.878	0.726	3.52709e-224	Mye5	REL
1.29862e-219	0.467641	0.746	0.503	4.75309e-215	Mye5	PHACTR1
0	0.465969	0.816	0.531	0	Mye5	RGS1
1.06159e-130	0.461602	0.467	0.241	3.88554e-126	Mye5	MCF2L2
6.05462e-192	0.460229	0.751	0.483	2.21605e-187	Mye5	ALCAM
2.06818e-178	0.460092	0.409	0.151	7.56976e-174	Mye5	IL1R1
9.07281e-239	0.457578	0.376	0.091	3.32074e-234	Mye5	AC092809.2
3.33959e-187	0.453879	0.503	0.232	1.22232e-182	Mye5	AXL
9.79938e-244	0.453709	0.826	0.618	3.58667e-239	Mye5	RAPGEF1
8.03383e-171	0.443204	0.69	0.467	2.94046e-166	Mye5	REV3L
1.03206e-205	0.44239	0.606	0.343	3.77744e-201	Mye5	PDE4A
0	0.440392	0.908	0.71	0	Mye5	HLA-DMA
0	0.43844	0.834	0.611	0	Mye5	C1orf162
0	0.434878	0.753	0.449	1.54587e-307	Mye5	LSP1
1.00461e-174	0.433835	0.489	0.227	3.67696e-170	Mye5	HPS5
2.6491e-197	0.426675	0.473	0.199	9.69599e-193	Mye5	RUNX2
1.56027e-189	0.418997	0.645	0.375	5.71074e-185	Mye5	ENTPD1
3.28206e-136	0.418294	0.561	0.343	1.20127e-131	Mye5	GPR132
2.33176e-189	0.417939	0.969	0.96	8.53446e-185	Mye5	RPS18
1.03185e-162	0.417663	0.526	0.276	3.77667e-158	Mye5	KLHL6
1.87176e-169	0.416901	0.49	0.227	6.85083e-165	Mye5	DEPTOR
5.13689e-204	0.416113	0.541	0.251	1.88015e-199	Mye5	LGALS2
3.60561e-149	0.415164	0.393	0.158	1.31969e-144	Mye5	STX17-AS1
1.78914e-196	0.411835	0.659	0.409	6.54843e-192	Mye5	PSTPIP2
1.22163e-106	0.407424	0.508	0.361	4.4713e-102	Mye5	GRASP
4.97198e-195	0.407232	0.658	0.383	1.8198e-190	Mye5	BCL2
9.0195e-170	0.404512	0.475	0.221	3.30123e-165	Mye5	ENTPD1-AS1
3.40115e-183	0.402557	0.894	0.723	1.24486e-178	Mye5	CHST11
4.63948e-173	0.401859	0.497	0.249	1.6981e-168	Mye5	RFTN1
2.25559e-183	0.399585	0.523	0.237	8.25567e-179	Mye5	P2RY14
5.59501e-174	0.399211	0.727	0.481	2.04783e-169	Mye5	XYLT1
1.30359e-113	0.398898	0.618	0.447	4.77127e-109	Mye5	INSIG1
1.07292e-229	0.392746	0.499	0.211	3.92698e-225	Mye5	PPA1
4.63267e-167	0.390629	0.617	0.351	1.6956e-162	Mye5	SYTL3
8.0985e-47	0.388252	0.664	0.578	2.96413e-42	Mye5	IL1B
1.19816e-210	0.388213	0.721	0.472	4.38539e-206	Mye5	ALOX5AP
7.50616e-136	0.385703	0.573	0.342	2.74733e-131	Mye5	HIVEP2
7.13699e-240	0.385503	0.722	0.459	2.61221e-235	Mye5	PAK1
1.85723e-158	0.385183	0.529	0.265	6.79767e-154	Mye5	UST
1.66417e-181	0.379542	0.724	0.49	6.09104e-177	Mye5	RPS6KA3
3.74441e-07	0.377871	0.614	0.607	0.0137049	Mye5	MT2A
1.53931e-232	0.377735	0.751	0.516	5.63404e-228	Mye5	RNASE6
1.01418e-196	0.375878	0.952	0.909	3.71198e-192	Mye5	RPL3
5.46212e-128	0.375491	0.727	0.543	1.99919e-123	Mye5	ID2
1.24228e-280	0.373776	0.792	0.533	4.54686e-276	Mye5	HLA-DMB
1.28818e-154	0.373394	0.448	0.23	4.71486e-150	Mye5	ETV3
1.79938e-72	0.372057	0.702	0.581	6.58593e-68	Mye5	NLRP3
2.27415e-127	0.37099	0.492	0.284	8.32362e-123	Mye5	SIPA1L3
5.01633e-250	0.367049	0.839	0.628	1.83603e-245	Mye5	CPVL
1.77483e-138	0.36671	0.668	0.439	6.49606e-134	Mye5	ATP8B4
2.30929e-105	0.366618	0.63	0.441	8.45223e-101	Mye5	INSR
1.50268e-188	0.366523	0.897	0.814	5.49996e-184	Mye5	EEF1G
5.11772e-102	0.363097	0.629	0.434	1.87314e-97	Mye5	SERINC5
4.62678e-137	0.361457	0.785	0.621	1.69345e-132	Mye5	RGS2
4.37089e-243	0.358536	0.735	0.496	1.59979e-238	Mye5	CTSH
1.06505e-172	0.353565	0.579	0.325	3.8982e-168	Mye5	SEPTIN6
0	2.36867	0.505	0.152	0	Mye6	SPP1
0	2.13169	0.861	0.276	0	Mye6	FABP5
0	1.76081	0.509	0.114	0	Mye6	APOE
0	1.58806	0.501	0.085	0	Mye6	APOC1
0	1.48181	0.422	0.067	0	Mye6	FN1
0	1.40713	0.819	0.271	0	Mye6	CD9
0	1.21069	0.54	0.065	0	Mye6	LPL
0	1.2074	0.737	0.166	0	Mye6	GPNMB
0	1.09872	0.688	0.148	0	Mye6	TREM2
0	1.09701	0.695	0.31	0	Mye6	RGCC
0	1.03545	0.889	0.594	0	Mye6	LGALS3
3.87781e-199	0.959428	0.361	0.101	1.41932e-194	Mye6	MMP19
0	0.953664	0.667	0.302	0	Mye6	LIPA
0	0.935267	0.843	0.61	0	Mye6	CTSD
1.54763e-294	0.905846	0.483	0.142	5.66447e-290	Mye6	TPRG1
0	0.901162	0.889	0.658	0	Mye6	CSTB
0	0.798362	0.981	0.896	0	Mye6	VIM
0	0.69538	0.832	0.588	0	Mye6	DBI
0	0.689022	0.943	0.806	0	Mye6	S100A10
0	0.672402	0.935	0.766	0	Mye6	LGALS1
0	0.671184	0.923	0.723	0	Mye6	ANXA2
1.13724e-233	0.670296	0.473	0.184	4.16242e-229	Mye6	PHLDA1
0	0.654875	0.931	0.765	0	Mye6	CD63
3.85959e-252	0.65126	0.432	0.128	1.41265e-247	Mye6	ACP5
4.26482e-301	0.626897	0.667	0.325	1.56097e-296	Mye6	MITF
0	0.62521	0.705	0.401	0	Mye6	PLD3
0	0.618157	0.892	0.7	0	Mye6	CD68
8.53028e-150	0.605615	0.394	0.179	3.12217e-145	Mye6	TSC22D1
8.97896e-240	0.604894	0.667	0.424	3.28639e-235	Mye6	ARID5B
0	0.591987	0.96	0.855	0	Mye6	SH3BGRL3
0	0.580949	0.703	0.373	0	Mye6	PTMS
0	0.56039	0.978	0.888	0	Mye6	S100A11
0	0.559802	0.768	0.488	3.99672e-307	Mye6	GSN
1.50699e-225	0.550106	0.578	0.251	5.51573e-221	Mye6	EMP1
6.72794e-170	0.535456	0.582	0.362	2.46249e-165	Mye6	CAPG
3.02768e-201	0.527805	0.849	0.679	1.10816e-196	Mye6	CRIP1
7.70961e-258	0.525961	0.621	0.309	2.82179e-253	Mye6	ARHGAP10
5.46173e-74	0.511551	0.545	0.401	1.99905e-69	Mye6	CXCL3
1.96395e-255	0.507723	0.708	0.424	7.18824e-251	Mye6	DENND4C
4.71488e-184	0.495805	0.463	0.196	1.72569e-179	Mye6	SDC2
1.52238e-258	0.494213	0.764	0.476	5.57205e-254	Mye6	LMNA
1.59661e-271	0.492321	0.765	0.542	5.84375e-267	Mye6	ATP6V1F
1.30847e-263	0.488782	0.767	0.483	4.78911e-259	Mye6	ALCAM
5.93737e-191	0.484994	0.477	0.19	2.17314e-186	Mye6	PPARG
1.79659e-151	0.480893	0.37	0.133	6.5757e-147	Mye6	CD109
4.81239e-203	0.478867	0.367	0.093	1.76138e-198	Mye6	RAB7B
7.53572e-189	0.472422	0.666	0.385	2.75815e-184	Mye6	MYO1E
4.50081e-175	0.467941	0.801	0.613	1.64734e-170	Mye6	PLIN2
3.6174e-269	0.467939	0.66	0.383	1.32401e-264	Mye6	MGST3
8.48342e-181	0.465015	0.416	0.177	3.10502e-176	Mye6	FBP1
1.10338e-194	0.461147	0.992	0.978	4.0385e-190	Mye6	FTH1
1.67248e-54	0.461043	0.705	0.6	6.12143e-50	Mye6	MT2A
1.95168e-206	0.460656	0.387	0.113	7.14334e-202	Mye6	DHRS9
1.69561e-173	0.446728	0.675	0.445	6.2061e-169	Mye6	PDE8A
1.49332e-98	0.440454	0.745	0.599	5.46569e-94	Mye6	CCL3
1.40024e-271	0.430485	0.567	0.242	5.12501e-267	Mye6	RAB13
9.29209e-247	0.429601	0.847	0.671	3.401e-242	Mye6	HCST
1.99245e-43	0.418634	0.685	0.588	7.29256e-39	Mye6	CCL4
0	0.412415	0.949	0.857	0	Mye6	NPC2
2.30141e-249	0.410949	0.934	0.855	8.42338e-245	Mye6	ACTG1
4.61457e-249	0.408666	0.952	0.881	1.68898e-244	Mye6	MYL6
3.26211e-258	0.407581	0.874	0.714	1.19397e-253	Mye6	HLA-DMA
3.41116e-183	0.406523	0.889	0.763	1.24852e-178	Mye6	EMP3
4.98972e-134	0.404508	0.749	0.615	1.82629e-129	Mye6	CFD
1.77734e-273	0.40407	0.913	0.786	6.50523e-269	Mye6	ANXA5
9.2776e-230	0.391894	0.765	0.542	3.3957e-225	Mye6	GSTO1
8.25641e-257	0.391413	0.932	0.84	3.02193e-252	Mye6	YBX1
4.81804e-237	0.39118	0.998	0.993	1.76345e-232	Mye6	FTL
5.60363e-185	0.38909	0.598	0.311	2.05098e-180	Mye6	RASAL2
2.31951e-172	0.388258	0.725	0.527	8.48963e-168	Mye6	PRDX1
1.95755e-178	0.38777	0.68	0.459	7.16482e-174	Mye6	CD81
2.05663e-225	0.385981	0.851	0.685	7.52749e-221	Mye6	TAGLN2
1.03602e-174	0.379097	0.724	0.45	3.79193e-170	Mye6	LGMN
6.53055e-203	0.375085	0.648	0.361	2.39025e-198	Mye6	A2M
2.32047e-230	0.373874	0.837	0.662	8.49316e-226	Mye6	GPX4
8.91992e-143	0.368153	0.408	0.179	3.26478e-138	Mye6	MGLL
1.01798e-131	0.356839	0.582	0.389	3.72589e-127	Mye6	CALM3
2.24632e-256	0.356071	0.957	0.85	8.22176e-252	Mye6	S100A6
1.30557e-179	0.355447	0.761	0.521	4.77853e-175	Mye6	VSIG4
7.15589e-235	1.0735	0.491	0.201	2.61913e-230	Mye7	ZFAND2A
0	1.05462	0.874	0.537	0	Mye7	HSPH1
0	1.02965	0.856	0.579	0	Mye7	HSPD1
1.48477e-107	1.0082	0.361	0.185	5.43442e-103	Mye7	LRRC23
4.90885e-276	0.963625	0.778	0.537	1.79669e-271	Mye7	HSPB1
0	0.953941	0.968	0.767	0	Mye7	HSPA1A
0	0.913811	0.896	0.53	0	Mye7	HSPA1B
1.50147e-190	0.90524	0.447	0.178	5.49553e-186	Mye7	BAG3
0	0.892995	0.901	0.638	0	Mye7	DNAJB1
1.85239e-198	0.879642	0.66	0.427	6.77994e-194	Mye7	BCAS2
3.43765e-214	0.857413	0.716	0.483	1.25821e-209	Mye7	P4HA1
0	0.855254	0.995	0.914	0	Mye7	HSP90AA1
0	0.846884	0.826	0.53	0	Mye7	HSPE1
2.29413e-172	0.828452	0.479	0.23	8.39674e-168	Mye7	USPL1
5.93614e-80	0.799971	0.351	0.199	2.17268e-75	Mye7	HSPA6
5.87554e-280	0.796289	0.794	0.536	2.15051e-275	Mye7	RGS1
3.1572e-188	0.785965	0.452	0.188	1.15557e-183	Mye7	DNAJA4
0	0.736153	0.93	0.723	0	Mye7	JUN
1.15795e-226	0.729443	0.862	0.686	4.2382e-222	Mye7	DNAJB6
7.38618e-277	0.721637	0.877	0.716	2.70342e-272	Mye7	DNAJA1
3.14414e-189	0.697761	0.62	0.401	1.15078e-184	Mye7	IER5
4.49409e-128	0.69566	0.901	0.819	1.64488e-123	Mye7	RAB7A
1.83083e-114	0.680066	0.433	0.265	6.70102e-110	Mye7	MOB4
2.82199e-145	0.671732	0.478	0.274	1.03288e-140	Mye7	GLA
5.56114e-215	0.654398	0.848	0.711	2.03543e-210	Mye7	SQSTM1
1.30915e-266	0.646334	0.824	0.608	4.79161e-262	Mye7	ATF3
7.93171e-274	0.632596	0.93	0.805	2.90309e-269	Mye7	HSP90AB1
2.76548e-213	0.57881	0.6	0.303	1.01219e-208	Mye7	USP53
0	0.558348	0.984	0.9	0	Mye7	FOS
1.84427e-248	0.550254	0.922	0.791	6.7502e-244	Mye7	UBB
3.79888e-86	0.54388	0.377	0.216	1.39043e-81	Mye7	HIST1H2AC
0	0.539584	0.951	0.8	0	Mye7	CD83
5.53746e-132	0.534301	0.744	0.591	2.02676e-127	Mye7	SGK1
6.23426e-138	0.530757	0.771	0.636	2.2818e-133	Mye7	IER2
1.93143e-129	0.530398	0.388	0.194	7.06924e-125	Mye7	WDR61
2.52231e-90	0.522318	0.425	0.247	9.23192e-86	Mye7	MCF2L2
2.53096e-96	0.504526	0.362	0.189	9.26356e-92	Mye7	FAM210A
1.89163e-135	0.4985	0.484	0.284	6.92355e-131	Mye7	MRPL18
1.20453e-38	0.480004	0.446	0.353	4.4087e-34	Mye7	INTS6
8.29799e-112	0.479826	0.68	0.511	3.03715e-107	Mye7	PHACTR1
0	0.474098	0.942	0.738	0	Mye7	HLA-DQA1
2.77293e-53	0.472538	0.51	0.407	1.01492e-48	Mye7	HMOX1
5.55952e-104	0.471813	0.761	0.624	2.03484e-99	Mye7	RGS2
1.64242e-195	0.47072	0.869	0.714	6.01141e-191	Mye7	HSPA8
2.2857e-123	0.469889	0.782	0.644	8.36588e-119	Mye7	PTGES3
1.14059e-240	0.464662	0.834	0.602	4.17468e-236	Mye7	NR4A1
5.4209e-283	0.462127	0.966	0.877	1.9841e-278	Mye7	HLA-DPA1
2.70752e-103	0.461258	0.565	0.405	9.90981e-99	Mye7	SNAP23
3.58233e-124	0.447639	0.574	0.344	1.31117e-119	Mye7	HLA-DQA2
5.105e-42	0.447001	0.559	0.48	1.86848e-37	Mye7	USP36
5.34617e-149	0.445473	0.853	0.705	1.95675e-144	Mye7	PPP1R15A
0	0.445359	0.995	0.963	0	Mye7	HLA-DRA
3.0273e-91	0.444613	0.63	0.475	1.10802e-86	Mye7	EIF4A3
3.33289e-93	0.443782	0.624	0.479	1.21987e-88	Mye7	ZC3HAV1
0	0.440434	0.988	0.923	0	Mye7	HLA-DRB1
3.99047e-91	0.439755	0.635	0.483	1.46055e-86	Mye7	DDIT4
6.29074e-170	0.437916	0.862	0.666	2.30247e-165	Mye7	MSR1
1.33584e-294	0.437093	0.973	0.882	4.88932e-290	Mye7	HLA-DPB1
4.99898e-111	0.434325	0.731	0.574	1.82968e-106	Mye7	RHOB
1.68372e-145	0.433617	0.818	0.657	6.16258e-141	Mye7	TRA2B
4.02619e-63	0.431379	0.361	0.239	1.47362e-58	Mye7	HPS5
1.87064e-92	0.428099	0.438	0.269	6.84672e-88	Mye7	CKS2
5.03959e-36	0.42408	0.62	0.516	1.84454e-31	Mye7	AC007384.1
2.54623e-52	0.422097	0.403	0.304	9.31944e-48	Mye7	BTK
3.78088e-69	0.416489	0.614	0.499	1.38384e-64	Mye7	BTG2
3.83669e-36	0.413123	0.509	0.429	1.40427e-31	Mye7	TSC22D2
8.09149e-43	0.41174	0.696	0.622	2.96156e-38	Mye7	PLIN2
1.65441e-217	0.409119	0.896	0.725	6.05532e-213	Mye7	HLA-DQB1
6.29935e-135	0.408905	0.512	0.309	2.30563e-130	Mye7	CHORDC1
1.78724e-192	0.402991	0.596	0.303	6.54149e-188	Mye7	ADAM28
1.78334e-99	0.40152	0.937	0.869	6.52722e-95	Mye7	UBC
0	0.399698	0.999	0.976	0	Mye7	CD74
8.21391e-100	0.393351	0.534	0.36	3.00637e-95	Mye7	HEXA
2.52964e-37	0.382638	0.506	0.398	9.25873e-33	Mye7	MYO1E
9.9585e-103	0.379698	0.698	0.498	3.64491e-98	Mye7	CREB5
1.29411e-93	0.377866	0.686	0.531	4.73657e-89	Mye7	EGR1
1.06601e-75	0.373302	0.388	0.238	3.90171e-71	Mye7	TCOF1
2.04142e-36	0.36997	0.42	0.325	7.47179e-32	Mye7	AC084871.1
1.47966e-28	0.367659	0.594	0.541	5.41571e-24	Mye7	KLF2
8.12441e-128	0.364941	0.489	0.286	2.97362e-123	Mye7	STIP1
1.10294e-65	0.364357	0.902	0.848	4.03688e-61	Mye7	KLF6
2.52753e-36	0.358112	0.368	0.301	9.25102e-32	Mye7	SECISBP2
1.5405e-73	0.356063	0.455	0.295	5.63838e-69	Mye7	GAS2L3
5.48155e-94	0.354963	0.694	0.547	2.0063e-89	Mye7	AC020916.1
0	0.843901	0.903	0.726	0	Mye8	JUN
1.81644e-150	0.8239	0.659	0.537	6.64834e-146	Mye8	KLF2
2.49055e-139	0.773289	0.637	0.465	9.11566e-135	Mye8	PDK4
0	0.768974	0.824	0.583	0	Mye8	RNASE1
1.54989e-113	0.729041	0.447	0.253	5.67277e-109	Mye8	PLTP
0	0.701922	0.909	0.692	0	Mye8	C1QA
3.92188e-203	0.699664	0.62	0.353	1.43545e-198	Mye8	LYVE1
0	0.689686	0.855	0.548	0	Mye8	SELENOP
0	0.667945	0.968	0.901	0	Mye8	FOS
[truncated: 392 more rows]
