# Supplementary material for: Single-cell RNA sequencing in donor and end-stage heart failure patients identifies NLRP3 as a therapeutic target for arrhythmogenic right ventricular cardiomyopathy
Source: BMC Med. 2024 Jan 8;22:11. doi: 10.1186/s12916-023-03232-8 (PMC10773142; doi:10.1186/s12916-023-03232-8)
Supplement: Supplementary file 6 — Additional file 6. Fibroblast cluster DEGs. [file 12916_2023_3232_MOESM6_ESM.xlsx]

## Sheet: Sheet 1
p_val	avg_logFC	pct.1	pct.2	p_val_adj	cluster	gene
5.47354e-244	1.77708	0.328	0.063	2.00337e-239	FB0	POSTN
0	1.43615	0.765	0.319	0	FB0	THBS4
0	0.995959	0.925	0.788	0	FB0	HSPA1A
4.27168e-237	0.903735	0.366	0.09	1.56348e-232	FB0	PENK
0	0.882881	0.82	0.431	0	FB0	DIO2
0	0.835289	0.899	0.55	0	FB0	ASPN
0	0.795164	0.915	0.722	0	FB0	BTG2
1.21708e-190	0.787501	0.511	0.257	4.45464e-186	FB0	AL590807.1
6.43078e-300	0.760048	0.711	0.438	2.35373e-295	FB0	FOSB
2.94886e-160	0.758059	0.639	0.406	1.07931e-155	FB0	APOE
2.92944e-260	0.746839	0.882	0.751	1.07221e-255	FB0	FOS
0	0.733442	0.775	0.405	0	FB0	LTBP2
1.93925e-114	0.72778	0.281	0.085	7.09784e-110	FB0	TNC
2.62688e-220	0.714669	0.695	0.48	9.61463e-216	FB0	HSPH1
1.73942e-153	0.706114	0.312	0.094	6.36645e-149	FB0	NRXN3
0	0.703624	0.894	0.675	0	FB0	COL3A1
0	0.70074	0.904	0.657	0	FB0	JUND
7.07253e-249	0.693256	0.522	0.214	2.58862e-244	FB0	SFRP4
1.17504e-199	0.681442	0.781	0.615	4.30075e-195	FB0	HSPD1
3.94257e-283	0.681173	0.856	0.682	1.44302e-278	FB0	HSPA1B
1.38915e-305	0.664743	0.83	0.599	5.08443e-301	FB0	DNAJB1
0	0.61034	0.756	0.466	3.11801e-305	FB0	COL14A1
8.86374e-304	0.595623	0.83	0.559	3.24422e-299	FB0	COL1A1
4.90052e-70	0.591893	0.417	0.24	1.79364e-65	FB0	SERPINE1
0	0.575036	0.854	0.623	0	FB0	SMOC2
0	0.570726	0.85	0.589	0	FB0	IGF1
0	0.57029	0.877	0.605	0	FB0	BGN
6.78906e-148	0.568979	0.589	0.357	2.48486e-143	FB0	FGF14
1.46341e-114	0.545307	0.284	0.131	5.35624e-110	FB0	FMOD
3.46512e-208	0.541051	0.935	0.815	1.26827e-203	FB0	JUN
2.64091e-303	0.530201	0.588	0.263	9.66599e-299	FB0	MXRA5
3.49482e-183	0.528685	0.679	0.457	1.27914e-178	FB0	AEBP1
9.57773e-201	0.527006	0.476	0.204	3.50554e-196	FB0	CILP
0	0.524025	0.742	0.437	0	FB0	F2R
2.94077e-202	0.523952	0.861	0.696	1.07635e-197	FB0	ZFP36
5.99956e-281	0.519855	0.579	0.282	2.1959e-276	FB0	LOXL1
0	0.513856	0.65	0.306	0	FB0	FRZB
1.02912e-276	0.509223	0.612	0.259	3.76668e-272	FB0	SGIP1
2.3987e-301	0.506523	0.413	0.095	8.77949e-297	FB0	HEY1
1.43782e-113	0.506338	0.749	0.614	5.26256e-109	FB0	DUSP1
1.54369e-254	0.504318	0.818	0.591	5.65005e-250	FB0	SERPINE2
3.29931e-260	0.503027	0.756	0.436	1.20758e-255	FB0	AFF3
0	0.497385	0.833	0.554	0	FB0	SEPTIN11
1.27753e-231	0.483684	0.68	0.418	4.67589e-227	FB0	FIBIN
1.24738e-139	0.47943	0.39	0.163	4.56552e-135	FB0	KALRN
0	0.472518	0.917	0.66	0	FB0	MTUS1
7.01624e-89	0.47223	0.863	0.776	2.56801e-84	FB0	PRELP
3.93583e-127	0.466172	0.512	0.29	1.44055e-122	FB0	NOX4
0	0.458342	0.907	0.678	0	FB0	CD81
2.03038e-186	0.456771	0.974	0.902	7.43138e-182	FB0	HSP90AA1
0	0.452238	0.971	0.884	0	FB0	COL1A2
3.64526e-241	0.449503	0.48	0.177	1.3342e-236	FB0	FAP
2.63103e-239	0.448606	0.748	0.479	9.62983e-235	FB0	UACA
3.79073e-161	0.442004	0.657	0.404	1.38744e-156	FB0	ACSM3
0	0.441396	0.952	0.853	0	FB0	ANXA5
6.10954e-247	0.44139	0.614	0.281	2.23615e-242	FB0	PLCB4
0	0.436061	0.922	0.723	0	FB0	GNAS
4.93601e-87	0.43471	0.293	0.134	1.80663e-82	FB0	RGS5
2.27934e-240	0.430591	0.628	0.297	8.3426e-236	FB0	MEOX2
3.58902e-129	0.426302	0.986	0.971	1.31362e-124	FB0	MGP
4.53289e-64	0.42099	0.329	0.203	1.65908e-59	FB0	ID1
3.91136e-129	0.4177	0.395	0.166	1.4316e-124	FB0	AGT
1.37886e-213	0.417643	0.558	0.258	5.04677e-209	FB0	NRK
9.65067e-216	0.416188	0.916	0.748	3.53224e-211	FB0	PLXDC2
8.87348e-138	0.415576	0.563	0.316	3.24778e-133	FB0	PRR16
1.00123e-187	0.413702	0.431	0.192	3.66459e-183	FB0	HELLPAR
4.03967e-305	0.410996	0.868	0.589	1.47856e-300	FB0	TSC22D3
4.20183e-157	0.410409	0.682	0.435	1.53791e-152	FB0	KLF2
4.68012e-259	0.404372	0.896	0.77	1.71297e-254	FB0	RPS26
2.08059e-260	0.404352	0.959	0.85	7.61515e-256	FB0	FN1
0	0.403595	0.999	0.99	0	FB0	MT-ATP6
1.86869e-128	0.403565	0.811	0.656	6.83958e-124	FB0	DNAJA1
3.46091e-34	0.402673	0.117	0.045	1.26673e-29	FB0	DEC1
2.2719e-181	0.402387	0.411	0.155	8.31538e-177	FB0	CADM1
3.55687e-140	0.398948	0.912	0.789	1.30185e-135	FB0	CEBPD
4.70884e-299	0.396428	0.922	0.793	1.72348e-294	FB0	ITGB1
3.69867e-136	0.392304	0.446	0.251	1.35375e-131	FB0	DNAJB4
1.04451e-133	0.390433	0.516	0.294	3.82302e-129	FB0	TLL2
4.31044e-101	0.388651	0.343	0.164	1.57766e-96	FB0	THSD4
4.56194e-115	0.387494	0.266	0.094	1.66972e-110	FB0	LINC00377
1.22131e-234	0.387491	0.573	0.294	4.47013e-230	FB0	CLEC11A
8.06103e-187	0.385649	0.501	0.243	2.95042e-182	FB0	GADD45A
2.61975e-108	0.385208	0.436	0.238	9.58856e-104	FB0	LINC01088
5.02394e-205	0.383377	0.771	0.518	1.83881e-200	FB0	EPHA3
2.78407e-183	0.377899	0.836	0.704	1.019e-178	FB0	GABARAPL2
2.31602e-187	0.377382	0.623	0.349	8.47688e-183	FB0	EDIL3
1.7182e-193	0.377337	0.579	0.31	6.28878e-189	FB0	FHL2
2.40047e-198	0.377101	0.825	0.592	8.78595e-194	FB0	NFKBIA
7.45348e-96	0.375462	0.727	0.544	2.72805e-91	FB0	GADD45B
8.50784e-106	0.374442	0.674	0.498	3.11395e-101	FB0	IGFBP5
2.44865e-236	0.372039	0.92	0.805	8.96229e-232	FB0	CALM1
0	0.370464	1	0.991	0	FB0	MT-CYB
1.34435e-128	0.367316	0.594	0.364	4.92047e-124	FB0	MYO1D
1.51628e-155	0.365566	0.845	0.644	5.54974e-151	FB0	CCN2
1.28671e-131	0.36478	0.31	0.107	4.70949e-127	FB0	HTR4
3.10887e-171	0.361158	0.445	0.209	1.13788e-166	FB0	CCNG2
6.88717e-174	0.360923	0.911	0.764	2.52077e-169	FB0	HSPB1
6.35147e-180	0.357837	0.877	0.738	2.3247e-175	FB0	SPARC
5.60845e-196	0.356451	0.739	0.492	2.05275e-191	FB0	PDE5A
6.77292e-163	0.355921	0.58	0.328	2.47896e-158	FB0	PLEKHH2
9.13099e-207	0.355307	0.85	0.672	3.34203e-202	FB0	OGN
3.98475e-136	0.355096	0.57	0.32	1.45846e-131	FB0	AL445250.1
1.09024e-151	0.351867	0.507	0.264	3.9904e-147	FB0	CMYA5
2.82443e-148	0.349121	0.957	0.929	1.03377e-143	FB0	LUM
6.12414e-187	0.348485	0.693	0.411	2.2415e-182	FB0	MAMDC2
1.40618e-246	0.345782	0.992	0.952	5.14677e-242	FB0	LAMA2
1.77253e-154	0.345759	0.401	0.162	6.48763e-150	FB0	IQGAP2
3.88848e-155	0.345475	0.712	0.507	1.42322e-150	FB0	ITIH5
5.64788e-60	0.344964	0.732	0.62	2.06718e-55	FB0	HSPE1
0	0.343629	0.958	0.794	0	FB0	SCN7A
1.42094e-103	0.34321	0.73	0.575	5.20077e-99	FB0	CD9
5.01946e-21	0.342181	0.648	0.555	1.83717e-16	FB0	C11orf96
3.84153e-90	0.341012	0.713	0.575	1.40604e-85	FB0	HSPA5
4.22944e-177	0.338682	0.352	0.116	1.54802e-172	FB0	ENC1
5.39754e-242	0.338428	0.914	0.742	1.97555e-237	FB0	TXNIP
2.2324e-98	0.336106	0.965	0.945	8.17082e-94	FB0	TPT1
1.39374e-242	0.334623	0.93	0.756	5.10121e-238	FB0	COL8A1
1.09532e-181	0.332653	0.744	0.536	4.00898e-177	FB0	LMO4
8.38127e-130	0.33218	0.51	0.263	3.06763e-125	FB0	PDE7B
8.84843e-110	0.331122	0.28	0.095	3.23861e-105	FB0	MEOX1
6.08318e-151	0.329692	0.409	0.194	2.2265e-146	FB0	PMEPA1
5.25159e-68	0.329499	0.49	0.321	1.92214e-63	FB0	IGFBP3
1.01772e-127	0.327512	0.299	0.121	3.72497e-123	FB0	TIMP4
1.15356e-126	0.326886	0.943	0.87	4.22215e-122	FB0	HSP90AB1
1.08379e-190	0.326757	0.789	0.554	3.96676e-186	FB0	OMD
7.43215e-122	0.324948	0.698	0.501	2.72024e-117	FB0	KLF6
2.07319e-167	0.323067	0.856	0.689	7.58808e-163	FB0	PALLD
7.02202e-150	0.320981	0.579	0.338	2.57013e-145	FB0	ATP10D
7.49809e-144	0.319493	0.54	0.302	2.74438e-139	FB0	CDKN1C
4.56184e-114	0.317787	0.359	0.174	1.66968e-109	FB0	IER5L
1.26904e-66	0.317182	0.838	0.724	4.6448e-62	FB0	JUNB
1.77077e-47	0.316163	0.688	0.573	6.48119e-43	FB0	IER2
3.83694e-88	0.315661	0.783	0.666	1.40436e-83	FB0	IFI27
2.14195e-93	0.31518	0.159	0.032	7.83974e-89	FB0	SEZ6L
2.00827e-225	0.314985	0.816	0.577	7.35045e-221	FB0	MXRA7
2.12657e-57	0.31464	0.546	0.404	7.78345e-53	FB0	ATF3
4.73667e-194	0.313288	0.76	0.529	1.73367e-189	FB0	NORAD
3.41818e-172	0.312705	0.778	0.589	1.25109e-167	FB0	SSPN
1.95183e-153	0.310288	0.553	0.296	7.14389e-149	FB0	SLC35F1
3.34698e-184	0.309427	0.74	0.505	1.22503e-179	FB0	MXRA8
2.68552e-200	0.309252	0.852	0.691	9.82927e-196	FB0	PTMS
1.06411e-100	0.309218	0.646	0.441	3.89473e-96	FB0	IL1RAPL1
1.10189e-107	0.309165	0.586	0.371	4.03301e-103	FB0	CDK8
2.32414e-146	0.308766	0.646	0.425	8.5066e-142	FB0	SPON2
9.1316e-90	0.304892	0.416	0.235	3.34226e-85	FB0	PHLDA1
1.69604e-143	0.301988	0.491	0.269	6.20768e-139	FB0	CCND1
2.65169e-272	0.301108	0.976	0.893	9.70544e-268	FB0	TCF4
2.67692e-140	0.30023	0.259	0.072	9.79779e-136	FB0	FNDC1
2.59814e-107	0.300179	0.387	0.176	9.50943e-103	FB0	RGCC
8.58647e-74	0.298523	0.811	0.691	3.14273e-69	FB0	HSPA8
5.50553e-76	0.297284	0.446	0.307	2.01508e-71	FB0	SERTAD1
6.29198e-75	0.297202	0.843	0.633	2.30293e-70	FB0	MT2A
3.09366e-146	0.294293	0.93	0.857	1.13231e-141	FB0	PTN
3.04354e-145	0.292582	0.963	0.862	1.11397e-140	FB0	CDH19
1.85694e-87	0.291844	0.716	0.554	6.79657e-83	FB0	P4HA1
4.0823e-68	0.289419	0.56	0.439	1.49416e-63	FB0	IFI6
2.32918e-230	0.288896	0.926	0.747	8.52503e-226	FB0	LAMB1
1.1056e-158	0.287234	0.867	0.728	4.04662e-154	FB0	NAP1L1
5.01787e-83	0.284099	0.935	0.913	1.83659e-78	FB0	RPL30
2.39438e-118	0.283204	0.595	0.382	8.76367e-114	FB0	SRPX2
0	0.282653	0.999	0.991	0	FB0	MT-CO2
1.42006e-132	0.282611	0.44	0.217	5.19755e-128	FB0	SESN3
8.03941e-169	0.281821	0.751	0.538	2.9425e-164	FB0	SPATS2L
4.20261e-126	0.281551	0.446	0.239	1.5382e-121	FB0	MDK
6.77285e-127	0.279658	0.833	0.675	2.47893e-122	FB0	MFGE8
9.44386e-83	0.279185	0.612	0.407	3.45655e-78	FB0	DDIT4
5.9365e-46	0.278917	0.344	0.232	2.17282e-41	FB0	AP002518.2
2.54303e-91	0.277603	0.395	0.226	9.30775e-87	FB0	HES4
3.73429e-143	0.277446	0.631	0.411	1.36679e-138	FB0	COL18A1
2.31133e-87	0.275392	0.461	0.262	8.45971e-83	FB0	AL365295.1
2.10442e-119	0.275351	0.352	0.16	7.70239e-115	FB0	PTPDC1
3.69038e-90	0.2738	0.468	0.302	1.35072e-85	FB0	HSPA4
3.15089e-78	0.270904	0.689	0.544	1.15326e-73	FB0	SKIL
2.31958e-56	0.270117	0.689	0.553	8.4899e-52	FB0	ESYT2
2.4857e-141	0.269298	0.556	0.326	9.0979e-137	FB0	TMEM204
2.7611e-100	0.268616	0.806	0.643	1.01059e-95	FB0	ARL15
8.04436e-93	0.26732	0.594	0.391	2.94432e-88	FB0	TIPARP
2.51838e-54	0.266076	0.229	0.115	9.21752e-50	FB0	APOC1
5.12546e-117	0.265675	0.913	0.797	1.87597e-112	FB0	ZEB1
1.53981e-89	0.265068	0.802	0.652	5.63585e-85	FB0	MAP1B
3.4255e-80	0.265063	0.683	0.511	1.25377e-75	FB0	SOX6
1.11928e-149	0.265052	0.835	0.665	4.09666e-145	FB0	MARCKS
3.13294e-113	0.26491	0.6	0.409	1.14669e-108	FB0	ANKRD10
4.70225e-105	0.264721	0.52	0.317	1.72107e-100	FB0	CLEC14A
1.88181e-90	0.264398	0.294	0.131	6.88761e-86	FB0	MME
1.8561e-292	0.262292	0.999	0.992	6.79352e-288	FB0	MT-CO3
2.47605e-228	0.260068	0.743	0.399	9.06258e-224	FB0	MT-ATP8
1.12555e-141	0.258808	0.607	0.384	4.11961e-137	FB0	LINC01578
2.78695e-95	0.257918	0.932	0.907	1.02005e-90	FB0	RPS24
1.38739e-100	0.256504	0.687	0.478	5.07798e-96	FB0	PI16
1.26585e-76	0.25403	0.272	0.119	4.63313e-72	FB0	AGMO
1.10954e-43	0.253145	0.952	0.904	4.06103e-39	FB0	CCDC80
4.11834e-92	0.252986	0.922	0.884	1.50735e-87	FB0	RPL7A
5.90087e-102	0.252425	0.248	0.081	2.15978e-97	FB0	EDNRA
9.69139e-55	0.252394	0.595	0.407	3.54714e-50	FB0	MT1E
5.42379e-29	0.25233	0.301	0.226	1.98516e-24	FB0	IRF1
4.34724e-59	0.251431	0.393	0.253	1.59113e-54	FB0	LINC01697
5.25712e-116	0.250515	0.696	0.486	1.92416e-111	FB0	ZNF704
3.17676e-86	0.250436	0.869	0.761	1.16273e-81	FB0	DPT
0	2.86806	0.706	0.108	0	FB1	PLA2G2A
0	1.79822	0.734	0.213	0	FB1	CCL2
0	1.67501	0.733	0.211	0	FB1	RARRES1
0	1.53449	0.835	0.269	0	FB1	GFPT2
0	1.50247	0.813	0.259	0	FB1	FGF7
0	1.39306	0.893	0.373	0	FB1	GPX3
0	1.38764	0.83	0.296	0	FB1	SPTSSA
0	1.37191	0.771	0.259	0	FB1	CYTOR
0	1.2884	0.864	0.484	0	FB1	SOD2
0	1.26832	0.532	0.107	0	FB1	NPPC
0	1.23112	0.545	0.075	0	FB1	GPRC5A
0	1.22756	0.709	0.198	0	FB1	MARCH3
0	1.20104	0.874	0.474	0	FB1	CCN1
0	1.18734	0.945	0.488	0	FB1	MGST1
3.24833e-169	1.15719	0.359	0.103	1.18892e-164	FB1	CCL11
0	1.13958	0.741	0.309	0	FB1	ID2
0	1.11824	0.66	0.235	0	FB1	KAZN
0	1.10683	0.634	0.08	0	FB1	LDLR
0	1.09641	0.808	0.395	0	FB1	SNED1
0	1.08635	0.818	0.239	0	FB1	SERPINA3
0	1.07408	0.732	0.296	0	FB1	THBS1
0	1.05973	0.838	0.421	0	FB1	TNFAIP6
0	1.05564	0.67	0.236	0	FB1	TMEM176A
0	1.03726	0.802	0.402	0	FB1	BMERB1
4.98027e-189	1.03062	0.575	0.359	1.82283e-184	FB1	PLIN2
0	0.99229	0.717	0.345	0	FB1	THBS2
1.76042e-270	0.981738	0.677	0.352	6.4433e-266	FB1	SLC2A3
0	0.960875	0.881	0.496	0	FB1	CREB5
0	0.946169	0.725	0.192	0	FB1	BHLHE40
0	0.929267	0.72	0.321	0	FB1	GBE1
0	0.919709	0.976	0.888	0	FB1	APOD
0	0.911382	0.488	0.074	0	FB1	CHRDL2
0	0.900941	0.942	0.68	0	FB1	EIF4A1
0	0.857214	0.432	0.056	0	FB1	BX322234.1
0	0.856853	0.519	0.09	0	FB1	PLAU
2.37729e-198	0.856343	0.348	0.073	8.7011e-194	FB1	AL078604.4
0	0.848399	0.611	0.213	0	FB1	HAS2
0	0.846363	0.99	0.898	0	FB1	NEAT1
0	0.845722	0.71	0.323	0	FB1	TMEM176B
0	0.836649	0.801	0.415	0	FB1	UAP1
0	0.834749	0.828	0.348	0	FB1	IFITM1
2.03254e-166	0.826131	0.373	0.137	7.4393e-162	FB1	LRRC23
4.37809e-168	0.822627	0.286	0.056	1.60243e-163	FB1	HAS1
1.90571e-195	0.818401	0.515	0.249	6.97509e-191	FB1	GEM
0	0.807889	0.622	0.242	0	FB1	MIR4435-2HG
0	0.802252	0.934	0.667	0	FB1	LDHA
0	0.793386	0.592	0.18	0	FB1	PTGIR
0	0.791239	0.963	0.753	0	FB1	C1S
0	0.787764	0.617	0.156	0	FB1	MEDAG
0	0.774525	0.819	0.375	0	FB1	NAMPT
0	0.763558	0.874	0.436	0	FB1	NR4A1
0	0.759702	0.628	0.259	0	FB1	AC020916.1
9.90411e-167	0.759038	0.49	0.241	3.625e-162	FB1	INHBA
0	0.754588	0.916	0.582	0	FB1	STAT3
0	0.749082	0.533	0.162	0	FB1	TNFRSF12A
4.01791e-204	0.747251	0.63	0.359	1.4706e-199	FB1	NTN4
5.49941e-242	0.746395	0.565	0.259	2.01284e-237	FB1	ELOVL5
5.60141e-203	0.742707	0.561	0.301	2.05017e-198	FB1	UGDH
2.36082e-254	0.741319	0.382	0.068	8.64083e-250	FB1	ZBTB7C
1.72896e-217	0.728357	0.368	0.094	6.32817e-213	FB1	INSIG1
0	0.719165	0.588	0.23	0	FB1	ACSL4
0	0.71627	0.787	0.407	0	FB1	DDX21
0	0.711329	0.97	0.794	0	FB1	C1R
0	0.702066	0.843	0.557	0	FB1	GRK5
0	0.696779	0.599	0.215	0	FB1	RUNX1
8.13853e-294	0.696281	0.803	0.536	2.97878e-289	FB1	CYP1B1
0	0.690339	0.777	0.396	0	FB1	DAB2
0	0.688728	0.899	0.67	0	FB1	TSHZ2
1.2108e-174	0.679863	0.35	0.099	4.43166e-170	FB1	LONRF3
0	0.667232	0.554	0.176	0	FB1	SLC16A7
0	0.656238	0.684	0.239	0	FB1	OSMR
0	0.653443	0.875	0.433	0	FB1	C3
0	0.652521	0.86	0.51	0	FB1	LITAF
0	0.649336	0.818	0.434	0	FB1	VMP1
4.82934e-245	0.647031	0.352	0.057	1.76759e-240	FB1	PDPN
0	0.644868	0.734	0.374	0	FB1	PALM2-AKAP2
0	0.63839	0.89	0.628	0	FB1	MEG3
1.81645e-122	0.633741	0.375	0.172	6.6484e-118	FB1	ZNF331
5.14815e-257	0.626092	0.526	0.198	1.88427e-252	FB1	CTSC
0	0.623438	0.724	0.359	0	FB1	RNF24
0	0.6227	0.661	0.297	0	FB1	SMAD3
0	0.619492	0.818	0.513	0	FB1	HTRA3
0	0.614269	0.873	0.594	0	FB1	CBLB
1.21522e-169	0.612117	0.327	0.085	4.44782e-165	FB1	SPACA6
2.37844e-174	0.608248	0.528	0.299	8.70532e-170	FB1	MOB4
3.61116e-274	0.600042	0.496	0.152	1.32172e-269	FB1	TNFAIP2
0	0.599621	0.984	0.811	0	FB1	CFD
0	0.597983	0.841	0.519	0	FB1	SRPX
2.31797e-191	0.59481	0.811	0.611	8.484e-187	FB1	RAB7A
0	0.593866	0.893	0.628	0	FB1	GLIS3
0	0.593393	0.978	0.914	0	FB1	RPL13A
0	0.590896	0.658	0.298	0	FB1	ANKH
1.15332e-149	0.588344	0.38	0.142	4.22127e-145	FB1	USP36
4.71404e-94	0.583927	0.201	0.056	1.72538e-89	FB1	NR4A3
1.63143e-183	0.580835	0.248	0.016	5.97119e-179	FB1	AC093895.1
0	0.580278	0.978	0.874	0	FB1	H3F3B
3.90706e-268	0.572984	0.724	0.43	1.43002e-263	FB1	SRGAP1
0	0.572978	0.868	0.591	0	FB1	IFI16
0	0.563883	0.968	0.817	0	FB1	RPS2
2.81911e-250	0.562365	0.335	0.03	1.03182e-245	FB1	AC017002.5
0	0.5621	0.925	0.693	0	FB1	RRBP1
5.63296e-143	0.561427	0.496	0.275	2.06172e-138	FB1	PLOD2
2.76785e-112	0.556043	0.427	0.243	1.01306e-107	FB1	SOX4
3.35328e-297	0.554175	0.706	0.363	1.22733e-292	FB1	GAB2
0	0.54697	0.89	0.542	0	FB1	EFEMP1
2.47215e-173	0.543589	0.414	0.165	9.04833e-169	FB1	ABHD5
4.9941e-216	0.543202	0.763	0.526	1.82789e-211	FB1	TCF21
4.94103e-308	0.535362	0.651	0.239	1.80847e-303	FB1	IER3
1.47367e-151	0.529429	0.706	0.483	5.3938e-147	FB1	B4GALT1
0	0.528765	0.974	0.876	0	FB1	ACTB
2.58297e-185	0.527684	0.425	0.144	9.45393e-181	FB1	HIVEP3
3.89691e-266	0.527168	0.726	0.411	1.42631e-261	FB1	SAMD4A
2.89671e-113	0.52402	0.265	0.081	1.06022e-108	FB1	HOMER1
2.12509e-238	0.521753	0.513	0.193	7.77803e-234	FB1	PKNOX2
1.83818e-175	0.519939	0.552	0.298	6.72792e-171	FB1	PRICKLE1
2.89628e-288	0.517894	0.425	0.082	1.06007e-283	FB1	PIM1
3.27133e-290	0.513367	0.505	0.154	1.19734e-285	FB1	MIDN
6.83545e-270	0.513288	0.821	0.564	2.50184e-265	FB1	PSD3
7.23567e-167	0.511808	0.296	0.064	2.64833e-162	FB1	ADAMTS4
9.36668e-278	0.511646	0.441	0.102	3.4283e-273	FB1	PLAUR
0	0.50824	0.97	0.856	0	FB1	SERPING1
1.5661e-129	0.506135	0.331	0.133	5.73209e-125	FB1	HSPB8
1.44392e-287	0.505313	0.763	0.422	5.28489e-283	FB1	PDE4D
6.66543e-250	0.504211	0.591	0.277	2.43961e-245	FB1	SH3PXD2A
0	0.502133	0.96	0.87	0	FB1	RPL7
2.77463e-233	0.500858	0.45	0.129	1.01554e-228	FB1	AC018682.1
1.74623e-305	0.500433	0.564	0.211	6.39138e-301	FB1	TRIM8
1.81582e-250	0.499937	0.495	0.163	6.64607e-246	FB1	MB21D2
0	0.499382	0.956	0.781	0	FB1	RTN4
0	0.496642	0.742	0.427	0	FB1	TMEM165
2.36934e-276	0.494571	0.736	0.42	8.67203e-272	FB1	NOVA1
7.37573e-188	0.492563	0.748	0.522	2.69959e-183	FB1	MSN
1.67245e-102	0.491601	0.312	0.125	6.12132e-98	FB1	ICAM1
0	0.491344	0.94	0.787	0	FB1	RPS17
5.1428e-201	0.490738	0.344	0.08	1.88232e-196	FB1	FADS1
0	0.489032	0.937	0.773	0	FB1	EEF1G
6.30273e-171	0.486825	0.358	0.11	2.30686e-166	FB1	FAM227B
1.59593e-97	0.486582	0.216	0.059	5.84127e-93	FB1	GYS1
9.88173e-256	0.485098	0.91	0.726	3.61681e-251	FB1	VCAN
5.78969e-204	0.484883	0.435	0.135	2.11908e-199	FB1	VEGFD
2.62087e-296	0.484635	0.89	0.677	9.59263e-292	FB1	EXT1
1.97652e-221	0.48199	0.623	0.332	7.23427e-217	FB1	SMURF2
0	0.478912	0.901	0.677	0	FB1	SLC25A6
7.78624e-264	0.477521	0.54	0.211	2.84984e-259	FB1	C1GALT1
7.58243e-286	0.477109	0.738	0.419	2.77525e-281	FB1	EPAS1
0	0.475771	0.918	0.696	0	FB1	IFITM2
1.88668e-202	0.474818	0.53	0.257	6.90545e-198	FB1	DLGAP4
2.31477e-200	0.474367	0.782	0.538	8.47229e-196	FB1	COL12A1
1.93761e-53	0.473395	0.102	0.018	7.09186e-49	FB1	CXCL1
8.67058e-147	0.470732	0.503	0.246	3.17352e-142	FB1	SDK1
3.35518e-257	0.470066	0.686	0.386	1.22803e-252	FB1	XBP1
2.56277e-226	0.468522	0.331	0.042	9.38001e-222	FB1	KCND3
3.57953e-173	0.467912	0.501	0.238	1.31015e-168	FB1	CRLF1
1.45466e-245	0.465769	0.534	0.207	5.3242e-241	FB1	EDNRB
3.12806e-270	0.465155	0.462	0.121	1.1449e-265	FB1	IL15RA
8.72503e-274	0.464868	0.67	0.366	3.19345e-269	FB1	SLC25A5
1.39874e-240	0.463248	0.728	0.447	5.11954e-236	FB1	FILIP1
5.9662e-263	0.461819	0.989	0.977	2.18369e-258	FB1	SPARCL1
9.95063e-234	0.461524	0.637	0.317	3.64203e-229	FB1	CACNA1C
0	0.460627	0.853	0.599	0	FB1	TPI1
1.05391e-230	0.459786	0.521	0.19	3.85742e-226	FB1	AP003086.1
1.12753e-185	0.458264	0.616	0.341	4.12688e-181	FB1	FRMD4A
6.18145e-221	0.457535	0.492	0.176	2.26247e-216	FB1	ADAMTSL4-AS1
8.16435e-210	0.455239	0.757	0.521	2.98823e-205	FB1	CLIC4
3.7579e-161	0.454754	0.502	0.247	1.37543e-156	FB1	PGAP1
6.44363e-230	0.450679	0.517	0.198	2.35843e-225	FB1	SREBF2
2.09867e-205	0.45055	0.448	0.167	7.68134e-201	FB1	ADCY3
1.56115e-279	0.449943	0.497	0.162	5.71398e-275	FB1	GRINA
5.19958e-230	0.44979	0.638	0.349	1.9031e-225	FB1	CLIP1
1.50235e-221	0.447239	0.653	0.36	5.49876e-217	FB1	KHDRBS3
1.25555e-102	0.445704	0.237	0.067	4.59544e-98	FB1	RASD1
0	0.444925	0.853	0.599	0	FB1	CSNK1A1
1.77139e-271	0.444531	0.566	0.245	6.48348e-267	FB1	SNHG16
4.48554e-176	0.4441	0.796	0.584	1.64175e-171	FB1	SAT1
2.37626e-194	0.442213	0.494	0.213	8.69735e-190	FB1	PROCR
0	0.441389	0.988	0.898	0	FB1	FTH1
6.45211e-220	0.441263	0.75	0.475	2.36154e-215	FB1	NDUFA4L2
4.83826e-266	0.440825	0.591	0.257	1.77085e-261	FB1	LINC02802
4.18198e-182	0.440199	0.381	0.114	1.53065e-177	FB1	AC005237.1
6.84958e-134	0.439761	0.855	0.696	2.50701e-129	FB1	SQSTM1
4.3094e-89	0.438557	0.259	0.105	1.57728e-84	FB1	ANKRD37
1.11167e-282	0.436699	0.614	0.284	4.06884e-278	FB1	TNFRSF1A
4.45572e-149	0.436046	0.479	0.237	1.63084e-144	FB1	AL109930.1
0	0.434873	0.958	0.797	0	FB1	FNDC3B
1.33051e-148	0.433426	0.363	0.142	4.86979e-144	FB1	PTPRE
0	0.431646	0.964	0.859	0	FB1	RPL27A
0	0.431469	0.864	0.599	0	FB1	PFN1
4.27045e-127	0.425828	0.533	0.307	1.56303e-122	FB1	BAG3
5.61437e-53	0.425548	0.267	0.153	2.05492e-48	FB1	GALM
3.73032e-249	0.425477	0.559	0.233	1.36534e-244	FB1	HK1
8.88332e-266	0.424578	0.849	0.597	3.25139e-261	FB1	ENG
3.94504e-52	0.422973	0.704	0.591	1.44392e-47	FB1	PDLIM3
2.49126e-233	0.42059	0.772	0.502	9.11826e-229	FB1	NAV1
2.69109e-154	0.420343	0.849	0.706	9.84966e-150	FB1	MAML2
1.54775e-241	0.419556	0.427	0.118	5.66491e-237	FB1	SLC43A3
1.77978e-217	0.419384	0.667	0.371	6.51415e-213	FB1	SLC4A7
0	0.419287	0.932	0.717	0	FB1	MIF
0	0.418288	0.947	0.796	0	FB1	RBMS1
4.16224e-118	0.417242	0.494	0.283	1.52342e-113	FB1	GNA14
0	0.416969	0.858	0.574	0	FB1	ZFAND3
2.21668e-214	0.414661	0.541	0.248	8.11328e-210	FB1	TYMP
1.2268e-135	0.4146	0.454	0.234	4.49021e-131	FB1	SPSB1
0	0.413603	0.952	0.809	0	FB1	GAPDH
4.24504e-270	0.413022	0.727	0.443	1.55373e-265	FB1	HNRNPA0
1.80425e-220	0.412153	0.37	0.085	6.60374e-216	FB1	ELL
0	0.411428	0.939	0.752	0	FB1	YBX3
1.13254e-94	0.410173	0.555	0.374	4.14521e-90	FB1	INTS6
2.8621e-203	0.40724	0.761	0.483	1.04756e-198	FB1	PLCB1
5.9242e-97	0.40707	0.186	0.041	2.16831e-92	FB1	NFE2L3
1.08364e-159	0.406297	0.664	0.428	3.96625e-155	FB1	PTGIS
1.71437e-200	0.405499	0.721	0.473	6.27477e-196	FB1	RHOQ
3.80323e-199	0.405089	0.28	0.033	1.39202e-194	FB1	AC037198.1
1.02641e-196	0.404319	0.63	0.347	3.75678e-192	FB1	CHD1
1.2435e-165	0.401832	0.687	0.439	4.55135e-161	FB1	LGR4
8.70897e-89	0.400321	0.173	0.041	3.18757e-84	FB1	EGOT
1.87465e-202	0.399476	0.501	0.207	6.86142e-198	FB1	BAZ1A
4.09648e-62	0.398038	0.299	0.156	1.49935e-57	FB1	AC018362.1
4.04171e-162	0.397061	0.463	0.215	1.47931e-157	FB1	UGCG
1.60608e-124	0.395909	0.708	0.508	5.87842e-120	FB1	REV3L
6.76117e-214	0.394703	0.676	0.391	2.47465e-209	FB1	TNRC6C
0	0.391668	0.96	0.848	1.41757e-304	FB1	ACTG1
0	0.38945	0.967	0.695	0	FB1	JUNB
2.71323e-287	0.386652	0.901	0.68	9.9307e-283	FB1	SH3BGRL3
3.06043e-189	0.386066	0.603	0.33	1.12015e-184	FB1	DENND5A
1.87496e-91	0.38566	0.459	0.291	6.86254e-87	FB1	WDR61
6.69511e-136	0.384574	0.405	0.186	2.45048e-131	FB1	ALKBH5
1.34145e-208	0.384456	0.488	0.182	4.90985e-204	FB1	C1QTNF1
4.9141e-208	0.383954	0.483	0.194	1.79861e-203	FB1	ACVRL1
5.01262e-156	0.383481	0.322	0.098	1.83467e-151	FB1	SMIM41
3.8051e-228	0.383319	0.733	0.431	1.3927e-223	FB1	SIK3
1.08354e-199	0.382038	0.406	0.119	3.96587e-195	FB1	MAP3K14
7.40316e-154	0.381386	0.714	0.486	2.70963e-149	FB1	ARIH1
9.46998e-202	0.381285	0.66	0.386	3.46611e-197	FB1	TANK
1.23803e-205	0.379331	0.525	0.218	4.53132e-201	FB1	ST3GAL1
2.55696e-204	0.379015	0.592	0.29	9.35871e-200	FB1	ADAM17
2.84277e-233	0.378852	0.777	0.501	1.04048e-228	FB1	PLXDC1
4.47293e-178	0.378626	0.51	0.233	1.63714e-173	FB1	TSHZ3
3.75387e-159	0.374871	0.863	0.689	1.37395e-154	FB1	ZFP36L1
9.74784e-159	0.374318	0.44	0.187	3.56781e-154	FB1	ITGA5
9.12539e-88	0.37416	0.627	0.478	3.33998e-83	FB1	AC007319.1
9.95183e-146	0.372472	0.592	0.347	3.64247e-141	FB1	BACH2
6.55351e-232	0.371642	0.717	0.449	2.39865e-227	FB1	RHEB
2.07392e-164	0.371539	0.648	0.394	7.59074e-160	FB1	AXL
9.96863e-165	0.371364	0.899	0.639	3.64862e-160	FB1	EGR1
3.67871e-111	0.370446	0.219	0.049	1.34644e-106	FB1	TFRC
7.07401e-173	0.369662	0.503	0.254	2.58916e-168	FB1	RAB32
5.90963e-194	0.368334	0.581	0.305	2.16298e-189	FB1	CARHSP1
1.2077e-195	0.367749	0.365	0.1	4.4203e-191	FB1	STK40
5.9546e-160	0.366381	0.679	0.403	2.17944e-155	FB1	ADGRB3
1.56588e-170	0.365777	0.585	0.317	5.73129e-166	FB1	ETV6
3.71647e-162	0.363997	0.622	0.343	1.36026e-157	FB1	SCARA5
1.15045e-216	0.363344	0.688	0.406	4.21075e-212	FB1	TUBB6
4.93427e-164	0.363169	0.34	0.106	1.80599e-159	FB1	ZNF385A
7.28301e-220	0.362875	0.828	0.607	2.66565e-215	FB1	LIMA1
6.15865e-172	0.360386	0.259	0.037	2.25413e-167	FB1	AP000331.1
1.88338e-162	0.359787	0.859	0.68	6.89334e-158	FB1	LMNA
2.99313e-171	0.359685	0.468	0.202	1.09551e-166	FB1	GATAD2A
0	0.357352	0.946	0.791	0	FB1	OAZ1
1.14889e-207	0.357241	0.78	0.54	4.20505e-203	FB1	CUX1
2.71704e-138	0.356211	0.218	0.032	9.94463e-134	FB1	SLC7A5
3.88774e-163	0.355517	0.431	0.177	1.42295e-158	FB1	MYO9B
1.92302e-117	0.353591	0.185	0.026	7.03843e-113	FB1	HRH1
1.06818e-222	0.353491	0.794	0.519	3.90964e-218	FB1	IGFBP4
5.31009e-279	0.353228	0.912	0.736	1.94355e-274	FB1	RPL4
1.02971e-281	0.352366	0.907	0.711	3.76885e-277	FB1	CFL1
2.8185e-102	0.351847	0.331	0.149	1.0316e-97	FB1	USPL1
2.88086e-153	0.351192	0.237	0.034	1.05442e-148	FB1	VASH2
7.20383e-117	0.350859	0.499	0.279	2.63668e-112	FB1	MGAT5
6.94857e-168	0.349861	0.564	0.311	2.54325e-163	FB1	YWHAG
1.47115e-183	0.349791	0.351	0.096	5.38454e-179	FB1	S1PR2
2.13351e-178	0.348451	0.312	0.075	7.80887e-174	FB1	KPNA2
2.16054e-184	0.347891	0.458	0.17	7.9078e-180	FB1	FAIM2
9.38931e-168	0.34757	0.759	0.532	3.43658e-163	FB1	WWTR1
1.26315e-207	0.346845	0.758	0.506	4.62326e-203	FB1	PKM
1.4701e-287	0.346244	0.971	0.894	5.38071e-283	FB1	SERPINF1
9.71628e-162	0.346194	0.455	0.202	3.55626e-157	FB1	CREM
8.92974e-96	0.345353	0.276	0.11	3.26837e-91	FB1	POLG2
9.93639e-138	0.344994	0.378	0.139	3.63682e-133	FB1	MTHFD1L
5.63711e-129	0.343029	0.399	0.186	2.06324e-124	FB1	VEGFA
5.22906e-197	0.342479	0.744	0.5	1.91389e-192	FB1	KIF5B
7.33589e-176	0.341873	0.692	0.435	2.68501e-171	FB1	CMSS1
2.69273e-139	0.341431	0.56	0.337	9.85565e-135	FB1	SMIM3
6.49761e-111	0.34094	0.669	0.465	2.37819e-106	FB1	TBX20
4.66231e-172	0.340098	0.583	0.3	1.70645e-167	FB1	ZHX2
1.39059e-193	0.339988	0.672	0.373	5.08969e-189	FB1	ATP1B3
1.96646e-70	0.339832	0.182	0.055	7.19746e-66	FB1	AL357507.1
1.62405e-135	0.339512	0.912	0.776	5.94419e-131	FB1	HSPB1
3.56523e-140	0.338528	0.264	0.062	1.30491e-135	FB1	NABP1
4.35756e-186	0.338332	0.883	0.694	1.59491e-181	FB1	GAS7
1.3262e-148	0.33816	0.392	0.156	4.85401e-144	FB1	ZBTB21
6.78334e-143	0.337413	0.568	0.32	2.48277e-138	FB1	ANKRD44
1.48565e-184	0.335791	0.738	0.503	5.43761e-180	FB1	ENO1
1.71638e-69	0.335304	0.165	0.045	6.28212e-65	FB1	AC011511.2
5.93337e-194	0.334439	0.373	0.106	2.17167e-189	FB1	GPATCH4
1.16381e-157	0.334158	0.659	0.403	4.25967e-153	FB1	ABL1
1.67894e-104	0.33343	0.264	0.074	6.1451e-100	FB1	SORCS1
1.42089e-136	0.333148	0.304	0.094	5.20061e-132	FB1	BCR
1.47473e-118	0.332867	0.418	0.199	5.39767e-114	FB1	CDC42EP4
2.20447e-131	0.332849	0.568	0.332	8.06856e-127	FB1	CRY1
4.94944e-155	0.332498	0.39	0.149	1.81154e-150	FB1	DRAM1
2.1119e-163	0.332088	0.247	0.035	7.72977e-159	FB1	TRIB1
5.91997e-140	0.331838	0.534	0.286	2.16677e-135	FB1	LPCAT2
6.27563e-152	0.331252	0.454	0.215	2.29694e-147	FB1	BAG2
1.23899e-111	0.331068	0.532	0.323	4.53481e-107	FB1	PACS1
4.91278e-119	0.330993	0.508	0.294	1.79812e-114	FB1	CD44
7.66875e-199	0.329872	0.566	0.285	2.80684e-194	FB1	CHMP4B
1.30996e-105	0.329773	0.345	0.144	4.79457e-101	FB1	DSCAML1
1.58518e-196	0.329337	0.306	0.057	5.80191e-192	FB1	BCL3
4.26617e-134	0.329045	0.288	0.075	1.56146e-129	FB1	IQCJ-SCHIP1
1.2043e-149	0.328808	0.538	0.28	4.40784e-145	FB1	GALNT10
5.77611e-68	0.328315	0.128	0.022	2.11411e-63	FB1	SEMA4A
6.86217e-181	0.327919	0.521	0.254	2.51162e-176	FB1	GNL3
1.68091e-151	0.327895	0.423	0.169	6.1523e-147	FB1	NOD1
2.59923e-212	0.327191	0.791	0.553	9.51345e-208	FB1	RAB1A
0	0.324905	0.981	0.898	0	FB1	DDX5
7.53406e-30	0.323116	0.233	0.163	2.75754e-25	FB1	PLA2G4C
3.91712e-143	0.321521	0.293	0.08	1.43371e-138	FB1	MTHFR
2.39377e-166	0.320784	0.332	0.095	8.76143e-162	FB1	ISG20
4.49439e-149	0.319998	0.32	0.092	1.64499e-144	FB1	IGF2BP2
4.73711e-171	0.31982	0.542	0.267	1.73383e-166	FB1	C1RL
7.84531e-136	0.319426	0.405	0.173	2.87146e-131	FB1	LRRK1
4.09957e-168	0.31921	0.589	0.342	1.50048e-163	FB1	FLOT1
1.96767e-150	0.318197	0.511	0.278	7.20188e-146	FB1	SCCPDH
2.19439e-153	0.317461	0.421	0.182	8.03169e-149	FB1	BZW2
2.30961e-159	0.317063	0.331	0.091	8.45341e-155	FB1	ABCC1
7.33039e-151	0.316848	0.559	0.314	2.683e-146	FB1	NOP58
3.3538e-125	0.316106	0.605	0.382	1.22752e-120	FB1	YWHAH
5.13519e-90	0.315736	0.377	0.195	1.87953e-85	FB1	PLEKHG1
1.92356e-156	0.314247	0.54	0.263	7.04041e-152	FB1	ATG7
3.06812e-63	0.313918	0.237	0.104	1.12296e-58	FB1	TGM2
1.17433e-114	0.313884	0.287	0.103	4.29816e-110	FB1	PTGFR
2.28888e-122	0.313823	0.385	0.176	8.37753e-118	FB1	HSD11B1
5.43099e-184	0.313696	0.824	0.607	1.9878e-179	FB1	TPM4
1.30204e-152	0.313056	0.438	0.172	4.76558e-148	FB1	PAMR1
2.59528e-72	0.312437	0.388	0.207	9.49899e-68	FB1	PDE3B
8.36337e-249	0.31095	0.859	0.531	3.06108e-244	FB1	IER2
9.02206e-178	0.310309	0.803	0.592	3.30217e-173	FB1	EIF5
2.90055e-123	0.310011	0.593	0.367	1.06163e-118	FB1	SLCO3A1
2.90103e-150	0.308177	0.49	0.242	1.06181e-145	FB1	WDR43
1.11865e-126	0.308018	0.474	0.246	4.09436e-122	FB1	BACH1
4.10124e-126	0.307753	0.373	0.164	1.5011e-121	FB1	MAPKAPK2
2.23241e-195	0.307749	0.819	0.598	8.17084e-191	FB1	SRSF3
8.88403e-156	0.307519	0.467	0.217	3.25164e-151	FB1	A4GALT
4.8814e-129	0.306848	0.303	0.096	1.78664e-124	FB1	APLNR
3.9173e-161	0.30682	0.541	0.297	1.43377e-156	FB1	SUMO3
0	0.305938	0.873	0.496	0	FB1	C11orf96
2.0689e-157	0.305399	0.49	0.242	7.57237e-153	FB1	ETF1
4.2724e-149	0.305158	0.508	0.249	1.56374e-144	FB1	ECE1
8.82246e-177	0.304743	0.884	0.702	3.22911e-172	FB1	NUPR1
1.49879e-128	0.304731	0.35	0.13	5.48571e-124	FB1	OSMR-AS1
3.38427e-143	0.304514	0.283	0.071	1.23868e-138	FB1	KSR1
7.31781e-133	0.303712	0.759	0.558	2.67839e-128	FB1	DDR2
4.04403e-127	0.303273	0.29	0.078	1.48016e-122	FB1	PVT1
9.30489e-133	0.302756	0.428	0.185	3.40568e-128	FB1	AC068587.4
3.57e-21	0.302228	0.344	0.276	1.30666e-16	FB1	SERPINE1
4.05721e-141	0.302184	0.61	0.379	1.48498e-136	FB1	LARP6
4.19588e-113	0.302138	0.736	0.548	1.53573e-108	FB1	DNAJB6
5.1075e-103	0.300434	0.546	0.334	1.86939e-98	FB1	ARHGAP42
2.02701e-105	0.29959	0.505	0.272	7.41907e-101	FB1	MYC
6.16747e-169	0.298962	0.786	0.574	2.25736e-164	FB1	RAN
7.84697e-129	0.298903	0.504	0.238	2.87207e-124	FB1	ADGRL3
4.14408e-115	0.297865	0.291	0.105	1.51678e-110	FB1	KDM6B
6.1959e-174	0.296176	0.954	0.872	2.26776e-169	FB1	C7
6.84743e-150	0.295094	0.229	0.034	2.50623e-145	FB1	CDKN3
1.61506e-165	0.294873	0.676	0.431	5.91129e-161	FB1	HNRNPF
2.91667e-110	0.294546	0.383	0.168	1.06753e-105	FB1	XYLT1
3.34723e-132	0.292775	0.277	0.079	1.22512e-127	FB1	NQO1
7.26458e-135	0.292589	0.533	0.303	2.65891e-130	FB1	AGFG1
6.61092e-176	0.291741	0.27	0.046	2.41966e-171	FB1	NOP16
7.05697e-107	0.291736	0.339	0.156	2.58292e-102	FB1	IDI1
1.4981e-132	0.29069	0.41	0.176	5.48318e-128	FB1	PALMD
3.27948e-264	0.29007	0.989	0.951	1.20032e-259	FB1	TMSB4X
4.32392e-183	0.289124	0.832	0.62	1.5826e-178	FB1	DBI
2.95678e-120	0.288926	0.31	0.108	1.08221e-115	FB1	EGR2
3.41697e-126	0.288582	0.689	0.469	1.25064e-121	FB1	PICALM
1.70064e-148	0.287809	0.558	0.314	6.2245e-144	FB1	RNF145
5.24356e-258	0.28738	0.971	0.876	1.91919e-253	FB1	IFITM3
1.80529e-139	0.287214	0.419	0.187	6.60753e-135	FB1	NECTIN2
1.42579e-79	0.284547	0.208	0.062	5.21854e-75	FB1	EPHA6
1.04228e-129	0.284465	0.324	0.113	3.81487e-125	FB1	YARS
4.37974e-124	0.283339	0.562	0.336	1.60303e-119	FB1	UBAP1
3.30463e-83	0.282056	0.327	0.149	1.20953e-78	FB1	PDE10A
6.72717e-129	0.281723	0.607	0.389	2.46221e-124	FB1	HSPA9
4.74201e-91	0.281232	0.228	0.077	1.73562e-86	FB1	ALDH1A3
1.08909e-124	0.281034	0.818	0.608	3.98618e-120	FB1	PLA2G5
1.17375e-183	0.280621	0.895	0.735	4.29606e-179	FB1	HNRNPA1
3.32695e-150	0.280454	0.723	0.491	1.2177e-145	FB1	ARPC1B
5.52581e-119	0.280193	0.374	0.161	2.0225e-114	FB1	RELB
1.07171e-67	0.279816	0.462	0.312	3.92258e-63	FB1	IFRD1
3.59275e-135	0.278539	0.59	0.361	1.31498e-130	FB1	SRSF2
3.79146e-115	0.27841	0.25	0.069	1.38771e-110	FB1	EGR3
4.65268e-72	0.278287	0.566	0.412	1.70293e-67	FB1	SERPINH1
2.77922e-85	0.278228	0.553	0.36	1.01722e-80	FB1	CD55
3.82793e-206	0.277435	0.985	0.932	1.40106e-201	FB1	FTL
8.95847e-150	0.277401	0.371	0.137	3.27889e-145	FB1	PNO1
2.25352e-68	0.276899	0.473	0.315	8.24812e-64	FB1	RERG
3.61874e-115	0.276794	0.474	0.243	1.3245e-110	FB1	SCFD2
4.7555e-149	0.276386	0.403	0.17	1.74056e-144	FB1	WDR1
2.88427e-137	0.27631	0.68	0.464	1.05567e-132	FB1	PITPNB
1.20027e-69	0.27616	0.558	0.379	4.39311e-65	FB1	MEG8
1.8617e-101	0.275406	0.731	0.543	6.81401e-97	FB1	CAMK2D
1.304e-79	0.275151	0.634	0.457	4.77279e-75	FB1	TM4SF1
4.4234e-120	0.275141	0.744	0.554	1.61901e-115	FB1	DNAJC1
2.24597e-91	0.274181	0.251	0.096	8.22049e-87	FB1	RDH10
1.94832e-103	0.273074	0.215	0.052	7.13103e-99	FB1	FLNB
2.9226e-149	0.272872	0.351	0.129	1.0697e-144	FB1	ZNF593
2.06152e-128	0.272794	0.806	0.599	7.54537e-124	FB1	EMP3
4.46323e-133	0.272506	0.277	0.073	1.63359e-128	FB1	CMTM7
7.40997e-247	0.272391	0.956	0.84	2.71212e-242	FB1	RPS20
2.20641e-185	0.27235	0.9	0.723	8.07568e-181	FB1	LRP1
2.61899e-120	0.272125	0.523	0.303	9.58578e-116	FB1	MCUB
5.31403e-73	0.27152	0.151	0.031	1.94499e-68	FB1	SLC24A2
8.60076e-95	0.271139	0.373	0.18	3.14796e-90	FB1	LDLRAD3
2.27308e-33	0.270927	0.672	0.58	8.31969e-29	FB1	P4HA1
8.59505e-125	0.270581	0.458	0.239	3.14587e-120	FB1	IPO7
1.80641e-79	0.270349	0.502	0.322	6.61164e-75	FB1	ZC3HAV1
4.23253e-130	0.270333	0.353	0.141	1.54915e-125	FB1	FAM20C
2.41646e-124	0.27012	0.589	0.348	8.84449e-120	FB1	RABGEF1
2.10815e-101	0.268473	0.227	0.064	7.71604e-97	FB1	IL1RAP
5.34146e-209	0.267963	0.956	0.843	1.95503e-204	FB1	ANXA2
2.03909e-133	0.267877	0.447	0.215	7.46328e-129	FB1	PTGFRN
4.30034e-137	0.267206	0.627	0.384	1.57397e-132	FB1	MAP3K20
5.79727e-117	0.267073	0.374	0.172	2.12186e-112	FB1	NOLC1
1.13483e-87	0.266913	0.202	0.055	4.15359e-83	FB1	AL357873.1
1.31667e-93	0.266899	0.322	0.146	4.81916e-89	FB1	DHRS3
1.45561e-117	0.265967	0.583	0.348	5.3277e-113	FB1	STRN3
1.35353e-127	0.265827	0.586	0.356	4.95407e-123	FB1	PHYKPL
5.08452e-115	0.265497	0.332	0.122	1.86099e-110	FB1	TBC1D8
6.83138e-96	0.264921	0.207	0.05	2.50035e-91	FB1	BBOX1-AS1
1.10624e-225	0.26451	0.971	0.901	4.04895e-221	FB1	RPS6
3.95587e-134	0.26318	0.794	0.608	1.44789e-129	FB1	HNRNPU
4.01791e-96	0.262887	0.266	0.103	1.47059e-91	FB1	STEAP2
7.96722e-122	0.262608	0.327	0.125	2.91608e-117	FB1	ERF
1.13687e-108	0.262608	0.955	0.83	4.16107e-104	FB1	TIMP3
9.99757e-136	0.262338	0.539	0.313	3.65921e-131	FB1	C1QBP
4.7321e-126	0.262192	0.389	0.176	1.73199e-121	FB1	CALHM2
8.62043e-44	0.261139	0.192	0.103	3.15516e-39	FB1	DNAJA4
1.51138e-90	0.260857	0.464	0.272	5.5318e-86	FB1	SOX9
2.79844e-110	0.260324	0.438	0.216	1.02426e-105	FB1	USP32
2.73302e-54	0.259856	0.27	0.142	1.00031e-49	FB1	GUCY1A2
2.38808e-136	0.259843	0.657	0.434	8.7406e-132	FB1	ELOC
6.98766e-135	0.259825	0.643	0.416	2.55755e-130	FB1	EIF3A
6.40703e-108	0.259381	0.356	0.17	2.34504e-103	FB1	ETHE1
1.50733e-126	0.259139	0.728	0.522	5.51697e-122	FB1	SNX9
2.20073e-77	0.258369	0.299	0.142	8.05488e-73	FB1	NPAS2
3.83783e-133	0.2581	0.712	0.494	1.40468e-128	FB1	PCBP1
1.57699e-125	0.257957	0.492	0.266	5.77196e-121	FB1	STIP1
1.14683e-130	0.257854	0.616	0.379	4.19752e-126	FB1	NUTM2A-AS1
3.95142e-124	0.257849	0.472	0.251	1.44626e-119	FB1	CTDSP2
2.55517e-122	0.257787	0.354	0.132	9.35216e-118	FB1	IL4R
8.66891e-127	0.257406	0.53	0.301	3.17291e-122	FB1	AKR1B1
4.93685e-95	0.257059	0.542	0.346	1.80693e-90	FB1	RPS6KA3
3.1434e-182	0.256966	0.836	0.587	1.15052e-177	FB1	STK3
2.25792e-127	0.256887	0.513	0.282	8.26422e-123	FB1	MVP
3.43499e-157	0.256502	0.821	0.602	1.25724e-152	FB1	HSPE1
1.17977e-88	0.256112	0.253	0.089	4.31809e-84	FB1	ST6GAL1
9.74698e-110	0.25589	0.717	0.535	3.56749e-105	FB1	FERMT2
1.26598e-86	0.255411	0.301	0.139	4.63362e-82	FB1	RUVBL2
3.82695e-111	0.255269	0.496	0.272	1.4007e-106	FB1	LUZP1
4.45278e-133	0.254352	0.66	0.433	1.62976e-128	FB1	RSL1D1
6.922e-105	0.254157	0.445	0.239	2.53352e-100	FB1	AK1
3.30759e-96	0.25413	0.211	0.048	1.21061e-91	FB1	CHST9
7.32896e-113	0.253556	0.456	0.216	2.68247e-108	FB1	ADAM19
1.69821e-61	0.253375	0.209	0.083	6.21563e-57	FB1	SLC4A4
3.72073e-110	0.253097	0.336	0.139	1.36182e-105	FB1	CUEDC1
4.36108e-56	0.252964	0.709	0.591	1.5962e-51	FB1	FGFR1
2.14595e-68	0.252645	0.574	0.412	7.85438e-64	FB1	WTAP
1.45956e-96	0.251991	0.373	0.177	5.34213e-92	FB1	MAP3K8
1.54631e-79	0.251861	0.329	0.165	5.65965e-75	FB1	SLC39A14
7.98199e-83	0.251612	0.368	0.182	2.92149e-78	FB1	NEDD9
3.53238e-145	0.25138	0.835	0.663	1.29289e-140	FB1	UBE2D3
2.39874e-81	0.251335	0.254	0.094	8.77962e-77	FB1	CHST11
2.90395e-98	0.251037	0.326	0.149	1.06288e-93	FB1	ADGRE5
1.14317e-89	0.250202	0.198	0.049	4.1841e-85	FB1	CATSPERB
3.51913e-146	1.08392	0.471	0.247	1.28804e-141	FB2	KCNMB2
2.96724e-190	1.08188	0.677	0.445	1.08604e-185	FB2	ACSM3
0	0.974708	0.938	0.826	0	FB2	SCN7A
1.7128e-303	0.829344	0.938	0.915	6.26903e-299	FB2	ABCA8
2.93567e-264	0.77929	0.888	0.785	1.07449e-259	FB2	LAMB1
2.66372e-91	0.765812	0.371	0.194	9.74949e-87	FB2	RBFOX1
4.51933e-124	0.740891	0.555	0.373	1.65412e-119	FB2	ADAMTS9-AS2
2.57102e-120	0.736091	0.727	0.648	9.4102e-116	FB2	ABCA9
1.7122e-131	0.694889	0.73	0.616	6.26682e-127	FB2	ABCA10
5.21579e-115	0.678619	0.552	0.373	1.90903e-110	FB2	FREM1
2.6361e-131	0.673478	0.605	0.408	9.64839e-127	FB2	CCDC102B
9.50978e-99	0.671089	0.601	0.499	3.48068e-94	FB2	SPRED2
3.0323e-158	0.658096	0.85	0.803	1.10985e-153	FB2	ABCA6
1.55286e-103	0.647913	0.514	0.35	5.68363e-99	FB2	FAM198B-AS1
7.89431e-95	0.646874	0.626	0.481	2.88939e-90	FB2	IL1RAPL1
9.68849e-200	0.645977	0.929	0.909	3.54608e-195	FB2	RORA
9.61568e-102	0.626215	0.648	0.51	3.51943e-97	FB2	AFF3
3.18246e-111	0.622825	0.442	0.255	1.16481e-106	FB2	AC012404.1
8.33824e-94	0.613607	0.604	0.476	3.05188e-89	FB2	MAMDC2
2.95495e-68	0.607458	0.492	0.377	1.08154e-63	FB2	AL445250.1
1.75144e-56	0.604569	0.605	0.547	6.41044e-52	FB2	AC011246.1
2.46639e-84	0.599125	0.457	0.318	9.02722e-80	FB2	PLD1
1.5316e-79	0.599047	0.514	0.347	5.60581e-75	FB2	IGFBP3
9.80759e-62	0.596697	0.416	0.304	3.58968e-57	FB2	AL365295.1
1.60061e-78	0.596544	0.512	0.386	5.85839e-74	FB2	PDZD2
1.23529e-84	0.58758	0.469	0.313	4.52128e-80	FB2	PDE7B
9.92e-80	0.585859	0.423	0.28	3.63082e-75	FB2	USP54
1.08908e-181	0.581854	0.831	0.666	3.98616e-177	FB2	ZBTB16
1.38832e-76	0.569987	0.32	0.155	5.08141e-72	FB2	KCNMB2-AS1
5.98562e-100	0.561994	0.749	0.687	2.1908e-95	FB2	ADAMTSL3
9.74361e-88	0.555207	0.533	0.405	3.56626e-83	FB2	PREX2
1.02057e-103	0.553092	0.835	0.802	3.73538e-99	FB2	COL15A1
1.04677e-93	0.536093	0.791	0.776	3.8313e-89	FB2	LAMC1
7.69313e-65	0.534189	0.504	0.394	2.81576e-60	FB2	SLC8A1
1.28593e-97	0.523188	0.793	0.744	4.70663e-93	FB2	EBF2
2.72889e-83	0.512216	0.745	0.661	9.98801e-79	FB2	FMO2
5.35163e-71	0.511528	0.571	0.469	1.95875e-66	FB2	ZNF385D
4.02894e-65	0.511416	0.575	0.513	1.47463e-60	FB2	SSH2
1.44871e-67	0.510649	0.485	0.361	5.30244e-63	FB2	PLCB4
4.15815e-64	0.498988	0.381	0.262	1.52192e-59	FB2	ABCA9-AS1
6.71826e-43	0.498961	0.427	0.348	2.45895e-38	FB2	TLL2
1.07856e-63	0.498287	0.73	0.724	3.94765e-59	FB2	PID1
2.79788e-66	0.489925	0.729	0.716	1.02405e-61	FB2	EGFR
4.8958e-52	0.489678	0.238	0.117	1.79191e-47	FB2	KCNIP1
8.53512e-119	0.488942	0.922	0.915	3.12394e-114	FB2	PRKG1
4.25642e-55	0.486461	0.221	0.102	1.55789e-50	FB2	LINC02456
1.91126e-48	0.481471	0.255	0.132	6.99538e-44	FB2	BX284613.2
2.03625e-55	0.477537	0.693	0.66	7.45286e-51	FB2	SLIT2
2.01436e-53	0.474475	0.603	0.555	7.37277e-49	FB2	SOX6
1.19865e-60	0.473587	0.448	0.329	4.38716e-56	FB2	NRK
1.02974e-43	0.472934	0.584	0.561	3.76896e-39	FB2	ARHGAP24
1.31034e-49	0.472104	0.51	0.443	4.79596e-45	FB2	ANKS1B
6.05996e-44	0.469286	0.343	0.252	2.218e-39	FB2	MAML3
5.00012e-45	0.468801	0.433	0.375	1.83009e-40	FB2	CCND3
9.03653e-60	0.46873	0.504	0.418	3.30746e-55	FB2	OPHN1
1.78056e-65	0.466417	0.723	0.685	6.51704e-61	FB2	SMOC2
1.88219e-61	0.46395	0.432	0.331	6.889e-57	FB2	RFTN2
5.17047e-38	0.463547	0.343	0.262	1.89245e-33	FB2	EDA
1.04308e-131	0.459405	0.96	0.964	3.81776e-127	FB2	LAMA2
2.44231e-23	0.458243	0.181	0.112	8.9391e-19	FB2	DLK1
1.18406e-56	0.454481	0.426	0.325	4.3338e-52	FB2	ESR1
8.79226e-54	0.450426	0.483	0.406	3.21806e-49	FB2	CCDC18-AS1
9.16253e-56	0.449315	0.379	0.256	3.35358e-51	FB2	NR2F2-AS1
5.16486e-55	0.448181	0.355	0.244	1.89039e-50	FB2	CSRNP3
1.78662e-45	0.447141	0.466	0.402	6.53921e-41	FB2	SGCD
4.95492e-58	0.446096	0.481	0.385	1.81355e-53	FB2	RUNX1T1
1.25248e-60	0.445198	0.381	0.275	4.58419e-56	FB2	TPCN1
6.16194e-25	0.44356	0.812	0.881	2.25533e-20	FB2	RPL31
3.14208e-51	0.441777	0.59	0.548	1.15003e-46	FB2	CRISPLD2
2.0188e-56	0.441582	0.662	0.655	7.38902e-52	FB2	ECHDC2
1.1011e-75	0.441558	0.859	0.846	4.03012e-71	FB2	FTX
2.41692e-47	0.438222	0.504	0.441	8.84617e-43	FB2	HEYL
3.04666e-48	0.436941	0.613	0.576	1.11511e-43	FB2	MAPK10
8.34412e-58	0.434311	0.654	0.532	3.05403e-53	FB2	IGFBP5
1.24017e-46	0.432684	0.338	0.246	4.53914e-42	FB2	TENM4
1.19933e-59	0.431237	0.773	0.755	4.38966e-55	FB2	DLC1
3.09211e-43	0.430891	0.46	0.383	1.13174e-38	FB2	MEOX2
1.55223e-44	0.430753	0.701	0.689	5.68133e-40	FB2	NAALADL2
2.01744e-56	0.430165	0.755	0.735	7.38401e-52	FB2	PDGFD
3.17853e-39	0.430063	0.549	0.519	1.16337e-34	FB2	PRKN
1.37014e-40	0.430032	0.532	0.487	5.01486e-36	FB2	SMYD3
8.04722e-41	0.429143	0.392	0.335	2.94536e-36	FB2	PTPN9
3.98965e-55	0.428662	0.451	0.348	1.46025e-50	FB2	LDB2
3.40228e-34	0.42661	0.379	0.325	1.24527e-29	FB2	CENPP
1.97748e-47	0.425708	0.385	0.302	7.23776e-43	FB2	NBEA
8.72761e-30	0.42479	0.174	0.1	3.19439e-25	FB2	PTPRT
1.49635e-29	0.423138	0.494	0.482	5.47677e-25	FB2	CLMP
1.86086e-44	0.421158	0.418	0.346	6.81093e-40	FB2	FRMD4B
2.08955e-44	0.419598	0.496	0.447	7.64796e-40	FB2	FAM110B
1.65978e-50	0.41957	0.853	0.868	6.07496e-46	FB2	NEGR1
6.58431e-62	0.418412	0.85	0.864	2.40992e-57	FB2	COL6A3
1.22645e-42	0.417566	0.387	0.319	4.48893e-38	FB2	DENND2A
2.43261e-39	0.416805	0.456	0.404	8.90359e-35	FB2	KANK1
4.92148e-56	0.413129	0.774	0.771	1.80131e-51	FB2	FOXO3
3.83236e-41	0.412127	0.234	0.146	1.40268e-36	FB2	AC007389.1
2.61065e-34	0.411617	0.445	0.415	9.55524e-30	FB2	PTPRS
1.51766e-17	0.410088	0.909	0.908	5.55478e-13	FB2	APOD
3.88554e-51	0.409006	0.31	0.207	1.42215e-46	FB2	LIMD1
4.93051e-49	0.405858	0.647	0.643	1.80462e-44	FB2	TNRC6B
7.95367e-30	0.404321	0.412	0.368	2.91112e-25	FB2	NPAS3
5.64842e-32	0.403069	0.139	0.059	2.06738e-27	FB2	LRRTM4
7.39893e-49	0.400855	0.413	0.339	2.70808e-44	FB2	TPT1-AS1
6.49188e-38	0.400566	0.505	0.476	2.37609e-33	FB2	ITPR1
1.73177e-38	0.399915	0.297	0.219	6.33845e-34	FB2	MMP16
1.31404e-31	0.39899	0.339	0.286	4.80951e-27	FB2	TMTC2
5.55801e-41	0.398864	0.552	0.523	2.03429e-36	FB2	SOBP
1.60659e-30	0.398309	0.519	0.523	5.88027e-26	FB2	PLAGL1
2.85236e-42	0.398136	0.614	0.607	1.04399e-37	FB2	PHLDB1
1.63827e-81	0.396725	0.944	0.957	5.99622e-77	FB2	ZBTB20
1.02971e-28	0.396372	0.253	0.168	3.76883e-24	FB2	RGS5
2.86591e-48	0.39622	0.269	0.167	1.04895e-43	FB2	HMGCLL1
5.83236e-50	0.394047	0.77	0.797	2.1347e-45	FB2	N4BP2L2
7.49321e-26	0.392461	0.355	0.319	2.74259e-21	FB2	LINC00882
3.48152e-32	0.392377	0.707	0.733	1.27427e-27	FB2	SYNPO2
9.84515e-42	0.392339	0.449	0.396	3.60342e-37	FB2	CLASP2
8.09417e-35	0.392169	0.41	0.366	2.96255e-30	FB2	SNTB1
1.31934e-70	0.386088	0.749	0.679	4.82893e-66	FB2	MEG3
2.40053e-41	0.385474	0.621	0.616	8.78619e-37	FB2	RERE
1.63911e-44	0.380827	0.219	0.117	5.99932e-40	FB2	AL138828.1
8.57646e-44	0.37886	0.336	0.25	3.13907e-39	FB2	ANKRD36
2.035e-33	0.378554	0.338	0.267	7.44831e-29	FB2	MUSK
1.11326e-17	0.377874	0.538	0.565	4.07464e-13	FB2	WWOX
1.35118e-48	0.377048	0.362	0.269	4.94546e-44	FB2	SLF2
1.15175e-42	0.377011	0.713	0.687	4.21554e-38	FB2	ARL15
2.01634e-53	0.376463	0.804	0.819	7.38001e-49	FB2	CHD9
2.61714e-42	0.375087	0.707	0.719	9.57899e-38	FB2	PPFIBP1
4.53582e-39	0.374875	0.379	0.313	1.66016e-34	FB2	C20orf194
1.5349e-27	0.374501	0.35	0.304	5.6179e-23	FB2	LRMDA
6.47841e-38	0.374237	0.553	0.541	2.37116e-33	FB2	SETD5
4.47213e-33	0.373539	0.324	0.263	1.63685e-28	FB2	ADAM19
1.46636e-43	0.372852	0.459	0.398	5.36704e-39	FB2	SERINC5
1.30544e-27	0.369009	0.579	0.59	4.77802e-23	FB2	COLEC12
2.02057e-31	0.368115	0.221	0.154	7.39547e-27	FB2	KCNN3
3.12819e-30	0.36667	0.216	0.147	1.14495e-25	FB2	AC025159.1
1.48932e-39	0.366159	0.504	0.456	5.45107e-35	FB2	FAM13A
3.18332e-46	0.365426	0.897	0.923	1.16513e-41	FB2	LHFPL6
1.25578e-35	0.364612	0.549	0.536	4.59629e-31	FB2	SPATA6
6.01587e-39	0.364242	0.518	0.486	2.20187e-34	FB2	SDCCAG8
6.43037e-28	0.363338	0.451	0.428	2.35358e-23	FB2	DANT2
1.15497e-26	0.361106	0.455	0.43	4.22729e-22	FB2	CDK8
1.11688e-28	0.360534	0.341	0.297	4.08788e-24	FB2	ARRDC3
1.23137e-28	0.358822	0.757	0.804	4.50695e-24	FB2	COL4A2
9.2981e-30	0.358554	0.504	0.491	3.4032e-25	FB2	RIN2
7.48215e-26	0.357827	0.733	0.791	2.73854e-21	FB2	COL4A1
6.06503e-28	0.356148	0.347	0.32	2.21986e-23	FB2	THUMPD3-AS1
2.86383e-36	0.355978	0.707	0.722	1.04819e-31	FB2	DPYD
4.39031e-34	0.355506	0.579	0.562	1.6069e-29	FB2	PDE5A
2.24837e-33	0.355174	0.341	0.272	8.22928e-29	FB2	ROR1
2.91809e-37	0.35496	0.731	0.75	1.06805e-32	FB2	ARHGAP10
1.51461e-28	0.353076	0.31	0.262	5.54362e-24	FB2	DOCK5
1.85765e-32	0.351926	0.533	0.525	6.79917e-28	FB2	RBM6
3.09981e-32	0.350965	0.188	0.114	1.13456e-27	FB2	SEMA6D
9.41428e-28	0.350639	0.608	0.636	3.44572e-23	FB2	SASH1
1.35969e-28	0.349778	0.509	0.5	4.97659e-24	FB2	BAZ2B
2.49147e-28	0.349725	0.644	0.651	9.11904e-24	FB2	AUTS2
2.68823e-29	0.349613	0.426	0.393	9.8392e-25	FB2	TLN2
7.81414e-33	0.3495	0.507	0.481	2.86005e-28	FB2	NIBAN1
2.84444e-26	0.348276	0.21	0.155	1.0411e-21	FB2	AC119674.1
1.72369e-36	0.347692	0.44	0.382	6.30889e-32	FB2	SPECC1
7.88801e-32	0.346545	0.315	0.264	2.88709e-27	FB2	BICRAL
4.29657e-31	0.346031	0.274	0.207	1.57259e-26	FB2	TMEM144
3.93812e-30	0.345367	0.529	0.528	1.44139e-25	FB2	DOCK1
2.50389e-30	0.344096	0.64	0.657	9.16447e-26	FB2	ARHGAP21
3.67894e-17	0.343697	0.401	0.386	1.34653e-12	FB2	PRR16
2.23111e-28	0.342865	0.296	0.248	8.16609e-24	FB2	IPO9-AS1
1.27315e-48	0.341387	0.182	0.08	4.65984e-44	FB2	SPDYE2
2.0874e-31	0.340682	0.346	0.287	7.64008e-27	FB2	NR3C2
1.65101e-20	0.340149	0.303	0.259	6.04287e-16	FB2	MYOC
2.73704e-33	0.340004	0.719	0.753	1.00178e-28	FB2	PNISR
1.30049e-26	0.33967	0.193	0.13	4.75993e-22	FB2	AL513166.1
2.03349e-08	0.339521	0.834	0.9	0.000744279	FB2	RPL7
1.16491e-34	0.338501	0.247	0.165	4.2637e-30	FB2	AL139383.1
4.88205e-18	0.3382	0.437	0.447	1.78688e-13	FB2	PCSK6
1.74243e-28	0.337674	0.43	0.397	6.37748e-24	FB2	GAB1
6.76627e-33	0.336848	0.362	0.316	2.47652e-28	FB2	XRRA1
8.48304e-58	0.335426	0.826	0.807	3.10488e-53	FB2	MIR99AHG
9.91691e-45	0.335069	0.143	0.051	3.62969e-40	FB2	FMO1
1.72609e-18	0.334587	0.366	0.356	6.31765e-14	FB2	ABTB2
2.9445e-27	0.334503	0.52	0.521	1.07772e-22	FB2	GPATCH8
1.38652e-18	0.334463	0.426	0.435	5.07479e-14	FB2	IGF1R
8.77976e-34	0.33426	0.371	0.317	3.21348e-29	FB2	STARD9
1.76804e-27	0.333734	0.448	0.436	6.47121e-23	FB2	CPED1
1.4326e-31	0.333269	0.24	0.181	5.24345e-27	FB2	CRLF3
3.39422e-21	0.332053	0.531	0.539	1.24232e-16	FB2	UNC5C
3.07236e-36	0.331395	0.319	0.246	1.12451e-31	FB2	ANKAR
2.15782e-22	0.331255	0.581	0.594	7.89782e-18	FB2	EPHA3
4.51027e-31	0.328673	0.583	0.581	1.6508e-26	FB2	NID1
9.05035e-33	0.325962	0.464	0.435	3.31252e-28	FB2	HERC1
6.77547e-26	0.324988	0.441	0.414	2.47989e-21	FB2	BBS9
4.95836e-38	0.324844	0.886	0.923	1.81481e-33	FB2	TCF4
4.5733e-36	0.324557	0.225	0.139	1.67387e-31	FB2	ACSM1
6.51294e-25	0.324279	0.397	0.382	2.3838e-20	FB2	POGZ
3.27503e-31	0.323667	0.28	0.202	1.19869e-26	FB2	TMEM132C
2.08256e-27	0.322445	0.357	0.308	7.62239e-23	FB2	ATP8B1
8.68435e-11	0.321903	0.728	0.803	3.17856e-06	FB2	PCDH9
9.48581e-27	0.321346	0.386	0.345	3.4719e-22	FB2	LIFR
5.221e-27	0.320889	0.768	0.808	1.91094e-22	FB2	PLEKHA5
6.28964e-24	0.317609	0.449	0.415	2.30207e-19	FB2	MEG8
2.78034e-24	0.317406	0.672	0.711	1.01763e-19	FB2	SSBP2
8.81708e-32	0.316852	0.679	0.681	3.22714e-27	FB2	PTEN
1.49041e-22	0.315443	0.525	0.534	5.45507e-18	FB2	CYTH3
2.42353e-27	0.315101	0.416	0.385	8.87037e-23	FB2	TRPC1
2.5429e-19	0.314702	0.243	0.215	9.30726e-15	FB2	TPD52L1
2.07184e-51	0.314443	0.987	0.997	7.58313e-47	FB2	MALAT1
2.62282e-27	0.314124	0.333	0.296	9.59979e-23	FB2	ENOSF1
1.56965e-21	0.313904	0.686	0.71	5.74508e-17	FB2	FBXL7
1.06781e-38	0.313267	0.906	0.888	3.90829e-34	FB2	C7
6.75698e-36	0.312973	0.825	0.848	2.47312e-31	FB2	LTBP1
2.83175e-38	0.31224	0.207	0.122	1.03645e-33	FB2	SPAAR
1.36765e-20	0.311329	0.556	0.595	5.00574e-16	FB2	TCF7L2
4.66776e-22	0.309548	0.564	0.572	1.70845e-17	FB2	MBD5
1.63956e-28	0.309228	0.142	0.072	6.00096e-24	FB2	CNBD1
9.76743e-18	0.309156	0.377	0.36	3.57498e-13	FB2	SGIP1
1.97019e-21	0.308567	0.622	0.65	7.21109e-17	FB2	PBX1
1.337e-23	0.307821	0.17	0.111	4.89357e-19	FB2	DGKB
8.1107e-18	0.307282	0.567	0.603	2.9686e-13	FB2	AFF1
2.33086e-15	0.306931	0.672	0.753	8.53119e-11	FB2	JAK1
5.60281e-19	0.306001	0.586	0.614	2.05068e-14	FB2	MEIS2
1.78524e-24	0.30597	0.284	0.242	6.53415e-20	FB2	TRERF1
1.83027e-31	0.305334	0.256	0.189	6.69898e-27	FB2	ANKRD36B
2.14001e-19	0.304004	0.608	0.645	7.83265e-15	FB2	FOXN3
2.93025e-22	0.303228	0.214	0.156	1.0725e-17	FB2	AGMO
7.64861e-15	0.302655	0.7	0.77	2.79947e-10	FB2	AKT3
7.8251e-21	0.30095	0.35	0.334	2.86406e-16	FB2	REPS1
1.35433e-24	0.300493	0.51	0.501	4.957e-20	FB2	SLC9A9
3.99814e-26	0.300378	0.28	0.234	1.46336e-21	FB2	GNG2
1.5743e-22	0.299193	0.164	0.109	5.76208e-18	FB2	PLCH1
1.36104e-18	0.298677	0.485	0.497	4.98155e-14	FB2	MSC-AS1
9.18534e-22	0.298226	0.372	0.363	3.36193e-17	FB2	ATXN3
5.34723e-31	0.297829	0.258	0.191	1.95714e-26	FB2	DUBR
3.55404e-29	0.297702	0.796	0.822	1.30081e-24	FB2	EBF1
1.16301e-25	0.297369	0.375	0.33	4.25674e-21	FB2	NCALD
8.73607e-24	0.297044	0.184	0.122	3.19749e-19	FB2	NCKAP5
1.30103e-18	0.295889	0.606	0.641	4.76189e-14	FB2	CDK14
1.57803e-15	0.295822	0.398	0.412	5.77573e-11	FB2	ACYP2
2.55604e-32	0.295764	0.736	0.735	9.35535e-28	FB2	MTUS1
5.24372e-22	0.295596	0.242	0.191	1.91925e-17	FB2	ADAMTS19
7.06599e-21	0.295567	0.598	0.624	2.58622e-16	FB2	TBC1D5
5.08933e-21	0.294908	0.214	0.159	1.86275e-16	FB2	HTR4
2.6187e-18	0.294468	0.611	0.652	9.58471e-14	FB2	GOLGB1
1.52416e-21	0.293892	0.301	0.278	5.57857e-17	FB2	GALNT7
4.20367e-17	0.29356	0.287	0.255	1.53859e-12	FB2	PDZRN3
3.07666e-20	0.292754	0.262	0.225	1.12609e-15	FB2	SLC16A1-AS1
2.59319e-16	0.292393	0.427	0.423	9.49133e-12	FB2	BCAS3
7.37441e-24	0.291278	0.183	0.122	2.69911e-19	FB2	DACH1
2.18029e-17	0.291034	0.344	0.339	7.98009e-13	FB2	ZNF609
2.09321e-18	0.290891	0.32	0.3	7.66136e-14	FB2	WDPCP
6.60256e-18	0.290454	0.514	0.534	2.4166e-13	FB2	MATN2
5.08795e-42	0.290122	0.867	0.876	1.86224e-37	FB2	BICC1
8.11294e-29	0.289731	0.245	0.177	2.96942e-24	FB2	CECR2
6.99329e-22	0.288471	0.457	0.451	2.55961e-17	FB2	KANSL1
3.92368e-23	0.287663	0.607	0.628	1.43611e-18	FB2	LUC7L3
1.52879e-31	0.287393	0.895	0.926	5.59551e-27	FB2	NFIA
1.34891e-17	0.287056	0.37	0.353	4.93714e-13	FB2	TTTY14
4.35701e-14	0.286156	0.362	0.36	1.59471e-09	FB2	GMDS-DT
5.15932e-16	0.285609	0.389	0.399	1.88836e-11	FB2	SMG6
9.3909e-20	0.285346	0.185	0.141	3.43716e-15	FB2	STOX2
2.16367e-20	0.28499	0.359	0.352	7.91925e-16	FB2	ANGPTL1
1.1959e-17	0.283653	0.578	0.615	4.37713e-13	FB2	AKAP9
2.3707e-24	0.282876	0.189	0.131	8.67701e-20	FB2	MALRD1
1.5502e-29	0.28264	0.129	0.058	5.67388e-25	FB2	AL355835.1
3.65751e-16	0.282287	0.2	0.185	1.33869e-11	FB2	COLEC11
1.11328e-16	0.281623	0.326	0.328	4.0747e-12	FB2	PHACTR4
0.00454018	0.281574	0.91	0.951	1	FB2	RPS27
1.89246e-12	0.28096	0.478	0.509	6.92661e-08	FB2	FOXP2
1.94731e-23	0.280736	0.122	0.064	7.12736e-19	FB2	LINC01515
1.15703e-23	0.280067	0.193	0.136	4.23486e-19	FB2	THSD7A
1.42572e-18	0.278693	0.696	0.734	5.21827e-14	FB2	ZFPM2
1.01738e-16	0.277993	0.74	0.807	3.72371e-12	FB2	CPQ
7.01218e-15	0.277288	0.644	0.703	2.56653e-10	FB2	NCOA1
6.35168e-15	0.27725	0.512	0.537	2.32478e-10	FB2	AGAP1
8.54048e-43	0.277056	0.728	0.64	3.1259e-38	FB2	ASPN
1.07171e-21	0.276873	0.37	0.347	3.92257e-17	FB2	INSR
2.04033e-17	0.276716	0.387	0.391	7.46782e-13	FB2	CDK13
1.48474e-15	0.276586	0.642	0.698	5.43431e-11	FB2	SH3D19
6.22005e-20	0.276464	0.333	0.314	2.2766e-15	FB2	EBF3
6.82736e-19	0.275546	0.29	0.264	2.49888e-14	FB2	STXBP6
1.09954e-19	0.27537	0.366	0.356	4.02442e-15	FB2	NSD1
2.28261e-05	0.275108	0.911	0.941	0.83546	FB2	LUM
6.53054e-17	0.274841	0.348	0.339	2.39024e-12	FB2	CYP1B1-AS1
3.02055e-18	0.274104	0.298	0.266	1.10555e-13	FB2	TPRG1
1.54832e-18	0.273677	0.656	0.674	5.667e-14	FB2	IMMP2L
2.81025e-20	0.272916	0.667	0.691	1.02858e-15	FB2	COL5A2
4.06896e-15	0.272475	0.37	0.374	1.48928e-10	FB2	TMTC1
1.85818e-17	0.27194	0.55	0.577	6.80114e-13	FB2	SBF2
2.314e-18	0.271312	0.464	0.475	8.46946e-14	FB2	LAMA4
8.95789e-16	0.270939	0.49	0.527	3.27868e-11	FB2	GLT8D2
2.05468e-24	0.270426	0.232	0.183	7.52035e-20	FB2	AC009120.2
5.32114e-19	0.270266	0.51	0.503	1.94759e-14	FB2	PTPN13
2.8468e-17	0.270001	0.346	0.328	1.04196e-12	FB2	LINC00342
2.65186e-14	0.269473	0.338	0.337	9.70607e-10	FB2	ST5
9.63374e-24	0.267941	0.119	0.059	3.52605e-19	FB2	LINC01482
3.65777e-19	0.267361	0.568	0.598	1.33878e-14	FB2	ZRANB2
1.6638e-13	0.267235	0.446	0.471	6.08967e-09	FB2	CTDSPL
9.62188e-19	0.266846	0.438	0.421	3.52171e-14	FB2	GHR
3.88495e-19	0.26684	0.4	0.394	1.42193e-14	FB2	OGA
6.20929e-17	0.266698	0.313	0.3	2.27266e-12	FB2	FBXL20
8.31879e-18	0.266553	0.362	0.339	3.04476e-13	FB2	APCDD1
7.29054e-16	0.266042	0.499	0.521	2.66841e-11	FB2	STARD13
1.3092e-14	0.265829	0.572	0.626	4.7918e-10	FB2	RSRP1
1.23057e-16	0.264681	0.432	0.445	4.504e-12	FB2	JPX
4.59088e-16	0.264316	0.445	0.455	1.68031e-11	FB2	PAN3
4.13252e-23	0.26401	0.174	0.119	1.51254e-18	FB2	MAP2K6
3.90783e-12	0.263951	0.554	0.621	1.43031e-07	FB2	SGCE
2.65035e-09	0.263748	0.177	0.154	9.70056e-05	FB2	NRXN3
8.47678e-15	0.263514	0.343	0.359	3.10259e-10	FB2	NDRG2
4.70387e-13	0.26348	0.403	0.414	1.72166e-08	FB2	PRKCE
5.73643e-22	0.263456	0.261	0.222	2.09959e-17	FB2	NLRP1
1.89956e-16	0.263188	0.616	0.664	6.95259e-12	FB2	ZNF638
5.89907e-19	0.263099	0.36	0.343	2.15912e-14	FB2	CBFA2T2
3.19287e-12	0.262839	0.746	0.819	1.16862e-07	FB2	BNIP3L
8.59243e-13	0.262673	0.437	0.451	3.14491e-08	FB2	FCHSD2
4.69513e-17	0.26192	0.336	0.322	1.71847e-12	FB2	LRCH1
6.60266e-21	0.26192	0.726	0.742	2.41664e-16	FB2	MAML2
2.11008e-12	0.261237	0.411	0.436	7.72311e-08	FB2	HERC4
8.11654e-11	0.261104	0.309	0.308	2.97073e-06	FB2	TMEM108
1.10657e-13	0.260354	0.491	0.531	4.05017e-09	FB2	NBEAL1
1.88916e-12	0.259952	0.563	0.616	6.91451e-08	FB2	C1orf21
4.53424e-14	0.25983	0.36	0.368	1.65958e-09	FB2	USP9Y
9.00993e-15	0.259742	0.349	0.353	3.29772e-10	FB2	TCF7L1
3.97007e-19	0.259628	0.241	0.203	1.45309e-14	FB2	CCDC171
4.38998e-24	0.259368	0.234	0.177	1.60678e-19	FB2	ITGB8
1.90411e-17	0.258536	0.349	0.335	6.96925e-13	FB2	DYNC2H1
1.41338e-15	0.258102	0.416	0.43	5.1731e-11	FB2	SNHG14
2.41336e-19	0.257957	0.383	0.37	8.83313e-15	FB2	RHOJ
1.901e-22	0.257803	0.207	0.157	6.95784e-18	FB2	DISP1
8.69733e-16	0.257194	0.271	0.253	3.18331e-11	FB2	WARS2-AS1
3.19226e-18	0.256993	0.419	0.407	1.1684e-13	FB2	ATP10D
1.66101e-15	0.256716	0.684	0.73	6.07948e-11	FB2	STAG1
1.27411e-12	0.256367	0.439	0.467	4.66338e-08	FB2	TTC17
4.94081e-15	0.256064	0.24	0.211	1.80839e-10	FB2	AL050309.1
2.34985e-13	0.255109	0.555	0.603	8.60068e-09	FB2	PTK2
8.22611e-17	0.254651	0.213	0.183	3.01084e-12	FB2	TGFBI
8.70992e-15	0.254432	0.386	0.392	3.18792e-10	FB2	DOCK9
2.2398e-11	0.253906	0.412	0.456	8.19791e-07	FB2	ATF7
1.68969e-22	0.253504	0.197	0.139	6.18445e-18	FB2	ADAMTS12
2.19264e-19	0.253499	0.242	0.204	8.02526e-15	FB2	RNF144A
3.93376e-13	0.253465	0.314	0.319	1.4398e-08	FB2	FBXO42
3.37792e-21	0.25312	0.211	0.168	1.23635e-16	FB2	VIPR2
2.0346e-23	0.252651	0.284	0.235	7.44682e-19	FB2	ANKRD36C
2.01528e-21	0.25203	0.244	0.206	7.37611e-17	FB2	RBMS3-AS3
1.22286e-16	0.251534	0.304	0.291	4.47581e-12	FB2	PLEKHA6
4.7777e-18	0.251356	0.261	0.234	1.74869e-13	FB2	PCBP1-AS1
5.27829e-10	0.251328	0.529	0.573	1.93191e-05	FB2	ITIH5
9.98073e-13	0.250464	0.594	0.644	3.65305e-08	FB2	PARD3
8.6299e-19	0.250424	0.191	0.141	3.15863e-14	FB2	ITGA8
9.55151e-18	0.250228	0.747	0.788	3.49595e-13	FB2	CELF2
1.89521e-20	0.250151	0.197	0.149	6.93667e-16	FB2	ADCY1
2.49822e-181	1.48681	0.614	0.294	9.14372e-177	FB3	PTGDS
0	1.28798	0.981	0.83	0	FB3	CFD
9.27906e-171	1.19342	0.668	0.362	3.39623e-166	FB3	MT1X
0	1.17494	0.871	0.43	0	FB3	PDK4
7.1234e-199	1.10771	0.888	0.663	2.60724e-194	FB3	MT2A
4.39301e-253	1.1026	0.541	0.095	1.60788e-248	FB3	CCN5
0	1.05991	0.966	0.82	0	FB3	FBLN1
1.08915e-160	1.05166	0.706	0.421	3.98641e-156	FB3	MT1E
3.49139e-83	1.03572	0.245	0.052	1.27788e-78	FB3	CXCL14
8.64145e-146	1.03287	0.386	0.062	3.16286e-141	FB3	CNTNAP2
4.61221e-93	0.962531	0.47	0.222	1.68812e-88	FB3	MT1M
1.67504e-90	0.922483	0.374	0.157	6.13083e-86	FB3	MT1A
6.98259e-136	0.917838	0.525	0.245	2.5557e-131	FB3	DEPP1
1.63632e-307	0.892597	0.732	0.293	5.9891e-303	FB3	SAMHD1
2.80745e-268	0.869168	0.578	0.128	1.02755e-263	FB3	GPC3
7.80675e-266	0.851942	0.942	0.868	2.85735e-261	FB3	PTN
0	0.808992	0.935	0.655	0	FB3	FKBP5
0	0.806799	0.9	0.756	4.03889e-304	FB3	SELENOP
6.15703e-126	0.78018	0.857	0.726	2.25353e-121	FB3	ZFP36
9.07126e-113	0.761738	0.754	0.572	3.32017e-108	FB3	GADD45B
1.84478e-269	0.737038	0.827	0.523	6.75209e-265	FB3	GLUL
4.89488e-168	0.731346	0.7	0.428	1.79158e-163	FB3	MAN1A1
0	0.722715	0.962	0.826	0	FB3	CFH
8.604e-138	0.718041	0.619	0.286	3.14915e-133	FB3	KAZN
7.38997e-146	0.714366	0.334	0.043	2.7048e-141	FB3	SFRP1
5.10833e-169	0.710143	0.678	0.375	1.8697e-164	FB3	ADH1B
5.95651e-253	0.709652	0.767	0.436	2.18014e-248	FB3	ZFAND5
1.79516e-234	0.70282	0.787	0.522	6.57046e-230	FB3	ITM2A
4.62529e-177	0.697831	0.573	0.202	1.6929e-172	FB3	SLIT3
4.35004e-250	0.695112	0.837	0.485	1.59216e-245	FB3	C3
7.0613e-122	0.694738	0.601	0.332	2.58451e-117	FB3	NAV3
0	0.670174	0.972	0.841	0	FB3	TIMP3
4.20945e-245	0.663454	0.847	0.55	1.5407e-240	FB3	IGFBP6
1.08181e-136	0.649365	0.682	0.413	3.95952e-132	FB3	TIPARP
9.22656e-194	0.633812	0.498	0.135	3.37701e-189	FB3	NTRK2
1.03775e-300	0.623271	0.893	0.589	3.79827e-296	FB3	PIK3R1
2.82983e-185	0.614526	0.682	0.36	1.03575e-180	FB3	GAS6
4.4999e-79	0.607365	0.376	0.156	1.64701e-74	FB3	LINC02511
2.98595e-119	0.604755	0.479	0.177	1.09289e-114	FB3	LSAMP
3.06284e-134	0.603973	0.728	0.51	1.12103e-129	FB3	RND3
7.86268e-156	0.5919	0.782	0.549	2.87782e-151	FB3	IGFBP4
4.11111e-174	0.589019	0.521	0.164	1.50471e-169	FB3	ANGPT1
5.12436e-108	0.585484	0.854	0.73	1.87557e-103	FB3	PNRC1
9.43811e-103	0.580669	0.599	0.342	3.45444e-98	FB3	PXDNL
1.49702e-194	0.57133	0.489	0.111	5.47923e-190	FB3	CHRDL1
6.22598e-142	0.551867	0.39	0.092	2.27877e-137	FB3	AOX1
1.47028e-169	0.538553	0.99	0.973	5.38136e-165	FB3	MGP
2.44357e-169	0.532575	0.645	0.314	8.9437e-165	FB3	NEXN
5.18299e-57	0.532396	0.409	0.241	1.89703e-52	FB3	MYOC
8.1209e-270	0.529062	0.908	0.693	2.97233e-265	FB3	FBLN5
2.54876e-91	0.520572	0.959	0.942	9.32871e-87	FB3	FTL
9.81622e-162	0.518558	0.588	0.242	3.59283e-157	FB3	INMT
1.1968e-102	0.512741	0.405	0.137	4.38042e-98	FB3	COL6A6
5.78272e-64	0.511796	0.36	0.171	2.11653e-59	FB3	GADD45G
4.22813e-209	0.511047	0.694	0.318	1.54754e-204	FB3	SLC35F1
2.27306e-109	0.509839	0.486	0.218	8.31964e-105	FB3	FLRT2
6.10095e-129	0.508588	0.838	0.637	2.23301e-124	FB3	USP53
2.0171e-153	0.508304	0.86	0.651	7.3828e-149	FB3	PTEN
2.05013e-117	0.498637	0.463	0.181	7.50368e-113	FB3	MAFB
1.98173e-244	0.496439	0.908	0.718	7.25335e-240	FB3	CD81
2.00795e-139	0.491336	0.616	0.349	7.34929e-135	FB3	ALDH2
1.51294e-104	0.488008	0.316	0.08	5.53753e-100	FB3	CP
7.28595e-182	0.483981	0.973	0.909	2.66673e-177	FB3	CCDC80
1.11225e-117	0.483686	0.857	0.708	4.07095e-113	FB3	JUND
1.0647e-160	0.482292	0.864	0.662	3.8969e-156	FB3	PDGFRA
7.17946e-96	0.482101	0.911	0.81	2.62776e-91	FB3	CEBPD
6.05029e-208	0.480378	0.928	0.77	2.21447e-203	FB3	TXNIP
8.66237e-59	0.468075	0.634	0.481	3.17052e-54	FB3	SVEP1
1.80043e-118	0.467596	0.978	0.952	6.58976e-114	FB3	VIM
3.01087e-87	0.462499	0.747	0.567	1.10201e-82	FB3	CARMIL1
2.26287e-81	0.459155	0.766	0.601	8.28232e-77	FB3	COL4A4
2.36937e-116	0.456668	0.607	0.355	8.67211e-112	FB3	OGFRL1
8.74174e-193	0.453996	0.883	0.636	3.19956e-188	FB3	TSC22D3
3.54041e-106	0.450609	0.704	0.465	1.29583e-101	FB3	TGFBR3
1.80441e-93	0.446433	0.688	0.472	6.60432e-89	FB3	SLC9A9
1.19612e-80	0.445098	0.928	0.837	4.37792e-76	FB3	JUN
7.96893e-70	0.444451	0.414	0.204	2.91671e-65	FB3	ITPKC
6.75122e-86	0.444299	0.872	0.763	2.47101e-81	FB3	BTG2
1.6902e-75	0.442728	0.778	0.641	6.18631e-71	FB3	CXCL12
6.64957e-83	0.435343	0.277	0.069	2.43381e-78	FB3	CACNA2D3
1.43972e-126	0.434433	0.884	0.657	5.2695e-122	FB3	ZBTB16
2.27148e-84	0.433126	0.526	0.278	8.31384e-80	FB3	NRP1
5.66219e-143	0.430198	0.842	0.63	2.07242e-138	FB3	NFKBIA
1.34435e-122	0.427622	0.883	0.744	4.92047e-118	FB3	FBLN2
6.79588e-106	0.427281	0.396	0.136	2.48736e-101	FB3	FST
4.51674e-48	0.425485	0.574	0.468	1.65317e-43	FB3	SOCS3
2.95505e-137	0.425025	0.764	0.515	1.08158e-132	FB3	PODN
8.22615e-66	0.417344	0.346	0.144	3.01085e-61	FB3	PLCXD3
6.09847e-54	0.417021	0.463	0.303	2.2321e-49	FB3	MYC
2.09489e-117	0.415624	0.705	0.466	7.6675e-113	FB3	VIT
2.6888e-89	0.415451	0.732	0.507	9.84128e-85	FB3	PI16
2.79336e-106	0.415418	0.375	0.109	1.0224e-101	FB3	C6
2.54873e-133	0.414695	0.709	0.472	9.32862e-129	FB3	CD302
5.35228e-110	0.40916	0.678	0.434	1.95899e-105	FB3	RAB8B
2.08798e-110	0.40874	0.446	0.179	7.64223e-106	FB3	IGSF10
4.13421e-264	0.401993	0.998	0.973	1.51316e-259	FB3	MT-ND3
7.99046e-119	0.397732	0.643	0.388	2.92459e-114	FB3	GPNMB
3.02435e-63	0.396842	0.93	0.856	1.10694e-58	FB3	NEGR1
1.72073e-62	0.394886	0.519	0.32	6.29803e-58	FB3	UST
4.31513e-54	0.391445	0.66	0.499	1.57938e-49	FB3	RBPMS
3.33867e-66	0.387327	0.688	0.49	1.22199e-61	FB3	NCAM2
9.92178e-89	0.385213	0.492	0.265	3.63147e-84	FB3	GAS1
8.65579e-48	0.384424	0.215	0.071	3.16811e-43	FB3	NAV2
1.75551e-95	0.380908	0.663	0.429	6.42534e-91	FB3	RARRES2
2.22001e-95	0.379663	0.783	0.613	8.12546e-91	FB3	PLTP
2.7585e-70	0.378033	0.918	0.891	1.00964e-65	FB3	RPL7A
8.77356e-139	0.375493	0.847	0.673	3.21121e-134	FB3	FXYD1
3.76319e-138	0.374055	0.965	0.879	1.37737e-133	FB3	C7
7.23526e-79	0.372818	0.302	0.091	2.64818e-74	FB3	BMPER
4.94264e-116	0.36928	0.433	0.157	1.80906e-111	FB3	F10
1.33789e-120	0.368765	0.674	0.418	4.89683e-116	FB3	OLFML3
7.0042e-54	0.367945	0.859	0.764	2.56361e-49	FB3	NNMT
1.25628e-63	0.36675	0.639	0.417	4.5981e-59	FB3	CLU
3.62979e-54	0.362872	0.609	0.448	1.32854e-49	FB3	EHBP1
2.33819e-85	0.362014	0.824	0.677	8.55801e-81	FB3	PLPP3
2.22744e-40	0.357692	0.679	0.562	8.15266e-36	FB3	MRTFA
5.77693e-57	0.357469	0.37	0.182	2.11441e-52	FB3	CLSTN2
6.58291e-141	0.356136	0.991	0.968	2.40941e-136	FB3	IGFBP7
1.78158e-48	0.355392	0.701	0.567	6.52077e-44	FB3	PARD3B
8.97894e-87	0.353156	0.946	0.909	3.28638e-82	FB3	RPS24
1.54767e-114	0.350592	0.888	0.793	5.66462e-110	FB3	RPS26
2.14361e-24	0.348041	0.813	0.786	7.84582e-20	FB3	FOS
1.17853e-54	0.344395	0.376	0.186	4.31354e-50	FB3	TMEM132C
1.38613e-61	0.343658	0.453	0.265	5.07336e-57	FB3	CPE
5.57935e-99	0.342291	0.505	0.241	2.0421e-94	FB3	FGL2
8.26093e-86	0.342217	0.335	0.115	3.02358e-81	FB3	AGTR1
6.22913e-52	0.341194	0.476	0.297	2.27993e-47	FB3	PCSK5
8.09568e-84	0.33885	0.663	0.453	2.9631e-79	FB3	VEGFB
2.45368e-79	0.338839	0.692	0.492	8.9807e-75	FB3	SLC38A2
1.10978e-66	0.335033	0.608	0.406	4.06189e-62	FB3	STEAP4
7.90624e-106	0.333627	0.996	0.987	2.89376e-101	FB3	DCN
1.49348e-93	0.332345	0.367	0.133	5.46629e-89	FB3	RHOU
1.49468e-49	0.33225	0.629	0.44	5.47067e-45	FB3	DDIT4
5.22147e-114	0.328366	0.258	0.025	1.91111e-109	FB3	CNTFR
1.68077e-49	0.326748	0.476	0.311	6.15179e-45	FB3	SH3RF1
9.96733e-68	0.326413	0.75	0.601	3.64814e-63	FB3	MYCBP2
2.21375e-56	0.324554	0.945	0.921	8.10253e-52	FB3	RPS23
4.07453e-34	0.324105	0.682	0.578	1.49132e-29	FB3	RHOB
2.81969e-99	0.324029	0.604	0.36	1.03204e-94	FB3	ALDH1A1
6.92306e-75	0.323368	0.424	0.207	2.53391e-70	FB3	ABCC9
1.02847e-90	0.322195	0.89	0.774	3.76432e-86	FB3	S100A10
2.82705e-47	0.320921	0.945	0.921	1.03473e-42	FB3	RPS12
6.42613e-53	0.319518	0.967	0.911	2.35203e-48	FB3	FTH1
1.05889e-132	0.318256	0.815	0.557	3.87563e-128	FB3	MGST1
1.45434e-63	0.317203	0.957	0.93	5.32305e-59	FB3	RPS8
2.33152e-64	0.31622	0.274	0.1	8.53359e-60	FB3	CD38
2.73703e-43	0.315914	0.444	0.286	1.00178e-38	FB3	ADAMTS1
1.36759e-91	0.315685	0.535	0.293	5.00551e-87	FB3	CDO1
3.07193e-84	0.30524	0.545	0.316	1.12436e-79	FB3	METTL7A
6.40354e-79	0.305215	0.938	0.908	2.34376e-74	FB3	RPL37
7.54362e-66	0.303712	0.564	0.349	2.76104e-61	FB3	ERRFI1
1.19503e-42	0.303232	0.959	0.944	4.37393e-38	FB3	RPLP1
4.86525e-43	0.302527	0.455	0.284	1.78073e-38	FB3	DOCK4
4.52112e-50	0.301754	0.378	0.21	1.65478e-45	FB3	VGLL3
5.63811e-80	0.301602	0.592	0.382	2.06361e-75	FB3	IL1R1
1.19279e-56	0.300155	0.193	0.043	4.36572e-52	FB3	SLC1A3
3.24733e-41	0.29954	0.687	0.572	1.18856e-36	FB3	ATP1A1
7.73501e-75	0.299282	0.566	0.339	2.83109e-70	FB3	CDKN1C
1.50232e-41	0.297189	0.752	0.613	5.49865e-37	FB3	ABCA10
5.05003e-74	0.296564	0.519	0.286	1.84836e-69	FB3	STK17B
2.74717e-63	0.295628	0.556	0.379	1.00549e-58	FB3	MAP1LC3A
5.85696e-69	0.29415	0.43	0.23	2.14371e-64	FB3	HSPB6
1.31382e-81	0.293976	0.794	0.594	4.80872e-77	FB3	EFEMP1
6.06471e-77	0.293444	0.61	0.374	2.21974e-72	FB3	SCARA5
9.6437e-38	0.293272	0.388	0.244	3.52969e-33	FB3	AP002518.2
6.48373e-50	0.29138	0.577	0.397	2.37311e-45	FB3	GHR
5.85053e-150	0.290381	0.942	0.816	2.14135e-145	FB3	C1R
4.11361e-75	0.290144	0.468	0.25	1.50562e-70	FB3	SNAI2
2.16045e-85	0.289839	0.255	0.054	7.90747e-81	FB3	AC002546.1
1.6729e-79	0.288999	0.758	0.579	6.123e-75	FB3	KLF9
2.85683e-76	0.28797	0.655	0.464	1.04563e-71	FB3	CTSF
4.44797e-36	0.286196	0.589	0.457	1.628e-31	FB3	CEBPB
2.54195e-61	0.284726	0.915	0.879	9.30378e-57	FB3	NACA
3.65715e-117	0.284064	0.756	0.457	1.33855e-112	FB3	MT-ATP8
3.92507e-21	0.283491	0.521	0.433	1.43661e-16	FB3	ATF3
3.18949e-58	0.283376	0.331	0.148	1.16739e-53	FB3	TC2N
7.41771e-29	0.278541	0.228	0.119	2.71496e-24	FB3	H19
4.78078e-30	0.278396	0.397	0.273	1.74981e-25	FB3	TIAM1
1.88719e-88	0.277696	0.276	0.067	6.9073e-84	FB3	AC006007.1
2.34111e-76	0.273602	0.381	0.166	8.56871e-72	FB3	TMOD2
4.41166e-76	0.272928	0.879	0.751	1.61471e-71	FB3	ARID5B
5.57862e-73	0.26852	0.582	0.386	2.04183e-68	FB3	CYB5A
4.3735e-39	0.268384	0.934	0.917	1.60075e-34	FB3	RPL30
6.29617e-47	0.266891	0.924	0.893	2.30446e-42	FB3	RPL5
2.7201e-44	0.26652	0.414	0.254	9.95584e-40	FB3	NFIL3
4.80969e-58	0.266201	0.2	0.054	1.76039e-53	FB3	MASP1
1.2663e-63	0.265317	0.799	0.669	4.6348e-59	FB3	TGFBR2
6.07737e-64	0.265058	0.764	0.599	2.22438e-59	FB3	PLSCR4
1.79721e-28	0.264725	0.56	0.436	6.57798e-24	FB3	COL4A3
5.88146e-47	0.263613	0.394	0.228	2.15267e-42	FB3	RNF217
5.14496e-77	0.262771	0.844	0.715	1.88311e-72	FB3	S100A13
1.79442e-34	0.262396	0.257	0.125	6.56776e-30	FB3	PLCL1
1.71365e-39	0.262046	0.948	0.933	6.27214e-35	FB3	RPL11
4.94918e-46	0.262009	0.498	0.339	1.81145e-41	FB3	DSE
2.86644e-50	0.261785	0.619	0.442	1.04915e-45	FB3	ANTXR2
4.89904e-53	0.259924	0.345	0.173	1.7931e-48	FB3	TNFSF13B
1.56858e-12	0.259699	0.836	0.807	5.74117e-08	FB3	PTPRG
1.62246e-66	0.259387	0.293	0.1	5.93838e-62	FB3	ART4
3.32788e-64	0.258895	0.742	0.599	1.21804e-59	FB3	FCGRT
1.39161e-91	0.258445	0.891	0.772	5.09342e-87	FB3	NFE2L2
1.43797e-48	0.254899	0.181	0.047	5.26312e-44	FB3	PPARG
3.40755e-37	0.253226	0.909	0.882	1.2472e-32	FB3	RPL18
1.50887e-62	0.253136	0.213	0.051	5.52261e-58	FB3	SYBU
1.85193e-41	0.253054	0.837	0.727	6.77826e-37	FB3	ZFP36L2
2.30539e-65	0.251373	0.819	0.681	8.43797e-61	FB3	CYBRD1
2.14979e-48	0.25111	0.197	0.056	7.86845e-44	FB3	EYA2
3.81052e-39	0.25082	0.167	0.051	1.39469e-34	FB3	ADAMTS3
2.79574e-72	0.25013	0.585	0.367	1.02327e-67	FB3	TSPAN4
0	1.83465	0.921	0.562	0	FB4	IGFBP6
0	1.71586	0.967	0.6	0	FB4	PCOLCE2
2.67632e-45	1.33455	0.19	0.017	9.79559e-41	FB4	PRG4
2.91056e-178	1.282	0.648	0.18	1.0653e-173	FB4	FGFBP2
0	1.24571	0.961	0.666	0	FB4	MFAP5
0	1.23824	0.968	0.774	0	FB4	S100A10
2.18488e-224	1.1659	0.795	0.37	7.99686e-220	FB4	CD55
2.70723e-196	1.10302	0.891	0.657	9.90875e-192	FB4	MFAP4
1.20366e-238	1.09511	0.898	0.624	4.40553e-234	FB4	EMP3
3.70985e-290	1.09479	0.933	0.713	1.35784e-285	FB4	SH3BGRL3
0	1.06273	0.992	0.932	0	FB4	S100A6
1.2123e-177	1.00296	0.594	0.106	4.43714e-173	FB4	LINC01133
1.8774e-79	0.981031	0.742	0.532	6.87149e-75	FB4	IGFBP5
1.34841e-129	0.954688	0.539	0.147	4.93533e-125	FB4	ACKR3
3.32903e-183	0.91936	0.896	0.683	1.21846e-178	FB4	IFI27
1.18516e-165	0.88149	0.833	0.537	4.33782e-161	FB4	CRIP1
7.68719e-166	0.870771	0.797	0.481	2.81359e-161	FB4	KLF2
1.69617e-246	0.844788	0.93	0.742	6.20814e-242	FB4	TAGLN2
3.38367e-264	0.811145	0.965	0.845	1.23846e-259	FB4	S100A11
9.43984e-197	0.779215	0.984	0.906	3.45507e-192	FB4	TIMP1
3.92321e-133	0.773127	0.591	0.212	1.43593e-128	FB4	RAMP2
2.02142e-132	0.767191	0.631	0.3	7.39861e-128	FB4	PPP1R14B
3.56352e-192	0.764777	0.967	0.832	1.30428e-187	FB4	FBN1
5.67378e-142	0.757191	0.618	0.202	2.07666e-137	FB4	SEMA3C
6.03457e-112	0.74126	0.757	0.535	2.20871e-107	FB4	LY6E
6.13343e-82	0.720617	0.43	0.15	2.2449e-77	FB4	PPP1R14A
9.24973e-95	0.710232	0.819	0.683	3.38549e-90	FB4	SOD3
1.8528e-143	0.701474	0.841	0.512	6.78144e-139	FB4	PI16
6.42692e-145	0.692875	0.932	0.845	2.35232e-140	FB4	PLAC9
1.97526e-78	0.684253	0.485	0.223	7.22965e-74	FB4	SHISA3
1.64677e-52	0.677557	0.25	0.039	6.02734e-48	FB4	PDZRN4
7.76206e-208	0.67545	0.861	0.527	2.84099e-203	FB4	CD34
6.5322e-53	0.662714	0.642	0.431	2.39085e-48	FB4	CLU
7.17556e-169	0.65202	0.964	0.87	2.62633e-164	FB4	S100A4
4.07729e-196	0.651913	0.925	0.753	1.49233e-191	FB4	RHOA
1.1544e-142	0.64907	0.733	0.378	4.22522e-138	FB4	SCARA5
6.47611e-106	0.63919	0.499	0.151	2.37032e-101	FB4	GAP43
2.49008e-184	0.637741	0.975	0.912	9.11395e-180	FB4	TMSB10
1.99137e-124	0.622027	0.74	0.478	7.28863e-120	FB4	ADI1
2.82605e-102	0.618893	0.674	0.412	1.03436e-97	FB4	YWHAH
1.88629e-160	0.618024	0.885	0.703	6.904e-156	FB4	CLIC1
2.29174e-140	0.614198	0.568	0.181	8.388e-136	FB4	DBN1
5.02912e-124	0.609916	0.974	0.934	1.84071e-119	FB4	ITM2B
4.08807e-207	0.608412	0.963	0.875	1.49627e-202	FB4	ANXA5
7.82533e-148	0.607506	0.767	0.463	2.86415e-143	FB4	PPIC
9.27615e-163	0.601352	0.998	0.981	3.39516e-158	FB4	GSN
1.34044e-182	0.598587	0.962	0.861	4.90616e-178	FB4	ANXA2
3.02044e-140	0.598136	0.869	0.682	1.10551e-135	FB4	CSTB
3.73985e-69	0.596042	0.434	0.185	1.36882e-64	FB4	CKB
3.75187e-96	0.582831	0.383	0.063	1.37322e-91	FB4	CRABP2
2.0546e-141	0.581789	0.838	0.559	7.52006e-137	FB4	ABLIM1
2.6052e-109	0.56819	0.575	0.235	9.53529e-105	FB4	EFHD1
1.02002e-144	0.558748	0.936	0.754	3.73336e-140	FB4	VCAN
3.22e-110	0.556651	0.904	0.771	1.17855e-105	FB4	FSTL1
9.65618e-82	0.556347	0.447	0.154	3.53426e-77	FB4	CLEC3B
8.00181e-102	0.555965	0.77	0.56	2.92874e-97	FB4	RHOC
2.30616e-156	0.554347	0.782	0.453	8.44079e-152	FB4	ANXA4
1.25604e-91	0.549639	0.421	0.113	4.59725e-87	FB4	LTC4S
3.24206e-61	0.543694	0.272	0.047	1.18663e-56	FB4	CCN3
2.74546e-80	0.540295	0.556	0.279	1.00487e-75	FB4	PRSS23
7.68876e-106	0.532424	0.795	0.583	2.81416e-101	FB4	ECM1
7.80069e-154	0.53172	0.99	0.966	2.85513e-149	FB4	B2M
1.90234e-62	0.529857	0.337	0.116	6.96276e-58	FB4	CYP4B1
2.44599e-127	0.528273	0.786	0.506	8.95257e-123	FB4	SMIM14
4.46224e-80	0.527673	0.452	0.16	1.63322e-75	FB4	CD248
1.51618e-155	0.527657	0.929	0.793	5.54939e-151	FB4	PPIA
5.29641e-100	0.520938	0.701	0.447	1.93854e-95	FB4	PLP2
5.35232e-103	0.51654	0.857	0.676	1.959e-98	FB4	HLA-B
4.4616e-105	0.516401	0.626	0.318	1.63299e-100	FB4	DBNDD2
1.21962e-55	0.515646	0.634	0.46	4.46393e-51	FB4	IFI6
1.40962e-93	0.511754	0.759	0.482	5.15936e-89	FB4	UAP1
4.64455e-66	0.504161	0.333	0.086	1.69995e-61	FB4	WNT2B
6.05384e-91	0.500791	0.715	0.462	2.21577e-86	FB4	VEGFB
7.09124e-109	0.497553	0.659	0.339	2.59547e-104	FB4	HCFC1R1
5.86936e-121	0.496323	0.887	0.733	2.14824e-116	FB4	CD81
1.54521e-92	0.493827	0.617	0.343	5.65564e-88	FB4	GYPC
6.37428e-140	0.49154	0.931	0.796	2.33305e-135	FB4	PMP22
6.0475e-137	0.482858	0.912	0.759	2.21345e-132	FB4	TIMP2
1.36248e-135	0.480279	0.905	0.722	4.9868e-131	FB4	AHNAK
2.9292e-129	0.478678	0.89	0.718	1.07212e-124	FB4	ARL6IP5
9.41233e-99	0.478385	0.811	0.633	3.44501e-94	FB4	MXRA7
2.71294e-110	0.473932	0.775	0.524	9.92962e-106	FB4	ARPC1B
6.41316e-100	0.470779	0.833	0.621	2.34728e-95	FB4	TUBA1A
3.34278e-96	0.469314	0.74	0.504	1.22349e-91	FB4	CD151
8.51374e-81	0.468743	0.747	0.52	3.11611e-76	FB4	NDUFA4L2
4.02035e-80	0.466907	0.802	0.645	1.47149e-75	FB4	PPDPF
2.55806e-38	0.464105	0.281	0.102	9.36276e-34	FB4	CNTN4
3.02604e-54	0.457817	0.385	0.177	1.10756e-49	FB4	C17orf58
4.75817e-127	0.457164	0.856	0.642	1.74154e-122	FB4	DDAH2
8.33285e-48	0.453083	0.449	0.244	3.04991e-43	FB4	ISG15
8.91122e-113	0.44999	0.91	0.751	3.26159e-108	FB4	FBLN2
5.56037e-74	0.449759	0.513	0.259	2.03515e-69	FB4	FXYD5
2.63592e-34	0.448585	0.234	0.067	9.64774e-30	FB4	KIRREL3
1.9775e-99	0.448174	0.883	0.73	7.23783e-95	FB4	HLA-C
3.02635e-87	0.447808	0.662	0.406	1.10767e-82	FB4	RRAS
1.68039e-73	0.444719	0.551	0.297	6.15038e-69	FB4	TAX1BP3
2.38314e-88	0.442861	0.685	0.436	8.72253e-84	FB4	CRIP2
1.15126e-142	0.442671	0.952	0.853	4.21371e-138	FB4	DSTN
2.29515e-83	0.438777	0.759	0.557	8.40049e-79	FB4	MXRA8
1.07092e-68	0.434303	0.635	0.371	3.91967e-64	FB4	KLF4
1.99843e-48	0.43227	0.752	0.608	7.31444e-44	FB4	CD9
9.77308e-106	0.431945	0.89	0.747	3.57705e-101	FB4	PRDX1
3.14865e-133	0.430443	0.938	0.795	1.15244e-128	FB4	ANXA1
1.24686e-93	0.424596	0.844	0.667	4.56364e-89	FB4	TXN
2.74137e-123	0.424105	0.875	0.683	1.00337e-118	FB4	MGST3
1.59041e-117	0.423018	0.946	0.845	5.82104e-113	FB4	CD99
6.96357e-86	0.422349	0.987	0.953	2.54874e-81	FB4	VIM
5.84059e-56	0.421927	0.275	0.055	2.13771e-51	FB4	TMEM233
4.35608e-87	0.421194	0.873	0.72	1.59437e-82	FB4	S100A13
3.00002e-49	0.42003	0.511	0.285	1.09804e-44	FB4	SFRP4
2.37516e-63	0.41947	0.52	0.278	8.69333e-59	FB4	KLF3
1.57314e-72	0.413537	0.494	0.234	5.75784e-68	FB4	PHGDH
9.07614e-77	0.413271	0.787	0.633	3.32196e-72	FB4	GUK1
8.07944e-114	0.409333	0.886	0.651	2.95716e-109	FB4	TSC22D3
3.49195e-87	0.409219	0.965	0.893	1.27809e-82	FB4	ACTB
3.38922e-60	0.406474	0.633	0.431	1.24049e-55	FB4	DKK3
5.65204e-98	0.404638	0.949	0.878	2.0687e-93	FB4	MYL6
1.61983e-76	0.404503	0.764	0.548	5.92875e-72	FB4	GLUL
1.31646e-82	0.401994	0.664	0.417	4.81839e-78	FB4	NPDC1
4.22046e-85	0.401706	0.792	0.592	1.54473e-80	FB4	BZW1
3.28428e-80	0.401521	0.749	0.529	1.20208e-75	FB4	SDCBP
1.35438e-79	0.40008	0.766	0.546	4.95717e-75	FB4	PKM
9.66609e-92	0.395811	0.974	0.913	3.53788e-87	FB4	CCDC80
1.55923e-43	0.394656	0.196	0.023	5.70695e-39	FB4	SHISA6
1.50505e-93	0.394147	0.874	0.68	5.50863e-89	FB4	MAP1B
1.8335e-83	0.392905	0.492	0.201	6.71078e-79	FB4	VAT1
9.66648e-99	0.387125	0.846	0.603	3.53803e-94	FB4	OMD
1.79128e-103	0.384921	0.902	0.723	6.55628e-99	FB4	GAS7
3.15306e-39	0.384288	0.163	0.013	1.15405e-34	FB4	CRHBP
5.3678e-59	0.382468	0.517	0.282	1.96467e-54	FB4	ARL4D
9.89351e-54	0.3823	0.651	0.435	3.62112e-49	FB4	AXL
2.27404e-65	0.381491	0.895	0.834	8.3232e-61	FB4	CALM1
2.02637e-54	0.381235	0.504	0.291	7.4167e-50	FB4	S100A16
1.24435e-33	0.380709	0.711	0.582	4.55445e-29	FB4	RHOB
7.6459e-85	0.380011	0.791	0.603	2.79848e-80	FB4	RNH1
1.55529e-53	0.378325	0.466	0.257	5.69251e-49	FB4	RGS10
8.71268e-60	0.377958	0.422	0.187	3.18893e-55	FB4	ANGPTL5
1.12932e-33	0.375335	0.261	0.106	4.13341e-29	FB4	TPPP3
3.43894e-42	0.374494	0.48	0.283	1.25869e-37	FB4	ADAMTS5
7.60398e-99	0.374309	0.933	0.819	2.78313e-94	FB4	DYNLL1
1.20264e-62	0.374179	0.467	0.228	4.40178e-58	FB4	CDC42EP2
1.59167e-70	0.370878	0.592	0.342	5.82568e-66	FB4	GLIPR2
3.52535e-99	0.369963	0.95	0.867	1.29031e-94	FB4	LAPTM4A
1.74105e-78	0.369767	0.923	0.781	6.37242e-74	FB4	TXNIP
1.0006e-60	0.369672	0.442	0.202	3.66229e-56	FB4	PKDCC
1.84209e-52	0.369644	0.232	0.037	6.74223e-48	FB4	CLIC3
2.42857e-77	0.367192	0.384	0.11	8.8888e-73	FB4	FNDC5
2.50392e-76	0.366541	0.929	0.835	9.16459e-72	FB4	GAPDH
1.44689e-68	0.363919	0.699	0.484	5.29575e-64	FB4	REXO2
8.98828e-50	0.363245	0.672	0.491	3.2898e-45	FB4	UGP2
2.35813e-62	0.361093	0.842	0.729	8.63099e-58	FB4	PTMS
2.76668e-58	0.36	0.708	0.529	1.01263e-53	FB4	CAVIN3
1.40298e-85	0.358532	0.885	0.76	5.13506e-81	FB4	COX6C
7.33744e-82	0.358199	0.909	0.797	2.68558e-77	FB4	GSTP1
6.43143e-57	0.356314	0.267	0.057	2.35397e-52	FB4	CDA
1.71174e-68	0.356272	0.661	0.438	6.26515e-64	FB4	ANXA7
2.51148e-44	0.355406	0.851	0.738	9.19228e-40	FB4	TUBA1B
4.64495e-88	0.354646	0.851	0.678	1.7001e-83	FB4	ARPC2
4.21149e-64	0.351781	0.672	0.46	1.54145e-59	FB4	BLOC1S1
9.3985e-66	0.350684	0.977	0.933	3.43995e-61	FB4	LUM
3.02223e-90	0.349546	0.92	0.812	1.10617e-85	FB4	ATP5F1E
4.86806e-50	0.348567	0.613	0.445	1.78176e-45	FB4	CLTB
1.23297e-50	0.347896	0.214	0.03	4.5128e-46	FB4	FAM180B
4.11286e-62	0.347105	0.579	0.345	1.50535e-57	FB4	ITGB5
7.15146e-61	0.346717	0.485	0.256	2.6175e-56	FB4	CMTM3
1.97046e-87	0.345138	0.972	0.912	7.21207e-83	FB4	LGALS1
1.93826e-42	0.344239	0.715	0.539	7.09422e-38	FB4	UTRN
3.5463e-63	0.343446	0.58	0.35	1.29798e-58	FB4	PNKD
1.59095e-60	0.340846	0.468	0.224	5.82303e-56	FB4	CBR3
9.59985e-85	0.339915	0.919	0.796	3.51364e-80	FB4	LGALS3
2.64958e-45	0.338656	0.532	0.326	9.69774e-41	FB4	APCDD1
3.827e-79	0.337521	0.871	0.738	1.40072e-74	FB4	ELOB
7.95631e-62	0.336695	0.947	0.867	2.91209e-57	FB4	ACTG1
5.24889e-63	0.335286	0.661	0.463	1.92114e-58	FB4	GNAI2
1.19203e-48	0.334497	0.299	0.101	4.36294e-44	FB4	THBD
2.13794e-54	0.332749	0.654	0.465	7.82506e-50	FB4	APRT
3.59212e-64	0.331681	0.679	0.452	1.31475e-59	FB4	SPTAN1
4.03809e-57	0.330698	0.667	0.478	1.47798e-52	FB4	ARL2
2.03829e-44	0.327032	0.386	0.174	7.46036e-40	FB4	IL16
2.75185e-58	0.3268	0.757	0.597	1.00721e-53	FB4	SELENOS
8.73982e-56	0.321618	0.707	0.498	3.19886e-51	FB4	AOPEP
9.11724e-54	0.320978	0.881	0.777	3.337e-49	FB4	MMP2
3.28528e-83	0.320519	0.907	0.787	1.20244e-78	FB4	MYL12B
8.6496e-72	0.320511	0.753	0.548	3.16584e-67	FB4	DYNLRB1
1.17655e-56	0.317737	0.621	0.402	4.30629e-52	FB4	CD58
1.81532e-39	0.316079	0.395	0.223	6.64426e-35	FB4	FAIM2
1.6293e-53	0.31396	0.492	0.254	5.96339e-49	FB4	DNM1
2.41646e-53	0.313937	0.28	0.078	8.84449e-49	FB4	HSD3B7
5.4277e-50	0.31352	0.67	0.498	1.98659e-45	FB4	TSPO
2.22827e-50	0.312879	0.868	0.75	8.15568e-46	FB4	TNXB
2.86584e-53	0.311352	0.607	0.403	1.04893e-48	FB4	CDK2AP1
1.87211e-55	0.310934	0.765	0.599	6.85212e-51	FB4	POLR2L
5.82156e-55	0.310795	0.832	0.7	2.13075e-50	FB4	CD59
7.58988e-28	0.310415	0.142	0.033	2.77797e-23	FB4	HHIP
6.09769e-50	0.3104	0.49	0.269	2.23181e-45	FB4	EZR
3.13585e-44	0.309691	0.599	0.381	1.14775e-39	FB4	KIF13B
5.08958e-18	0.307522	0.113	0.031	1.86284e-13	FB4	NRG3
8.03359e-60	0.306154	0.841	0.707	2.94037e-55	FB4	RABAC1
1.21831e-58	0.305853	0.693	0.496	4.45915e-54	FB4	TPM3
2.23482e-56	0.30483	0.746	0.578	8.17966e-52	FB4	GNG5
1.65133e-62	0.303984	0.703	0.494	6.04402e-58	FB4	CHMP2A
1.05378e-40	0.302891	0.973	0.933	3.85693e-36	FB4	CST3
8.18886e-45	0.302816	0.47	0.262	2.9972e-40	FB4	SSX2IP
6.59369e-57	0.302106	0.778	0.61	2.41336e-52	FB4	ARPC5
2.54489e-85	0.301219	0.967	0.911	9.31454e-81	FB4	SERF2
1.23122e-86	0.29968	0.968	0.908	4.50637e-82	FB4	CD63
7.46606e-52	0.297071	0.769	0.609	2.73265e-47	FB4	BSG
3.38476e-37	0.296115	0.761	0.651	1.23886e-32	FB4	PFN1
2.42903e-54	0.294789	0.747	0.578	8.89049e-50	FB4	REEP5
1.88192e-57	0.294399	0.408	0.169	6.888e-53	FB4	C1QTNF2
3.61144e-59	0.293367	0.241	0.037	1.32182e-54	FB4	RAB37
2.56448e-44	0.293079	0.669	0.511	9.38624e-40	FB4	TLE5
4.55498e-74	0.292743	0.872	0.718	1.66717e-69	FB4	SELENOW
1.19219e-65	0.291578	0.82	0.649	4.36355e-61	FB4	RAP1B
3.57206e-48	0.290647	0.895	0.831	1.30741e-43	FB4	LTBP4
9.04879e-50	0.290169	0.716	0.534	3.31195e-45	FB4	LSP1
6.03004e-34	0.28924	0.659	0.517	2.20706e-29	FB4	CAMK2N1
2.37452e-47	0.287241	0.88	0.79	8.69098e-43	FB4	YBX1
8.52292e-54	0.286864	0.805	0.671	3.11947e-49	FB4	PRDX5
8.20976e-34	0.286576	0.49	0.288	3.00485e-29	FB4	HAS2
6.33555e-35	0.28566	0.316	0.146	2.31888e-30	FB4	ZNF385A
2.81e-45	0.285344	0.896	0.811	1.02849e-40	FB4	HLA-A
1.55723e-54	0.284125	0.748	0.556	5.69963e-50	FB4	SSR3
2.77709e-61	0.284046	0.851	0.728	1.01644e-56	FB4	WASF2
4.727e-77	0.283904	0.951	0.867	1.73013e-72	FB4	CALM2
2.36468e-42	0.283557	0.496	0.298	8.65495e-38	FB4	ZMIZ1
9.07455e-37	0.283122	0.273	0.109	3.32137e-32	FB4	OSR2
1.30425e-36	0.282243	0.328	0.15	4.77367e-32	FB4	CHRDL1
1.29814e-27	0.281736	0.488	0.318	4.75134e-23	FB4	FGD4
3.14644e-40	0.28159	0.74	0.57	1.15163e-35	FB4	HTRA3
5.4444e-28	0.280591	0.554	0.363	1.99271e-23	FB4	PXDNL
5.43506e-46	0.280308	0.702	0.536	1.98928e-41	FB4	BRI3
1.04211e-45	0.280286	0.987	0.958	3.81424e-41	FB4	TMSB4X
7.57485e-40	0.280262	0.534	0.34	2.77247e-35	FB4	AFDN
2.20917e-34	0.280075	0.72	0.583	8.08577e-30	FB4	NPC2
8.59482e-55	0.279828	0.815	0.677	3.14579e-50	FB4	HINT1
1.42308e-43	0.279574	0.628	0.445	5.20862e-39	FB4	CAP1
7.94508e-64	0.279415	0.829	0.654	2.90798e-59	FB4	DBI
6.50218e-46	0.278999	0.591	0.401	2.37986e-41	FB4	IFNAR1
2.96256e-48	0.277766	0.573	0.382	1.08433e-43	FB4	CAPNS1
1.38709e-27	0.277054	0.679	0.561	5.07688e-23	FB4	TUBB
3.14543e-17	0.276544	0.418	0.298	1.15126e-12	FB4	DOCK4
4.96288e-90	0.275519	0.955	0.868	1.81646e-85	FB4	SRP14
3.31296e-52	0.275207	0.736	0.561	1.21258e-47	FB4	FIS1
6.26931e-51	0.273262	0.87	0.763	2.29463e-46	FB4	NME2
1.15096e-36	0.273216	0.796	0.648	4.21262e-32	FB4	NFKBIA
4.52083e-61	0.272735	0.831	0.678	1.65467e-56	FB4	COX6B1
4.98023e-42	0.271263	0.473	0.285	1.82281e-37	FB4	NT5E
1.43501e-58	0.270594	0.735	0.535	5.25228e-54	FB4	NDUFB7
2.98023e-58	0.270468	0.897	0.799	1.09079e-53	FB4	RPS26
3.08186e-27	0.269694	0.166	0.053	1.12799e-22	FB4	CADM3
1.55679e-37	0.269612	0.735	0.592	5.69801e-33	FB4	DDR2
4.032e-45	0.269012	0.485	0.243	1.47575e-40	FB4	MEDAG
3.48168e-46	0.268924	0.578	0.385	1.27433e-41	FB4	RECQL
1.83136e-34	0.268715	0.616	0.472	6.70296e-30	FB4	IFI27L2
9.3219e-42	0.268603	0.485	0.297	3.41191e-37	FB4	TMBIM1
4.45035e-47	0.268424	0.873	0.758	1.62887e-42	FB4	GPX4
7.07476e-40	0.268263	0.6	0.408	2.58943e-35	FB4	GPNMB
8.14859e-79	0.267958	0.955	0.851	2.98246e-74	FB4	TIMP3
3.46227e-42	0.265668	0.599	0.413	1.26723e-37	FB4	FAM177A1
3.65491e-43	0.263593	0.185	0.025	1.33773e-38	FB4	DACT2
1.29951e-34	0.263578	0.268	0.098	4.75632e-30	FB4	SLC4A4
1.84443e-39	0.263496	0.759	0.642	6.75079e-35	FB4	YWHAB
7.23105e-27	0.263482	0.296	0.148	2.64664e-22	FB4	LEPR
1.45171e-34	0.263455	0.605	0.436	5.3134e-30	FB4	PDGFRL
1.21056e-47	0.263265	0.561	0.356	4.43079e-43	FB4	CIB1
2.96284e-43	0.262861	0.449	0.256	1.08443e-38	FB4	VAMP3
3.33932e-36	0.262611	0.542	0.345	1.22223e-31	FB4	UGDH
5.09728e-42	0.26259	0.571	0.398	1.86565e-37	FB4	GNB2
6.29559e-30	0.262398	0.561	0.388	2.30425e-25	FB4	FMNL2
5.46734e-44	0.262357	0.854	0.755	2.0011e-39	FB4	CAST
5.85219e-34	0.262253	0.82	0.713	2.14196e-29	FB4	MFGE8
9.16654e-42	0.261161	0.672	0.513	3.35504e-37	FB4	VPS28
2.00934e-41	0.260561	0.573	0.397	7.35438e-37	FB4	CAPN2
1.4525e-33	0.260279	0.72	0.578	5.3163e-29	FB4	AKR1C1
6.99771e-30	0.260215	0.341	0.187	2.56123e-25	FB4	STK38L
2.97164e-41	0.260064	0.509	0.323	1.08765e-36	FB4	POLD4
1.82915e-69	0.259017	0.962	0.893	6.69489e-65	FB4	SPTBN1
4.12659e-41	0.259017	0.645	0.481	1.51037e-36	FB4	DRAP1
1.16543e-46	0.258483	0.724	0.559	4.26559e-42	FB4	CCPG1
2.46715e-37	0.258346	0.759	0.623	9.03001e-33	FB4	LGALS3BP
1.39231e-49	0.258083	0.75	0.57	5.09598e-45	FB4	PHPT1
2.21847e-39	0.257168	0.592	0.426	8.11983e-35	FB4	MPG
8.68896e-46	0.257114	0.84	0.72	3.18024e-41	FB4	JUND
5.3802e-39	0.256578	0.95	0.894	1.96921e-34	FB4	UBC
2.1815e-49	0.255561	0.746	0.577	7.98452e-45	FB4	ATP5PD
1.06339e-35	0.255483	0.592	0.427	3.8921e-31	FB4	GSTM3
3.12795e-31	0.255444	0.538	0.38	1.14486e-26	FB4	TUBB4B
1.15803e-50	0.254884	0.75	0.575	4.23849e-46	FB4	FAM114A1
7.34359e-53	0.251886	0.863	0.728	2.68783e-48	FB4	RPL36AL
1.74067e-34	0.251749	0.122	0.003	6.37103e-30	FB4	WNT2
1.97432e-41	0.250671	0.439	0.245	7.22621e-37	FB4	CFL2
1.09833e-38	0.250317	0.841	0.725	4.01999e-34	FB4	SDC2
2.47148e-115	2.06657	0.663	0.259	9.04587e-111	FB5	ACTA2
3.80817e-120	1.6078	0.8	0.433	1.39383e-115	FB5	ELN
1.5631e-153	1.45319	0.831	0.356	5.72111e-149	FB5	GPC6
6.97677e-138	1.31599	0.888	0.653	2.55357e-133	FB5	TAGLN
1.06889e-110	1.28243	0.809	0.535	3.91225e-106	FB5	MYL9
7.36398e-138	1.25177	0.727	0.269	2.69529e-133	FB5	CPE
4.66905e-92	1.20338	0.634	0.273	1.70892e-87	FB5	INMT
6.78749e-95	1.18753	0.898	0.772	2.48429e-90	FB5	SPARC
2.30018e-69	1.07588	0.758	0.585	8.41889e-65	FB5	TPM2
1.59603e-135	1.07332	0.849	0.54	5.84162e-131	FB5	DAAM1
5.53153e-26	1.03549	0.527	0.438	2.0246e-21	FB5	ATP1B3
2.11273e-40	0.996932	0.27	0.044	7.73281e-36	FB5	ADAMTSL1
9.68911e-93	0.952771	0.594	0.191	3.54631e-88	FB5	ITGA1
1.77143e-82	0.947512	0.576	0.219	6.4836e-78	FB5	ID4
4.02823e-99	0.943416	0.732	0.414	1.47437e-94	FB5	MYH10
1.62841e-58	0.932106	0.648	0.356	5.96013e-54	FB5	IGFBP3
5.96592e-56	0.911843	0.485	0.206	2.18359e-51	FB5	LINC01091
8.64501e-23	0.908481	0.209	0.091	3.16416e-18	FB5	MYH11
1.85276e-66	0.904492	0.543	0.217	6.78127e-62	FB5	AGT
1.85019e-65	0.894505	0.475	0.131	6.77188e-61	FB5	ITGA8
1.10941e-74	0.888174	0.736	0.487	4.06054e-70	FB5	ID3
4.33353e-32	0.8843	0.73	0.634	1.58612e-27	FB5	COL1A1
6.77885e-44	0.877253	0.616	0.41	2.48113e-39	FB5	ELL2
1.40688e-90	0.867034	0.849	0.676	5.14931e-86	FB5	BGN
1.36981e-71	0.852592	0.681	0.451	5.01365e-67	FB5	RARRES2
1.25584e-56	0.833433	0.392	0.076	4.59649e-52	FB5	NAV2
4.82566e-51	0.821837	0.809	0.649	1.76624e-46	FB5	PLA2G5
1.04755e-51	0.814956	0.675	0.469	3.83413e-47	FB5	MID1
4.61346e-27	0.809855	0.491	0.332	1.68857e-22	FB5	PTGDS
1.65235e-67	0.794811	0.523	0.189	6.04775e-63	FB5	COL21A1
2.40531e-68	0.793569	0.527	0.199	8.80368e-64	FB5	MICAL2
1.2459e-70	0.789459	0.546	0.209	4.56011e-66	FB5	TANC1
4.44043e-20	0.788072	0.38	0.251	1.62524e-15	FB5	MT1M
3.45607e-65	0.775462	0.534	0.2	1.26495e-60	FB5	MAGI1
2.33787e-69	0.77332	0.592	0.257	8.55686e-65	FB5	NR2F2-AS1
2.33401e-59	0.77147	0.704	0.467	8.54271e-55	FB5	DMD
7.45062e-26	0.768397	0.16	0.015	2.727e-21	FB5	ZNF804B
5.37383e-70	0.762329	0.869	0.726	1.96688e-65	FB5	SVIL
5.94971e-60	0.762037	0.363	0.048	2.17765e-55	FB5	ARHGAP15
8.04909e-63	0.76192	0.56	0.275	2.94605e-58	FB5	CGNL1
1.28561e-54	0.754567	0.411	0.121	4.70547e-50	FB5	TGM2
3.07254e-28	0.751878	0.771	0.714	1.12458e-23	FB5	TACC1
1.62046e-55	0.74787	0.435	0.128	5.93103e-51	FB5	PLCL1
7.10333e-61	0.746233	0.761	0.554	2.59989e-56	FB5	PLPP1
1.49094e-72	0.744062	0.535	0.196	5.45698e-68	FB5	LMCD1
6.15318e-95	0.743864	0.856	0.605	2.25213e-90	FB5	PDLIM3
4.08409e-52	0.737379	0.563	0.296	1.49482e-47	FB5	SORBS1
2.09533e-62	0.737003	0.833	0.735	7.66912e-58	FB5	FHL1
1.3446e-45	0.729081	0.628	0.384	4.92136e-41	FB5	HES1
1.27854e-38	0.719911	0.394	0.16	4.6796e-34	FB5	GUCY1A2
9.99112e-52	0.707231	0.528	0.241	3.65685e-47	FB5	SLIT3
3.3113e-40	0.69572	0.318	0.086	1.21197e-35	FB5	AC005165.1
2.13797e-31	0.691191	0.721	0.628	7.82517e-27	FB5	SAT1
4.8301e-27	0.690018	0.674	0.597	1.76786e-22	FB5	IL32
1.68887e-53	0.683257	0.52	0.266	6.18145e-49	FB5	FGL2
6.34411e-45	0.677866	0.34	0.08	2.32201e-40	FB5	RCAN2
8.96888e-39	0.671829	0.732	0.616	3.2827e-34	FB5	EFEMP1
1.67094e-50	0.671712	0.695	0.513	6.1158e-46	FB5	AEBP1
6.80326e-55	0.671572	0.438	0.134	2.49006e-50	FB5	RAPGEF5
5.08392e-46	0.666779	0.691	0.57	1.86076e-41	FB5	TCEAL4
1.42686e-29	0.665664	0.2	0.031	5.22246e-25	FB5	ANO3
1.65114e-37	0.662739	0.377	0.177	6.04335e-33	FB5	COLEC11
1.41676e-63	0.658676	0.744	0.505	5.18549e-59	FB5	APBB2
9.71642e-40	0.646863	0.403	0.163	3.55631e-35	FB5	COL6A6
4.26383e-28	0.637412	0.354	0.163	1.56061e-23	FB5	PLCXD3
1.67226e-55	0.629592	0.33	0.038	6.12064e-51	FB5	LMOD1
3.6219e-41	0.628979	0.586	0.397	1.32565e-36	FB5	FRZB
1.53944e-48	0.628599	0.775	0.649	5.63452e-44	FB5	PPP1CB
4.69585e-39	0.624695	0.749	0.59	1.71873e-34	FB5	GADD45B
2.36565e-66	0.622873	0.781	0.556	8.65853e-62	FB5	TSC22D1
5.25308e-37	0.62277	0.758	0.673	1.92268e-32	FB5	ADIRF
6.98195e-37	0.616667	0.338	0.114	2.55546e-32	FB5	CDH13
4.07671e-58	0.615502	0.582	0.313	1.49212e-53	FB5	GUCY1A1
3.88049e-20	0.615395	0.974	0.971	1.4203e-15	FB5	IGFBP7
6.71568e-54	0.614611	0.393	0.102	2.458e-49	FB5	PAWR
8.53548e-19	0.612072	0.136	0.031	3.12407e-14	FB5	MUSTN1
5.04448e-33	0.610518	0.595	0.416	1.84633e-28	FB5	FGF14
3.04373e-44	0.608948	0.489	0.242	1.11404e-39	FB5	CRIM1
4.34549e-45	0.603469	0.826	0.684	1.59049e-40	FB5	ARL15
8.81492e-37	0.600964	0.222	0.016	3.22635e-32	FB5	NKAIN3
6.79312e-54	0.592472	0.705	0.522	2.48635e-49	FB5	MATN2
2.9058e-28	0.589645	0.628	0.506	1.06355e-23	FB5	TBX20
2.19639e-43	0.588259	0.588	0.372	8.039e-39	FB5	GATA6
1.19727e-42	0.587179	0.342	0.1	4.38214e-38	FB5	MAP2
1.76798e-30	0.586386	0.736	0.627	6.47097e-26	FB5	SASH1
1.59743e-41	0.585489	0.723	0.553	5.84677e-37	FB5	CRIP1
5.91948e-45	0.580444	0.58	0.35	2.16659e-40	FB5	NEXN
1.25387e-45	0.579909	0.554	0.322	4.58928e-41	FB5	SPON1
1.58792e-41	0.576509	0.683	0.519	5.81195e-37	FB5	MIR100HG
2.74532e-32	0.575817	0.374	0.185	1.00482e-27	FB5	MTHFD1L
1.82815e-37	0.570893	0.384	0.162	6.6912e-33	FB5	PPP1R14A
4.08623e-31	0.565787	0.938	0.908	1.4956e-26	FB5	COL1A2
1.13254e-41	0.562507	0.252	0.018	4.1452e-37	FB5	RGS7BP
3.75799e-35	0.561859	0.214	0.014	1.37546e-30	FB5	NRG1
4.83378e-25	0.549486	0.353	0.204	1.76921e-20	FB5	ZNF10
1.69195e-49	0.547461	0.351	0.088	6.19269e-45	FB5	NOTCH3
2.04543e-36	0.54638	0.275	0.056	7.48649e-32	FB5	LAMA3
2.21177e-47	0.543502	0.432	0.183	8.09529e-43	FB5	F10
1.00099e-32	0.542792	0.285	0.091	3.66372e-28	FB5	CASC15
1.0356e-40	0.54185	0.644	0.434	3.7904e-36	FB5	SETBP1
1.03046e-41	0.540294	0.242	0.014	3.7716e-37	FB5	NTRK3
3.96758e-41	0.540138	0.613	0.4	1.45217e-36	FB5	KANK1
8.5253e-44	0.532362	0.91	0.842	3.12034e-39	FB5	CFH
1.90574e-27	0.524404	0.286	0.119	6.97521e-23	FB5	PVT1
1.73566e-37	0.523584	0.271	0.06	6.35271e-33	FB5	COX4I2
1.05203e-31	0.522598	0.373	0.176	3.85055e-27	FB5	ANK3
1.19349e-44	0.520691	0.367	0.115	4.36829e-40	FB5	ART4
3.71164e-36	0.520308	0.71	0.571	1.3585e-31	FB5	LIMCH1
9.90466e-18	0.519825	0.745	0.723	3.6252e-13	FB5	OGN
1.72227e-19	0.516785	0.789	0.737	6.30369e-15	FB5	COL3A1
3.76935e-23	0.516295	0.396	0.273	1.37962e-18	FB5	FLNA
8.27686e-24	0.514036	0.252	0.101	3.02941e-19	FB5	SEMA5A
2.57644e-38	0.513951	0.519	0.309	9.43004e-34	FB5	RNF180
9.47174e-40	0.511408	0.576	0.352	3.46675e-35	FB5	LDB2
1.57292e-40	0.511167	0.241	0.022	5.75705e-36	FB5	MYLK
4.89078e-07	0.510033	0.232	0.178	0.0179007	FB5	RGS5
3.25546e-45	0.507731	0.284	0.032	1.19153e-40	FB5	CAP2
6.6579e-29	0.506384	0.339	0.148	2.43686e-24	FB5	GPM6B
8.89387e-18	0.503811	0.408	0.303	3.25525e-13	FB5	TMEM108
2.17713e-29	0.499646	0.421	0.219	7.96852e-25	FB5	KALRN
3.30399e-21	0.499442	0.808	0.766	1.20929e-16	FB5	AKAP12
2.20504e-36	0.497006	0.276	0.063	8.07067e-32	FB5	CDH2
6.11476e-33	0.493077	0.401	0.205	2.23806e-28	FB5	ANKRD6
9.54579e-32	0.491265	0.773	0.697	3.49385e-27	FB5	LPP
3.75225e-31	0.491047	0.42	0.226	1.37336e-26	FB5	FIGN
6.08495e-16	0.490346	0.225	0.116	2.22715e-11	FB5	AC098829.1
8.7458e-45	0.488064	0.489	0.24	3.20105e-40	FB5	C1QTNF1
2.99336e-18	0.483611	0.309	0.191	1.0956e-13	FB5	RGS2
9.61458e-46	0.483073	0.768	0.652	3.51903e-41	FB5	TPM1
4.01763e-33	0.480979	0.385	0.177	1.47049e-28	FB5	RNF152
1.18133e-06	0.480377	0.167	0.12	0.043238	FB5	NFATC2
2.30053e-36	0.478735	0.579	0.382	8.42016e-32	FB5	ATXN1
7.64396e-17	0.477849	0.116	0.014	2.79776e-12	FB5	KCNQ5
9.68175e-36	0.477067	0.62	0.407	3.54362e-31	FB5	ADH1B
2.23354e-36	0.47647	0.212	0.013	8.175e-32	FB5	NPY1R
5.75247e-21	0.476047	0.191	0.06	2.10546e-16	FB5	INPP4B
2.25006e-33	0.475136	0.408	0.214	8.23545e-29	FB5	ADAMTS2
3.37127e-37	0.471907	0.96	0.947	1.23392e-32	FB5	CALD1
1.47047e-24	0.471502	0.575	0.4	5.38208e-20	FB5	ID2
3.09928e-13	0.46862	0.44	0.365	1.13437e-08	FB5	COL24A1
1.86032e-10	0.46552	0.353	0.316	6.80896e-06	FB5	EIF4A3
2.86472e-27	0.463907	0.474	0.311	1.04852e-22	FB5	STK17B
7.42801e-34	0.458493	0.509	0.303	2.71872e-29	FB5	NRP1
7.75392e-21	0.457487	0.249	0.11	2.83801e-16	FB5	PLCH1
4.36002e-33	0.453941	0.407	0.198	1.59581e-28	FB5	ITGA9
5.36505e-36	0.453324	0.677	0.536	1.96366e-31	FB5	MSRB3
5.48847e-20	0.448964	0.482	0.39	2.00883e-15	FB5	ALDH1A1
1.71539e-29	0.445773	0.242	0.065	6.27849e-25	FB5	CSRP2
2.18324e-37	0.445298	0.241	0.031	7.99088e-33	FB5	SMAD6
8.07659e-35	0.444821	0.627	0.421	2.95611e-30	FB5	MYO1D
2.56182e-20	0.444722	0.485	0.365	9.37651e-16	FB5	HMCN1
2.15606e-13	0.443193	0.552	0.457	7.89141e-09	FB5	MT1E
1.01325e-36	0.441612	0.952	0.914	3.70859e-32	FB5	PRKG1
3.89972e-32	0.440662	0.275	0.075	1.42734e-27	FB5	MPPED2
2.60331e-12	0.440043	0.745	0.701	9.52837e-08	FB5	CCN2
3.78637e-28	0.438821	0.529	0.347	1.38585e-23	FB5	SAMHD1
7.323e-32	0.437471	0.207	0.026	2.68029e-27	FB5	PARM1
1.00681e-28	0.434377	0.225	0.05	3.68503e-24	FB5	SAMD5
3.20615e-31	0.430353	0.217	0.037	1.17348e-26	FB5	CCDC3
3.62775e-24	0.429413	0.184	0.038	1.32779e-19	FB5	CARMN
9.64682e-24	0.428319	0.473	0.295	3.53083e-19	FB5	PDE3A
1.03365e-22	0.426114	0.356	0.201	3.78328e-18	FB5	CLSTN2
4.90683e-21	0.424311	0.528	0.414	1.79595e-16	FB5	PTPRS
1.08019e-23	0.422819	0.741	0.653	3.95362e-19	FB5	ZEB2
6.69532e-14	0.422583	0.107	0.021	2.45056e-09	FB5	XIST
7.03061e-36	0.421347	0.667	0.484	2.57327e-31	FB5	EPAS1
7.9927e-33	0.420815	0.471	0.282	2.92541e-28	FB5	NR2F2
4.71196e-29	0.417519	0.388	0.211	1.72462e-24	FB5	CCDC146
3.45759e-17	0.417011	0.122	0.019	1.26551e-12	FB5	RYR2
3.41e-30	0.416405	0.703	0.567	1.2481e-25	FB5	OSBPL9
1.69519e-28	0.413475	0.319	0.144	6.20457e-24	FB5	CCDC144NL-AS1
1.49286e-27	0.413357	0.548	0.38	5.464e-23	FB5	FHL2
1.90289e-17	0.412913	0.441	0.316	6.96478e-13	FB5	PCSK5
3.5675e-11	0.412617	0.293	0.215	1.30574e-06	FB5	ZNF331
5.65381e-23	0.412606	0.177	0.038	2.06935e-18	FB5	CNN1
2.03624e-44	0.411943	0.854	0.681	7.45284e-40	FB5	ZBTB16
9.67927e-26	0.407612	0.207	0.052	3.54271e-21	FB5	SORBS2
9.46589e-14	0.407064	0.154	0.061	3.46461e-09	FB5	CCN3
3.28938e-20	0.407038	0.444	0.301	1.20395e-15	FB5	PRKD1
3.68093e-32	0.406614	0.417	0.233	1.34726e-27	FB5	AIG1
7.13933e-18	0.406425	0.469	0.351	2.61306e-13	FB5	UBR1
2.64426e-30	0.405937	0.865	0.829	9.67826e-26	FB5	ITGB1
1.82759e-36	0.405862	0.277	0.067	6.68916e-32	FB5	ANKRD29
2.38646e-16	0.405164	0.303	0.192	8.73466e-12	FB5	ECRG4
4.74379e-16	0.405001	0.496	0.385	1.73627e-11	FB5	CACNA1C
5.22858e-09	0.404026	0.722	0.693	0.000191371	FB5	MT2A
1.29751e-27	0.400885	0.157	0.007	4.74903e-23	FB5	PIEZO2
1.21404e-18	0.400831	0.119	0.011	4.4435e-14	FB5	MGAT4C
1.18855e-28	0.399637	0.475	0.307	4.3502e-24	FB5	ACTN1
2.84834e-22	0.39887	0.683	0.58	1.04252e-17	FB5	PARD3B
1.34572e-19	0.39825	0.202	0.069	4.92548e-15	FB5	CNKSR3
1.73935e-11	0.397866	0.273	0.184	6.36621e-07	FB5	MT1A
1.56264e-26	0.395715	0.646	0.516	5.71942e-22	FB5	RBPMS
9.283e-13	0.386602	0.379	0.28	3.39767e-08	FB5	DEPP1
3.09617e-13	0.386544	0.667	0.607	1.13323e-08	FB5	CCNH
4.13518e-25	0.386223	0.189	0.031	1.51352e-20	FB5	LINC00924
2.52742e-18	0.385969	0.756	0.744	9.25063e-14	FB5	NDUFA4
2.65201e-22	0.384301	0.552	0.403	9.7066e-18	FB5	SLC8A1
3.03612e-18	0.384135	0.55	0.444	1.11125e-13	FB5	ALDH1A2
2.9708e-26	0.382915	0.364	0.198	1.08734e-21	FB5	CTNNAL1
1.5453e-20	0.381296	0.204	0.07	5.65596e-16	FB5	KIAA1211
2.88606e-21	0.380126	0.494	0.368	1.05633e-16	FB5	ITSN1
1.2484e-24	0.379742	0.227	0.083	4.56928e-20	FB5	ISYNA1
1.15285e-35	0.379383	0.717	0.542	4.21956e-31	FB5	COL14A1
4.64297e-11	0.378047	0.873	0.871	1.69937e-06	FB5	RPL31
1.52727e-21	0.37518	0.372	0.234	5.58998e-17	FB5	MMP23B
1.94079e-23	0.374381	0.593	0.443	7.1035e-19	FB5	HEYL
5.92488e-17	0.374054	0.513	0.402	2.16856e-12	FB5	RASAL2
8.65719e-22	0.373372	0.194	0.063	3.16862e-17	FB5	TRPM3
1.63775e-18	0.372479	0.254	0.123	5.99431e-14	FB5	NR4A2
1.74606e-11	0.372007	0.374	0.305	6.39075e-07	FB5	ADAMTS1
1.98909e-18	0.37177	0.376	0.25	7.28027e-14	FB5	PPP1R12B
4.91624e-09	0.371612	0.904	0.916	0.000179939	FB5	RPL3
2.60181e-26	0.370628	0.438	0.274	9.5229e-22	FB5	SESN3
1.18447e-17	0.368948	0.237	0.113	4.33526e-13	FB5	TEX41
4.24178e-23	0.368045	0.802	0.735	1.55253e-18	FB5	PALLD
1.75529e-17	0.367198	0.113	0.014	6.42453e-13	FB5	CDH20
2.64379e-29	0.366064	0.918	0.899	9.67654e-25	FB5	SEPTIN7
2.10213e-22	0.36565	0.403	0.257	7.69401e-18	FB5	EML4
4.89199e-20	0.365121	0.362	0.206	1.79052e-15	FB5	LRRC17
4.12613e-18	0.362876	0.602	0.516	1.5102e-13	FB5	SLC38A2
1.09752e-16	0.362832	0.154	0.041	4.01704e-12	FB5	AC018742.1
2.39252e-20	0.359433	0.435	0.304	8.75687e-16	FB5	MAP4K3-DT
1.2087e-17	0.35789	0.419	0.295	4.42397e-13	FB5	PRSS23
7.21599e-19	0.357799	0.14	0.026	2.64112e-14	FB5	AL033504.1
1.91307e-17	0.357298	0.809	0.722	7.00204e-13	FB5	EXT1
9.91848e-19	0.35446	0.356	0.229	3.63026e-14	FB5	CHSY1
8.1255e-27	0.353762	0.271	0.095	2.97401e-22	FB5	AC012409.2
4.13123e-22	0.35238	0.624	0.534	1.51207e-17	FB5	PPP1R12A
1.17546e-07	0.351515	0.838	0.862	0.00430231	FB5	DSTN
1.77576e-19	0.350452	0.333	0.199	6.49945e-15	FB5	CKB
1.75116e-18	0.349441	0.823	0.78	6.40943e-14	FB5	CELF2
6.74288e-16	0.34938	0.269	0.152	2.46796e-11	FB5	NTM
1.34678e-12	0.349059	0.883	0.884	4.92933e-08	FB5	MYL6
7.76682e-12	0.34891	0.232	0.138	2.84273e-07	FB5	FABP4
2.24524e-19	0.347295	0.331	0.183	8.21779e-15	FB5	SHROOM3
1.73303e-20	0.346573	0.388	0.253	6.34306e-16	FB5	PACSIN2
3.16824e-13	0.346398	0.344	0.235	1.15961e-08	FB5	ID1
3.61603e-30	0.344903	0.214	0.042	1.3235e-25	FB5	CNN2
1.03891e-19	0.343516	0.781	0.72	3.80251e-15	FB5	FBLN5
6.22859e-19	0.342637	0.417	0.282	2.27973e-14	FB5	DOK6
8.63349e-27	0.340397	0.229	0.064	3.15995e-22	FB5	FBLIM1
2.80617e-17	0.335932	0.781	0.726	1.02708e-12	FB5	ZFPM2
2.32803e-24	0.335445	0.177	0.033	8.52081e-20	FB5	PTPRJ
1.21114e-10	0.335074	0.555	0.48	4.43289e-06	FB5	SAMD4A
6.53269e-31	0.334433	0.248	0.066	2.39103e-26	FB5	SEPTIN4
2.69966e-15	0.334054	0.371	0.272	9.88103e-11	FB5	ATP13A3
1.88877e-23	0.331721	0.216	0.07	6.91309e-19	FB5	SLC16A9
2.20704e-21	0.331393	0.242	0.093	8.07799e-17	FB5	LINC01197
0.00956809	0.331274	0.512	0.556	1	FB5	CRISPLD2
4.4112e-12	0.330252	0.797	0.776	1.61454e-07	FB5	RPL4
4.87117e-16	0.328383	0.377	0.271	1.7829e-11	FB5	HES4
7.54117e-22	0.327485	0.21	0.064	2.76014e-17	FB5	HECW2
9.84421e-18	0.327449	0.386	0.27	3.60308e-13	FB5	BACE2
1.45148e-23	0.327383	0.147	0.016	5.31255e-19	FB5	SFTA1P
9.76409e-23	0.32718	0.147	0.022	3.57375e-18	FB5	MCAM
3.26176e-09	0.327174	0.223	0.146	0.000119384	FB5	BX284613.2
3.93489e-19	0.325756	0.34	0.205	1.44021e-14	FB5	MEF2C
6.17293e-15	0.325255	0.579	0.512	2.25935e-10	FB5	SNHG5
1.47455e-17	0.324752	0.272	0.142	5.39699e-13	FB5	RANBP17
1.00321e-14	0.324632	0.148	0.05	3.67186e-10	FB5	CLDN11
6.49444e-16	0.324521	0.329	0.208	2.37703e-11	FB5	ARHGEF26
6.58734e-05	0.324433	0.412	0.418	1	FB5	CYCS
3.28311e-16	0.324251	0.507	0.4	1.20165e-11	FB5	GAS6
1.0554e-17	0.322785	0.277	0.148	3.86287e-13	FB5	CERS6
1.6893e-12	0.322643	0.496	0.424	6.18301e-08	FB5	MAP4K3
7.22968e-24	0.322413	0.136	0.009	2.64614e-19	FB5	LINC02544
5.39803e-19	0.320533	0.184	0.064	1.97573e-14	FB5	ADAMTS15
3.01452e-15	0.320061	0.217	0.114	1.10335e-10	FB5	TPPP3
4.03359e-15	0.319749	0.173	0.067	1.47633e-10	FB5	RYR3
1.81404e-18	0.317146	0.335	0.194	6.63958e-14	FB5	SLC16A12
5.1856e-08	0.316348	0.919	0.916	0.00189798	FB5	RPL21
3.59693e-17	0.31417	0.17	0.055	1.31651e-12	FB5	AC114760.2
7.55548e-19	0.312256	0.445	0.317	2.76538e-14	FB5	PDGFRB
1.06416e-09	0.3121	0.174	0.11	3.89493e-05	FB5	CP
4.3615e-27	0.311382	0.164	0.015	1.59635e-22	FB5	KCNK17
1.12605e-15	0.311253	0.242	0.14	4.12146e-11	FB5	MINDY4
1.50262e-16	0.310074	0.291	0.174	5.49976e-12	FB5	HIPK2
1.0129e-11	0.309458	0.205	0.127	3.70731e-07	FB5	RNF122
0.00333093	0.309404	0.344	0.375	1	FB5	ITGBL1
1.78785e-10	0.308444	0.545	0.47	6.5437e-06	FB5	KCNT2
3.65512e-13	0.308167	0.298	0.208	1.33781e-08	FB5	ADAMTSL2
1.53494e-20	0.307608	0.379	0.227	5.61802e-16	FB5	MRTFB
8.37872e-19	0.306646	0.751	0.695	3.0667e-14	FB5	FXYD1
2.55129e-14	0.306598	0.535	0.443	9.33798e-10	FB5	CAV1
1.88773e-22	0.306147	0.243	0.1	6.90928e-18	FB5	SYNPO
5.40284e-14	0.303473	0.487	0.387	1.9775e-09	FB5	CSGALNACT1
2.32592e-20	0.303427	0.366	0.211	8.51309e-16	FB5	TPD52L1
3.2513e-07	0.301938	0.94	0.946	0.0119001	FB5	RPS27
5.44936e-22	0.301734	0.178	0.041	1.99452e-17	FB5	DAPK1
0.000508787	0.300772	0.42	0.405	1	FB5	MT1X
1.96165e-25	0.300475	0.212	0.059	7.17982e-21	FB5	TMEM119
5.05235e-11	0.300055	0.816	0.793	1.84921e-06	FB5	EEF2
3.26053e-16	0.299979	0.658	0.567	1.19339e-11	FB5	ASAP1
1.02179e-16	0.299237	0.146	0.044	3.73987e-12	FB5	WNK3
3.67183e-23	0.29832	0.622	0.516	1.34393e-18	FB5	CRYAB
4.87832e-11	0.297751	0.858	0.859	1.78552e-06	FB5	TIMP3
3.21633e-14	0.297577	0.349	0.239	1.17721e-09	FB5	TRAK1
1.65946e-10	0.296636	0.399	0.333	6.07379e-06	FB5	NCALD
1.73232e-17	0.295953	0.887	0.857	6.34046e-13	FB5	NFIB
1.17793e-16	0.295567	0.641	0.543	4.31132e-12	FB5	ZNF704
3.29831e-12	0.295505	0.457	0.385	1.20721e-07	FB5	MYH9
6.04888e-16	0.295499	0.741	0.688	2.21395e-11	FB5	EPS8
1.42709e-13	0.294772	0.101	0.016	5.22329e-09	FB5	PLD5
3.23024e-27	0.294668	0.181	0.029	1.1823e-22	FB5	HTR2B
6.90055e-17	0.293276	0.251	0.129	2.52567e-12	FB5	BCAR3
7.48253e-16	0.293243	0.198	0.08	2.73868e-11	FB5	MEF2C-AS1
6.2385e-15	0.290608	0.246	0.127	2.28335e-10	FB5	SH3RF3
2.55958e-22	0.289714	0.196	0.056	9.36833e-18	FB5	ATOH8
8.60843e-15	0.289581	0.17	0.071	3.15077e-10	FB5	AC025280.3
1.88266e-18	0.288763	0.319	0.193	6.89071e-14	FB5	CHCHD10
3.77446e-16	0.288752	0.265	0.16	1.38149e-11	FB5	TCEAL1
9.67487e-20	0.287764	0.33	0.179	3.5411e-15	FB5	NTRK2
3.97663e-12	0.287481	0.454	0.389	1.45548e-07	FB5	ACTN4
7.24708e-14	0.285978	0.501	0.372	2.6525e-09	FB5	PXDNL
0.00560229	0.284956	0.87	0.891	1	FB5	RPL7
1.18172e-16	0.279118	0.143	0.041	4.32523e-12	FB5	OLFML2B
1.19033e-08	0.278654	0.508	0.474	0.000435671	FB5	CEBPB
2.04229e-20	0.278377	0.864	0.793	7.475e-16	FB5	PLXDC2
3.47504e-10	0.277842	0.528	0.48	1.2719e-05	FB5	ZFAND5
4.60942e-09	0.277403	0.896	0.9	0.000168709	FB5	RPS29
4.18336e-10	0.27726	0.441	0.39	1.53115e-05	FB5	CSRP1
7.04089e-14	0.276236	0.256	0.159	2.57704e-09	FB5	SYNJ2
4.8199e-18	0.276156	0.574	0.442	1.76413e-13	FB5	ECM2
0.000164706	0.276114	0.898	0.903	1	FB5	RPL15
2.61073e-12	0.274285	0.212	0.115	9.55555e-08	FB5	LMCD1-AS1
8.70247e-17	0.273598	0.268	0.156	3.18519e-12	FB5	TLE2
1.95008e-18	0.273557	0.134	0.024	7.13748e-14	FB5	FRAS1
3.85673e-13	0.272632	0.147	0.068	1.4116e-08	FB5	AC124852.1
4.07381e-08	0.27246	0.292	0.229	0.00149105	FB5	HIP1
1.35975e-06	0.271533	0.5	0.476	0.0497681	FB5	A2M
5.99187e-11	0.270741	0.268	0.182	2.19308e-06	FB5	NGF
1.7936e-16	0.270402	0.237	0.121	6.56477e-12	FB5	DAAM2
8.29413e-13	0.269653	0.187	0.091	3.03574e-08	FB5	THY1
2.27559e-14	0.269545	0.418	0.329	8.3289e-10	FB5	PDLIM2
2.73147e-10	0.269419	0.612	0.533	9.99747e-06	FB5	NR4A1
4.67111e-11	0.26898	0.385	0.303	1.70967e-06	FB5	GTDC1
9.24836e-12	0.268783	0.222	0.126	3.38499e-07	FB5	DACH1
7.85405e-16	0.268459	0.376	0.261	2.87466e-11	FB5	LAMB2
3.54259e-17	0.26814	0.155	0.043	1.29662e-12	FB5	GLIS1
1.89857e-11	0.267535	0.506	0.42	6.94896e-07	FB5	BCAS3
1.51833e-10	0.265747	0.542	0.476	5.55724e-06	FB5	KIF13A
4.60423e-15	0.265543	0.324	0.211	1.68519e-10	FB5	IGSF10
7.99603e-16	0.265272	0.293	0.186	2.92663e-11	FB5	LOX
1.57209e-11	0.264887	0.381	0.315	5.75401e-07	FB5	TCEAL3
1.98284e-10	0.264398	0.313	0.233	7.2574e-06	FB5	ATP10A
3.94365e-09	0.263107	0.126	0.053	0.000144341	FB5	PDZRN4
0.000142089	0.261137	0.157	0.105	1	FB5	CNTNAP2
1.62039e-10	0.260656	0.383	0.317	5.9308e-06	FB5	GGT5
1.98663e-08	0.260617	0.378	0.322	0.000727127	FB5	RANBP2
5.6622e-12	0.260582	0.381	0.275	2.07242e-07	FB5	CYP7B1
3.69458e-11	0.260051	0.362	0.254	1.35225e-06	FB5	PDZRN3
2.29667e-13	0.25979	0.617	0.566	8.40604e-09	FB5	COX7A1
3.05532e-05	0.259288	0.926	0.932	1	FB5	RPS18
4.5361e-06	0.259163	0.898	0.908	0.166026	FB5	RPL39
9.79777e-23	0.258712	0.61	0.44	3.58608e-18	FB5	CLU
6.70077e-13	0.258434	0.169	0.071	2.45255e-08	FB5	EYA2
3.66534e-06	0.258173	0.946	0.952	0.134155	FB5	RPL41
4.11466e-15	0.25707	0.196	0.09	1.50601e-10	FB5	TMOD1
3.17063e-09	0.256753	0.779	0.785	0.000116048	FB5	TOMM7
1.43367e-13	0.256097	0.279	0.183	5.24737e-09	FB5	NT5DC1
6.78984e-10	0.256094	0.401	0.33	2.48515e-05	FB5	SH3RF1
0.000311435	0.253679	0.798	0.812	1	FB5	EEF1G
6.69778e-09	0.253352	0.911	0.916	0.000245146	FB5	RPL37A
3.57765e-11	0.253347	0.237	0.152	1.30946e-06	FB5	PDK3
2.44479e-07	0.252091	0.42	0.368	0.00894817	FB5	PACS1
0.000120313	0.252072	0.386	0.356	1	FB5	ZSWIM6
6.23807e-11	0.251616	0.258	0.179	2.2832e-06	FB5	PLXNA2
1.10985e-14	0.251454	0.703	0.605	4.06216e-10	FB5	MEIS2
3.24043e-10	0.250663	0.31	0.21	1.18603e-05	FB5	PITPNC1
5.02526e-11	0.250205	0.184	0.094	1.8393e-06	FB5	CACNA2D3
2.0319e-92	2.28094	0.66	0.126	7.43695e-88	FB6	FABP4
1.2311e-100	2.27355	0.715	0.184	4.50596e-96	FB6	FABP5
2.28645e-78	1.78735	0.573	0.071	8.36863e-74	FB6	CD36
9.55458e-91	1.71124	0.632	0.062	3.49707e-86	FB6	FLT1
8.53186e-83	1.58378	0.602	0.086	3.12274e-78	FB6	VWF
8.23516e-69	1.52848	0.605	0.221	3.01415e-64	FB6	CD74
1.72459e-63	1.47826	0.503	0.039	6.31217e-59	FB6	PIK3R3
1.62429e-56	1.41325	0.465	0.033	5.94506e-52	FB6	RBP7
4.34839e-46	1.38645	0.526	0.229	1.59155e-41	FB6	RGCC
3.8588e-76	1.38203	0.56	0.037	1.41236e-71	FB6	EMCN
1.87451e-66	1.37198	0.505	0.025	6.86089e-62	FB6	ST6GALNAC3
8.03507e-69	1.36269	0.727	0.443	2.94092e-64	FB6	PTPRM
6.62182e-67	1.34898	0.52	0.033	2.42365e-62	FB6	PTPRB
2.41109e-47	1.29177	0.417	0.051	8.82482e-43	FB6	ADAMTS9
7.04942e-66	1.25902	0.696	0.44	2.58016e-61	FB6	CAV1
4.02907e-63	1.24793	0.529	0.086	1.47468e-58	FB6	PECAM1
3.22923e-48	1.19857	0.569	0.329	1.18193e-43	FB6	SLC9A3R2
1.80062e-54	1.16826	0.567	0.203	6.59045e-50	FB6	PITPNC1
5.22131e-55	1.15207	0.459	0.031	1.91105e-50	FB6	ITGA6
1.23649e-56	1.15034	0.495	0.088	4.52567e-52	FB6	HLA-DRB1
4.48477e-51	1.14632	0.467	0.086	1.64147e-46	FB6	SRGN
1.1292e-50	1.14118	0.526	0.186	4.13299e-46	FB6	CAVIN2
1.75126e-58	1.13191	0.546	0.142	6.40978e-54	FB6	SYNE2
9.51331e-54	1.12061	0.514	0.144	3.48197e-49	FB6	RNASE1
2.38277e-25	1.10052	0.235	0.031	8.72119e-21	FB6	CCL14
2.73821e-60	1.09858	0.677	0.353	1.00221e-55	FB6	LDB2
4.50844e-53	1.09849	0.442	0.027	1.65013e-48	FB6	ADGRL4
4.53423e-76	1.09361	0.873	0.712	1.65957e-71	FB6	TACC1
1.83929e-46	1.08775	0.454	0.089	6.73199e-42	FB6	PRKCH
2.44135e-38	1.07832	0.381	0.087	8.93558e-34	FB6	APOLD1
5.36517e-52	1.05619	0.436	0.043	1.96371e-47	FB6	ADGRF5
1.60135e-44	1.04622	0.427	0.085	5.86111e-40	FB6	HLA-DRA
7.96789e-46	1.03167	0.757	0.689	2.91633e-41	FB6	HLA-B
3.58606e-48	1.0237	0.668	0.399	1.31253e-43	FB6	RASAL2
8.44507e-32	1.0221	0.324	0.073	3.09098e-27	FB6	TNNT3
7.13666e-42	0.979963	0.38	0.056	2.61209e-37	FB6	AQP1
8.38066e-43	0.967695	0.368	0.031	3.06741e-38	FB6	BTNL9
9.02573e-44	0.961907	0.51	0.205	3.30351e-39	FB6	KIAA1217
3.28478e-30	0.961391	0.271	0.011	1.20226e-25	FB6	TPO
9.75032e-40	0.950896	0.452	0.186	3.56871e-35	FB6	EGFL7
8.40366e-35	0.941068	0.4	0.126	3.07582e-30	FB6	H19
6.31187e-39	0.928172	0.704	0.56	2.31021e-34	FB6	PLPP1
5.30069e-18	0.927424	0.182	0.031	1.94011e-13	FB6	ACKR1
2.32741e-33	0.909291	0.476	0.229	8.51854e-29	FB6	PLEKHG1
1.2184e-43	0.898415	0.651	0.44	4.45946e-39	FB6	STOM
6.37712e-42	0.897638	0.361	0.02	2.33409e-37	FB6	EPHA4
8.3267e-41	0.896324	0.501	0.235	3.04766e-36	FB6	RAMP2
8.72097e-40	0.893573	0.512	0.231	3.19196e-35	FB6	ID1
3.27369e-32	0.892041	0.298	0.025	1.1982e-27	FB6	CLDN5
8.69656e-37	0.886608	0.592	0.366	3.18303e-32	FB6	TMTC1
1.18264e-37	0.883521	0.336	0.033	4.32858e-33	FB6	ANO2
1.31778e-35	0.881382	0.417	0.116	4.82321e-31	FB6	CDH13
2.1809e-40	0.86844	0.372	0.055	7.98232e-36	FB6	ANXA3
7.94788e-45	0.86126	0.372	0.019	2.909e-40	FB6	CYYR1
1.98042e-41	0.860212	0.423	0.105	7.24855e-37	FB6	F8
2.11488e-38	0.854782	0.359	0.041	7.74066e-34	FB6	GALNT18
4.27232e-37	0.851272	0.564	0.302	1.56371e-32	FB6	LRMDA
7.09299e-37	0.840669	0.501	0.207	2.5961e-32	FB6	MAGI1
1.64155e-37	0.837205	0.641	0.472	6.00823e-33	FB6	A2M
3.1356e-35	0.830781	0.465	0.204	1.14766e-30	FB6	MEF2C
1.25479e-24	0.829389	0.228	0.012	4.59266e-20	FB6	SNTG2
4.33709e-31	0.818898	0.436	0.207	1.58742e-26	FB6	RAPGEF1
2.46397e-35	0.817864	0.463	0.211	9.01837e-31	FB6	SEC14L1
7.833e-28	0.795937	0.742	0.743	2.86696e-23	FB6	HLA-C
1.23845e-33	0.786926	0.393	0.125	4.53284e-29	FB6	WARS
1.18601e-31	0.784081	0.531	0.306	4.3409e-27	FB6	NRP1
3.36978e-34	0.783323	0.632	0.489	1.23337e-29	FB6	EPAS1
1.86487e-34	0.779296	0.471	0.222	6.82561e-30	FB6	PALMD
4.38294e-33	0.771363	0.469	0.218	1.6042e-28	FB6	NEDD9
2.42964e-25	0.768739	0.296	0.068	8.89272e-21	FB6	CNKSR3
4.13008e-39	0.76826	0.729	0.541	1.51165e-34	FB6	PLCB1
2.31927e-19	0.764948	0.586	0.497	8.48875e-15	FB6	MT-ATP8
6.6579e-22	0.752045	0.677	0.691	2.43686e-17	FB6	GNG11
2.02332e-28	0.747857	0.298	0.059	7.40556e-24	FB6	NOSTRIN
8.33806e-20	0.746298	0.214	0.045	3.05181e-15	FB6	MYRIP
6.14112e-42	0.744696	0.347	0.015	2.24771e-37	FB6	GIMAP7
1.64643e-26	0.742604	0.25	0.018	6.0261e-22	FB6	MCTP1
1.52194e-28	0.741544	0.524	0.314	5.57047e-24	FB6	ELMO1
1.65792e-24	0.738989	0.366	0.154	6.06815e-20	FB6	RALGAPA2
1.5442e-26	0.733994	0.262	0.023	5.65193e-22	FB6	SOX18
4.52537e-22	0.733681	0.49	0.346	1.65633e-17	FB6	LIFR
2.77132e-17	0.733335	0.311	0.163	1.01433e-12	FB6	ICAM1
7.0494e-26	0.731081	0.501	0.331	2.58015e-21	FB6	NCOA3
1.19665e-30	0.73044	0.323	0.053	4.37985e-26	FB6	PCAT19
1.69045e-24	0.729025	0.224	0.014	6.18723e-20	FB6	STC1
6.13358e-26	0.727798	0.338	0.119	2.24495e-21	FB6	HYAL2
1.43716e-35	0.722752	0.315	0.022	5.26015e-31	FB6	TMEM88
4.12408e-28	0.722666	0.524	0.338	1.50945e-23	FB6	RAPGEF2
9.3395e-36	0.720954	0.324	0.022	3.41835e-31	FB6	ECSCR
4.31e-36	0.711796	0.958	0.968	1.5775e-31	FB6	B2M
1.09313e-35	0.707777	0.33	0.038	4.00097e-31	FB6	BCAM
3.99657e-29	0.707224	0.264	0.019	1.46278e-24	FB6	CCDC85A
6.85642e-22	0.70708	0.497	0.354	2.50952e-17	FB6	GRB10
4.23894e-13	0.703942	0.205	0.094	1.5515e-08	FB6	MYH11
6.16636e-25	0.699518	0.613	0.494	2.25695e-20	FB6	TM4SF1
1.01574e-28	0.693469	0.516	0.301	3.71772e-24	FB6	DOCK4
5.42526e-18	0.691694	0.431	0.305	1.9857e-13	FB6	ADAMTS1
5.13617e-23	0.690658	0.55	0.423	1.87989e-18	FB6	CALCRL
2.2335e-27	0.682926	0.298	0.064	8.17483e-23	FB6	HECW2
4.21704e-28	0.682006	0.268	0.019	1.54348e-23	FB6	CLIC5
3.76433e-27	0.681355	0.378	0.164	1.37778e-22	FB6	HLA-DPA1
6.07516e-29	0.67964	0.281	0.035	2.22357e-24	FB6	RAMP3
6.36561e-23	0.679584	0.216	0.016	2.32988e-18	FB6	CA4
2.56857e-10	0.678282	0.112	0.032	9.40121e-06	FB6	IGLC2
5.14134e-43	0.677495	0.932	0.917	1.88178e-38	FB6	TMSB10
1.72424e-20	0.674582	0.374	0.218	6.3109e-16	FB6	PELI1
[truncated: 498 more rows]
