# Supplementary material for: Single-cell RNA sequencing in donor and end-stage heart failure patients identifies NLRP3 as a therapeutic target for arrhythmogenic right ventricular cardiomyopathy
Source: BMC Med. 2024 Jan 8;22:11. doi: 10.1186/s12916-023-03232-8 (PMC10773142; doi:10.1186/s12916-023-03232-8)
Supplement: Supplementary file 7 — Additional file 7. Group compare in major cluster DEGs. [file 12916_2023_3232_MOESM7_ESM.xlsx]

## Sheet: Sheet1
p_val	avg_logFC	pct.1	pct.2	p_val_adj	gene	upGroup	Celltype	cmpgroup
1.17073e-66	0.425148	0.378	0.259	4.28499e-62	CD9	NC_LV	Myeloid	PhaseTissue_NC_RV.LV
7.98014e-37	0.383328	0.398	0.303	2.92081e-32	FABP5	NC_LV	Myeloid	PhaseTissue_NC_RV.LV
8.66595e-111	0.360372	0.868	0.76	3.17182e-106	HLA-DPA1	NC_LV	Myeloid	PhaseTissue_NC_RV.LV
1.93471e-105	0.332252	0.889	0.786	7.08123e-101	HLA-DPB1	NC_LV	Myeloid	PhaseTissue_NC_RV.LV
5.34198e-110	0.30374	0.982	0.952	1.95522e-105	CD74	NC_LV	Myeloid	PhaseTissue_NC_RV.LV
9.24149e-111	0.299537	0.968	0.915	3.38248e-106	HLA-DRA	NC_LV	Myeloid	PhaseTissue_NC_RV.LV
4.83103e-91	0.292187	0.918	0.841	1.7682e-86	HLA-DRB1	NC_LV	Myeloid	PhaseTissue_NC_RV.LV
2.08198e-59	0.291453	0.744	0.644	7.62026e-55	TUBA1B	NC_LV	Myeloid	PhaseTissue_NC_RV.LV
3.37255e-28	0.287516	0.502	0.443	1.23439e-23	HLA-DRB5	NC_LV	Myeloid	PhaseTissue_NC_RV.LV
1.61985e-18	0.274684	0.426	0.357	5.9288e-14	SLC16A10	NC_LV	Myeloid	PhaseTissue_NC_RV.LV
1.54369e-53	0.270333	0.684	0.573	5.65005e-49	HLA-DQB1	NC_LV	Myeloid	PhaseTissue_NC_RV.LV
9.53512e-45	0.269166	0.498	0.382	3.48995e-40	RGS1	NC_LV	Myeloid	PhaseTissue_NC_RV.LV
8.295e-68	0.263037	0.778	0.662	3.03605e-63	HLA-DQA1	NC_LV	Myeloid	PhaseTissue_NC_RV.LV
1.16366e-30	0.261435	0.646	0.591	4.2591e-26	DBI	NC_LV	Myeloid	PhaseTissue_NC_RV.LV
2.64367e-20	0.2613	0.298	0.249	9.67609e-16	GPNMB	NC_LV	Myeloid	PhaseTissue_NC_RV.LV
2.02891e-24	0.260804	0.586	0.535	7.42603e-20	LGALS3	NC_LV	Myeloid	PhaseTissue_NC_RV.LV
6.6217e-46	0.231599	0.759	0.681	2.42361e-41	HLA-DMA	NC_LV	Myeloid	PhaseTissue_NC_RV.LV
2.28229e-12	0.229112	0.414	0.377	8.3534e-08	LRRC23	NC_LV	Myeloid	PhaseTissue_NC_RV.LV
2.43751e-61	0.22906	0.816	0.715	8.92152e-57	HSPA1B	NC_LV	Myeloid	PhaseTissue_NC_RV.LV
1.99885e-32	0.226983	0.315	0.233	7.31598e-28	CAPG	NC_LV	Myeloid	PhaseTissue_NC_RV.LV
3.01572e-14	0.220455	0.342	0.285	1.10378e-09	HIF1A-AS3	NC_LV	Myeloid	PhaseTissue_NC_RV.LV
1.28471e-20	0.208057	0.522	0.464	4.70217e-16	DDIT4	NC_LV	Myeloid	PhaseTissue_NC_RV.LV
1.53656e-30	0.206706	0.874	0.834	5.62397e-26	LGALS1	NC_LV	Myeloid	PhaseTissue_NC_RV.LV
1.55092e-45	0.202185	0.843	0.774	5.67652e-41	UBC	NC_LV	Myeloid	PhaseTissue_NC_RV.LV
1.89598e-25	0.194122	0.522	0.45	6.93947e-21	TUBB	NC_LV	Myeloid	PhaseTissue_NC_RV.LV
1.15374e-17	0.190502	0.509	0.445	4.22279e-13	ID2	NC_LV	Myeloid	PhaseTissue_NC_RV.LV
1.66659e-11	0.189776	0.26	0.222	6.09989e-07	GYS1	NC_LV	Myeloid	PhaseTissue_NC_RV.LV
1.32288e-21	0.187955	0.826	0.787	4.84186e-17	HMGB1	NC_LV	Myeloid	PhaseTissue_NC_RV.LV
6.82883e-22	0.187439	0.662	0.591	2.49942e-17	HSPH1	NC_LV	Myeloid	PhaseTissue_NC_RV.LV
2.41156e-27	0.185956	0.491	0.407	8.82655e-23	HLA-DMB	NC_LV	Myeloid	PhaseTissue_NC_RV.LV
3.66012e-26	0.185254	0.595	0.508	1.33964e-21	RGS2	NC_LV	Myeloid	PhaseTissue_NC_RV.LV
1.62249e-31	0.183668	0.698	0.631	5.93849e-27	HSPA8	NC_LV	Myeloid	PhaseTissue_NC_RV.LV
1.66785e-33	0.182833	0.873	0.828	6.10451e-29	UBB	NC_LV	Myeloid	PhaseTissue_NC_RV.LV
9.82534e-25	0.180381	0.266	0.197	3.59617e-20	VMO1	NC_LV	Myeloid	PhaseTissue_NC_RV.LV
7.89692e-15	0.179986	0.78	0.748	2.89035e-10	CSTB	NC_LV	Myeloid	PhaseTissue_NC_RV.LV
1.35502e-45	0.178829	0.948	0.911	4.9595e-41	HSP90AA1	NC_LV	Myeloid	PhaseTissue_NC_RV.LV
3.64799e-27	0.177556	0.715	0.649	1.3352e-22	HSPB1	NC_LV	Myeloid	PhaseTissue_NC_RV.LV
1.09525e-32	0.167894	0.728	0.638	4.00871e-28	MSR1	NC_LV	Myeloid	PhaseTissue_NC_RV.LV
9.2142e-23	0.167547	0.381	0.295	3.37249e-18	CXCR4	NC_LV	Myeloid	PhaseTissue_NC_RV.LV
4.74592e-44	0.166839	0.89	0.815	1.73706e-39	HSPA1A	NC_LV	Myeloid	PhaseTissue_NC_RV.LV
1.04972e-15	0.158617	0.264	0.208	3.84206e-11	PDE3B	NC_LV	Myeloid	PhaseTissue_NC_RV.LV
1.24337e-23	0.156716	0.59	0.501	4.55085e-19	HSPD1	NC_LV	Myeloid	PhaseTissue_NC_RV.LV
6.82016e-29	0.156189	0.941	0.93	2.49625e-24	PFN1	NC_LV	Myeloid	PhaseTissue_NC_RV.LV
5.81684e-34	0.156107	0.979	0.966	2.12902e-29	S100A4	NC_LV	Myeloid	PhaseTissue_NC_RV.LV
4.50284e-13	0.15499	0.72	0.681	1.64808e-08	DNAJB6	NC_LV	Myeloid	PhaseTissue_NC_RV.LV
5.2245e-17	0.154192	0.633	0.577	1.91222e-12	HCST	NC_LV	Myeloid	PhaseTissue_NC_RV.LV
2.99205e-17	0.153448	0.468	0.401	1.09512e-12	CD86	NC_LV	Myeloid	PhaseTissue_NC_RV.LV
4.69713e-21	0.15146	0.486	0.394	1.7192e-16	PID1	NC_LV	Myeloid	PhaseTissue_NC_RV.LV
1.47067e-16	0.150879	0.341	0.284	5.38279e-12	MRPL18	NC_LV	Myeloid	PhaseTissue_NC_RV.LV
1.00651e-18	0.150363	0.5	0.433	3.68393e-14	SNHG5	NC_LV	Myeloid	PhaseTissue_NC_RV.LV
3.511e-08	0.149502	0.61	0.592	0.00128506	CFD	NC_LV	Myeloid	PhaseTissue_NC_RV.LV
1.25616e-12	0.148884	0.401	0.353	4.59767e-08	PLD3	NC_LV	Myeloid	PhaseTissue_NC_RV.LV
2.28245e-19	0.148461	0.299	0.229	8.35398e-15	A2M	NC_LV	Myeloid	PhaseTissue_NC_RV.LV
1.42329e-20	0.148031	0.573	0.496	5.20938e-16	GSN	NC_LV	Myeloid	PhaseTissue_NC_RV.LV
4.98874e-23	0.146618	0.818	0.785	1.82593e-18	CLIC1	NC_LV	Myeloid	PhaseTissue_NC_RV.LV
4.74837e-10	0.145945	0.37	0.324	1.73795e-05	USP53	NC_LV	Myeloid	PhaseTissue_NC_RV.LV
1.37372e-09	0.14557	0.408	0.366	5.02795e-05	HIST1H2AC	NC_LV	Myeloid	PhaseTissue_NC_RV.LV
6.36117e-20	0.143723	0.412	0.344	2.32825e-15	MGST3	NC_LV	Myeloid	PhaseTissue_NC_RV.LV
7.75547e-18	0.143489	0.678	0.614	2.83858e-13	VSIG4	NC_LV	Myeloid	PhaseTissue_NC_RV.LV
2.4161e-13	0.142995	0.596	0.549	8.84317e-09	ALOX5AP	NC_LV	Myeloid	PhaseTissue_NC_RV.LV
6.81245e-20	0.142266	0.662	0.611	2.49342e-15	NPM1	NC_LV	Myeloid	PhaseTissue_NC_RV.LV
4.76615e-24	0.140038	0.926	0.913	1.74446e-19	RPL3	NC_LV	Myeloid	PhaseTissue_NC_RV.LV
2.04132e-21	0.139666	0.804	0.757	7.47145e-17	HSP90AB1	NC_LV	Myeloid	PhaseTissue_NC_RV.LV
7.10689e-11	0.138834	0.681	0.646	2.60119e-06	DNAJB1	NC_LV	Myeloid	PhaseTissue_NC_RV.LV
5.82396e-16	0.13871	0.524	0.463	2.13163e-11	RPS27L	NC_LV	Myeloid	PhaseTissue_NC_RV.LV
1.78091e-23	0.135167	0.637	0.559	6.51831e-19	HSPE1	NC_LV	Myeloid	PhaseTissue_NC_RV.LV
3.32291e-17	0.134713	0.354	0.293	1.21622e-12	NDUFA12	NC_LV	Myeloid	PhaseTissue_NC_RV.LV
4.60994e-16	0.132925	0.454	0.384	1.68728e-11	SGK1	NC_LV	Myeloid	PhaseTissue_NC_RV.LV
6.131e-27	0.131041	0.963	0.958	2.24401e-22	RPL15	NC_LV	Myeloid	PhaseTissue_NC_RV.LV
1.23258e-16	0.13074	0.525	0.463	4.51138e-12	CNBP	NC_LV	Myeloid	PhaseTissue_NC_RV.LV
9.57225e-14	0.130645	0.834	0.81	3.50354e-09	ANXA2	NC_LV	Myeloid	PhaseTissue_NC_RV.LV
1.47265e-17	0.128461	0.653	0.603	5.39006e-13	FXYD5	NC_LV	Myeloid	PhaseTissue_NC_RV.LV
4.14152e-15	0.128345	0.832	0.799	1.51584e-10	JUNB	NC_LV	Myeloid	PhaseTissue_NC_RV.LV
1.54512e-10	0.127746	0.479	0.435	5.6553e-06	MOB3B	NC_LV	Myeloid	PhaseTissue_NC_RV.LV
2.56662e-08	0.127213	0.44	0.402	0.000939408	HMGN2	NC_LV	Myeloid	PhaseTissue_NC_RV.LV
5.55909e-21	0.12541	0.871	0.841	2.03468e-16	ARPC3	NC_LV	Myeloid	PhaseTissue_NC_RV.LV
2.36856e-14	0.125318	0.578	0.525	8.66917e-10	PPIB	NC_LV	Myeloid	PhaseTissue_NC_RV.LV
5.96951e-19	0.125313	0.662	0.596	2.1849e-14	SNHG29	NC_LV	Myeloid	PhaseTissue_NC_RV.LV
2.64849e-15	0.124369	0.564	0.509	9.69373e-11	PDIA3	NC_LV	Myeloid	PhaseTissue_NC_RV.LV
2.02906e-20	0.124361	0.921	0.905	7.42657e-16	YBX1	NC_LV	Myeloid	PhaseTissue_NC_RV.LV
3.21378e-13	0.124202	0.458	0.4	1.17628e-08	CIITA	NC_LV	Myeloid	PhaseTissue_NC_RV.LV
1.7435e-15	0.122935	0.279	0.222	6.3814e-11	GOLIM4	NC_LV	Myeloid	PhaseTissue_NC_RV.LV
1.60991e-07	0.122623	0.51	0.478	0.00589244	H2AFZ	NC_LV	Myeloid	PhaseTissue_NC_RV.LV
4.07819e-18	0.122552	0.858	0.834	1.49266e-13	EEF1G	NC_LV	Myeloid	PhaseTissue_NC_RV.LV
3.25511e-32	0.121779	0.985	0.978	1.1914e-27	RPL10	NC_LV	Myeloid	PhaseTissue_NC_RV.LV
1.67738e-12	0.121429	0.863	0.847	6.13937e-08	CD63	NC_LV	Myeloid	PhaseTissue_NC_RV.LV
1.70458e-10	0.121322	0.397	0.347	6.23892e-06	SNAP23	NC_LV	Myeloid	PhaseTissue_NC_RV.LV
1.34493e-15	0.120899	0.365	0.304	4.92259e-11	RHOC	NC_LV	Myeloid	PhaseTissue_NC_RV.LV
2.93907e-31	0.120199	0.98	0.975	1.07573e-26	RPS18	NC_LV	Myeloid	PhaseTissue_NC_RV.LV
8.65616e-11	0.119637	0.418	0.368	3.16824e-06	TUBA1A	NC_LV	Myeloid	PhaseTissue_NC_RV.LV
1.25804e-25	0.1194	0.92	0.896	4.60454e-21	RPL14	NC_LV	Myeloid	PhaseTissue_NC_RV.LV
1.29034e-13	0.118278	0.495	0.442	4.72276e-09	RNH1	NC_LV	Myeloid	PhaseTissue_NC_RV.LV
3.01241e-12	0.117572	0.587	0.54	1.10257e-07	HERPUD1	NC_LV	Myeloid	PhaseTissue_NC_RV.LV
1.22506e-09	0.117539	0.291	0.248	4.48383e-05	CKS2	NC_LV	Myeloid	PhaseTissue_NC_RV.LV
9.48694e-09	0.116639	0.738	0.711	0.000347232	CD68	NC_LV	Myeloid	PhaseTissue_NC_RV.LV
6.34381e-12	0.11504	0.416	0.366	2.3219e-07	CXCL16	NC_LV	Myeloid	PhaseTissue_NC_RV.LV
3.69051e-35	0.114488	0.999	0.999	1.35076e-30	TMSB4X	NC_LV	Myeloid	PhaseTissue_NC_RV.LV
8.73708e-13	0.114286	0.502	0.448	3.19786e-08	RAN	NC_LV	Myeloid	PhaseTissue_NC_RV.LV
8.85365e-14	0.11426	0.796	0.763	3.24052e-09	NME2	NC_LV	Myeloid	PhaseTissue_NC_RV.LV
2.62186e-09	0.114118	0.56	0.523	9.59627e-05	CALR	NC_LV	Myeloid	PhaseTissue_NC_RV.LV
1.59159e-14	0.11352	0.706	0.659	5.82537e-10	COX5B	NC_LV	Myeloid	PhaseTissue_NC_RV.LV
1.68762e-09	0.112104	0.591	0.553	6.17685e-05	ATP6V1F	NC_LV	Myeloid	PhaseTissue_NC_RV.LV
4.25039e-17	0.111642	0.996	0.995	1.55568e-12	B2M	NC_LV	Myeloid	PhaseTissue_NC_RV.LV
1.01713e-10	0.111317	0.482	0.435	3.72278e-06	YWHAH	NC_LV	Myeloid	PhaseTissue_NC_RV.LV
2.74193e-12	0.111284	0.499	0.445	1.00357e-07	PTMS	NC_LV	Myeloid	PhaseTissue_NC_RV.LV
7.82015e-14	0.111243	0.444	0.386	2.86225e-09	ERH	NC_LV	Myeloid	PhaseTissue_NC_RV.LV
2.46643e-10	0.111053	0.405	0.356	9.0274e-06	SRSF7	NC_LV	Myeloid	PhaseTissue_NC_RV.LV
4.7068e-15	0.109485	0.793	0.759	1.72274e-10	RPSA	NC_LV	Myeloid	PhaseTissue_NC_RV.LV
1.72897e-19	0.109188	0.888	0.861	6.32819e-15	RPS5	NC_LV	Myeloid	PhaseTissue_NC_RV.LV
6.95293e-13	0.108922	0.966	0.96	2.54484e-08	S100A6	NC_LV	Myeloid	PhaseTissue_NC_RV.LV
3.2496e-12	0.108364	0.568	0.517	1.18939e-07	ATP5PO	NC_LV	Myeloid	PhaseTissue_NC_RV.LV
3.3106e-11	0.107534	0.578	0.53	1.21171e-06	SLC25A5	NC_LV	Myeloid	PhaseTissue_NC_RV.LV
1.62269e-09	0.107173	0.302	0.255	5.9392e-05	HMGB2	NC_LV	Myeloid	PhaseTissue_NC_RV.LV
4.90477e-08	0.10695	0.407	0.364	0.00179519	RGCC	NC_LV	Myeloid	PhaseTissue_NC_RV.LV
1.36211e-16	0.106884	0.855	0.821	4.98544e-12	VAMP8	NC_LV	Myeloid	PhaseTissue_NC_RV.LV
1.09799e-13	0.106881	0.825	0.777	4.01874e-09	JUN	NC_LV	Myeloid	PhaseTissue_NC_RV.LV
3.00993e-09	0.106477	0.794	0.767	0.000110167	SIPA1L1	NC_LV	Myeloid	PhaseTissue_NC_RV.LV
1.44593e-09	0.106443	0.66	0.627	5.29223e-05	GPX4	NC_LV	Myeloid	PhaseTissue_NC_RV.LV
1.21714e-22	0.105962	0.952	0.938	4.45486e-18	RPS3	NC_LV	Myeloid	PhaseTissue_NC_RV.LV
2.90788e-08	0.105469	0.337	0.293	0.00106431	BCL2	NC_LV	Myeloid	PhaseTissue_NC_RV.LV
8.62316e-12	0.105455	0.335	0.28	3.15616e-07	GPRIN3	NC_LV	Myeloid	PhaseTissue_NC_RV.LV
2.1229e-09	0.10521	0.824	0.798	7.77003e-05	EMP3	NC_LV	Myeloid	PhaseTissue_NC_RV.LV
2.26439e-13	0.105139	0.83	0.805	8.28788e-09	MYL12A	NC_LV	Myeloid	PhaseTissue_NC_RV.LV
8.94334e-17	0.10411	0.886	0.861	3.27335e-12	RACK1	NC_LV	Myeloid	PhaseTissue_NC_RV.LV
1.30001e-14	0.10397	0.928	0.911	4.75818e-10	S100A11	NC_LV	Myeloid	PhaseTissue_NC_RV.LV
7.46021e-18	0.103952	0.862	0.829	2.73051e-13	NACA	NC_LV	Myeloid	PhaseTissue_NC_RV.LV
1.26508e-18	0.103331	0.927	0.911	4.63032e-14	RPL29	NC_LV	Myeloid	PhaseTissue_NC_RV.LV
1.98862e-16	0.103127	0.832	0.792	7.27855e-12	RPL4	NC_LV	Myeloid	PhaseTissue_NC_RV.LV
2.08165e-07	0.102887	0.266	0.223	0.00761905	BAG3	NC_LV	Myeloid	PhaseTissue_NC_RV.LV
1.70548e-18	0.102804	0.901	0.873	6.24223e-14	RPL18	NC_LV	Myeloid	PhaseTissue_NC_RV.LV
8.37426e-13	0.102783	0.36	0.301	3.06506e-08	CNPY3	NC_LV	Myeloid	PhaseTissue_NC_RV.LV
1.01312e-16	0.102058	0.824	0.783	3.70812e-12	BTF3	NC_LV	Myeloid	PhaseTissue_NC_RV.LV
2.69288e-11	0.101845	0.604	0.558	9.85619e-07	NAP1L1	NC_LV	Myeloid	PhaseTissue_NC_RV.LV
1.00109e-19	0.101718	0.965	0.962	3.66411e-15	RPL18A	NC_LV	Myeloid	PhaseTissue_NC_RV.LV
8.8071e-11	0.101379	0.455	0.399	3.22349e-06	CORO1A	NC_LV	Myeloid	PhaseTissue_NC_RV.LV
4.34207e-10	0.100923	0.254	0.213	1.58924e-05	DUT	NC_LV	Myeloid	PhaseTissue_NC_RV.LV
1.80174e-07	0.10067	0.356	0.316	0.00659456	HLA-DQA2	NC_LV	Myeloid	PhaseTissue_NC_RV.LV
6.53252e-11	0.100546	0.908	0.895	2.39097e-06	SH3BGRL3	NC_LV	Myeloid	PhaseTissue_NC_RV.LV
4.81683e-08	0.100115	0.506	0.466	0.00176301	ATP8B4	NC_LV	Myeloid	PhaseTissue_NC_RV.LV
1.96697e-08	0.100032	0.404	0.363	0.000719931	C3AR1	NC_LV	Myeloid	PhaseTissue_NC_RV.LV
2.29364e-10	0.0995219	0.508	0.461	8.39493e-06	TMEM59	NC_LV	Myeloid	PhaseTissue_NC_RV.LV
4.70398e-19	0.0993228	0.948	0.934	1.7217e-14	RPS4X	NC_LV	Myeloid	PhaseTissue_NC_RV.LV
1.36354e-10	0.0993179	0.469	0.421	4.99069e-06	HEXB	NC_LV	Myeloid	PhaseTissue_NC_RV.LV
3.90915e-14	0.0990864	0.796	0.756	1.43079e-09	EEF1B2	NC_LV	Myeloid	PhaseTissue_NC_RV.LV
5.18582e-08	0.0990641	0.389	0.35	0.00189806	LPAR6	NC_LV	Myeloid	PhaseTissue_NC_RV.LV
2.35911e-12	0.0990431	0.256	0.207	8.63456e-08	NAA20	NC_LV	Myeloid	PhaseTissue_NC_RV.LV
3.17125e-11	0.0990258	0.356	0.303	1.16071e-06	CACYBP	NC_LV	Myeloid	PhaseTissue_NC_RV.LV
1.28574e-12	0.0988715	0.72	0.674	4.70592e-08	RNASET2	NC_LV	Myeloid	PhaseTissue_NC_RV.LV
4.98245e-10	0.0988147	0.495	0.447	1.82363e-05	CD37	NC_LV	Myeloid	PhaseTissue_NC_RV.LV
2.42956e-11	0.0988117	0.461	0.407	8.89243e-07	VPS29	NC_LV	Myeloid	PhaseTissue_NC_RV.LV
4.84869e-12	0.0977069	0.312	0.258	1.77467e-07	TCP1	NC_LV	Myeloid	PhaseTissue_NC_RV.LV
6.17538e-08	0.0973437	0.643	0.617	0.00226025	EEF2	NC_LV	Myeloid	PhaseTissue_NC_RV.LV
2.31477e-07	0.0972325	0.33	0.292	0.00847228	LSP1	NC_LV	Myeloid	PhaseTissue_NC_RV.LV
3.8167e-10	0.0970149	0.331	0.291	1.39695e-05	RANBP1	NC_LV	Myeloid	PhaseTissue_NC_RV.LV
1.32244e-20	0.0969728	0.963	0.953	4.84026e-16	RPL7	NC_LV	Myeloid	PhaseTissue_NC_RV.LV
1.28544e-10	0.0960083	0.749	0.718	4.70485e-06	HNRNPA1	NC_LV	Myeloid	PhaseTissue_NC_RV.LV
1.47003e-11	0.0956761	0.394	0.342	5.38047e-07	AP2M1	NC_LV	Myeloid	PhaseTissue_NC_RV.LV
4.03781e-09	0.0953689	0.446	0.398	0.000147788	ARL6IP5	NC_LV	Myeloid	PhaseTissue_NC_RV.LV
4.51755e-09	0.0949537	0.371	0.328	0.000165347	DPP7	NC_LV	Myeloid	PhaseTissue_NC_RV.LV
1.51367e-10	0.0949443	0.465	0.416	5.54018e-06	APRT	NC_LV	Myeloid	PhaseTissue_NC_RV.LV
1.43787e-10	0.0948311	0.47	0.418	5.26275e-06	EIF3F	NC_LV	Myeloid	PhaseTissue_NC_RV.LV
2.578e-08	0.0945934	0.486	0.436	0.000943572	CLEC2B	NC_LV	Myeloid	PhaseTissue_NC_RV.LV
1.38908e-10	0.0944009	0.445	0.395	5.08419e-06	NDUFB8	NC_LV	Myeloid	PhaseTissue_NC_RV.LV
5.65653e-11	0.0943781	0.489	0.433	2.07035e-06	DAD1	NC_LV	Myeloid	PhaseTissue_NC_RV.LV
1.61527e-18	0.0941139	0.966	0.958	5.91205e-14	RPL11	NC_LV	Myeloid	PhaseTissue_NC_RV.LV
3.05628e-22	0.0938586	0.972	0.963	1.11863e-17	RPS3A	NC_LV	Myeloid	PhaseTissue_NC_RV.LV
2.53501e-11	0.0936766	0.349	0.3	9.2784e-07	VDAC2	NC_LV	Myeloid	PhaseTissue_NC_RV.LV
2.50302e-07	0.093137	0.286	0.246	0.0091613	GALM	NC_LV	Myeloid	PhaseTissue_NC_RV.LV
2.18106e-07	0.0927711	0.485	0.443	0.0079829	ZC3HAV1	NC_LV	Myeloid	PhaseTissue_NC_RV.LV
2.91716e-10	0.0926175	0.37	0.322	1.06771e-05	LSM4	NC_LV	Myeloid	PhaseTissue_NC_RV.LV
1.31891e-10	0.0924468	0.473	0.418	4.82734e-06	CIRBP	NC_LV	Myeloid	PhaseTissue_NC_RV.LV
1.33201e-19	0.092047	0.972	0.964	4.87529e-15	RPS6	NC_LV	Myeloid	PhaseTissue_NC_RV.LV
1.72013e-08	0.0918445	0.303	0.261	0.000629584	CHORDC1	NC_LV	Myeloid	PhaseTissue_NC_RV.LV
2.21239e-08	0.0917708	0.344	0.307	0.000809757	DOK2	NC_LV	Myeloid	PhaseTissue_NC_RV.LV
1.0511e-11	0.0916096	0.955	0.945	3.84713e-07	MYL6	NC_LV	Myeloid	PhaseTissue_NC_RV.LV
2.11816e-11	0.0911172	0.653	0.602	7.75268e-07	LAMTOR4	NC_LV	Myeloid	PhaseTissue_NC_RV.LV
2.7022e-11	0.0907806	0.316	0.266	9.89034e-07	ESD	NC_LV	Myeloid	PhaseTissue_NC_RV.LV
4.44571e-10	0.0907766	0.381	0.329	1.62717e-05	LY86	NC_LV	Myeloid	PhaseTissue_NC_RV.LV
1.92093e-09	0.0906556	0.531	0.481	7.03079e-05	TRMT112	NC_LV	Myeloid	PhaseTissue_NC_RV.LV
3.68953e-11	0.0903199	0.817	0.791	1.35041e-06	RPLP0	NC_LV	Myeloid	PhaseTissue_NC_RV.LV
2.67728e-07	0.0902511	0.379	0.346	0.00979912	EIF5A	NC_LV	Myeloid	PhaseTissue_NC_RV.LV
2.51523e-09	0.0893034	0.757	0.725	9.20601e-05	SLC25A6	NC_LV	Myeloid	PhaseTissue_NC_RV.LV
5.00224e-11	0.088995	0.317	0.265	1.83087e-06	NDUFAB1	NC_LV	Myeloid	PhaseTissue_NC_RV.LV
2.98166e-11	0.0889691	0.966	0.962	1.09132e-06	MT-CYB	NC_LV	Myeloid	PhaseTissue_NC_RV.LV
1.47898e-10	0.0884195	0.265	0.22	5.41323e-06	C1QBP	NC_LV	Myeloid	PhaseTissue_NC_RV.LV
5.71113e-19	0.0882494	0.953	0.939	2.09033e-14	RPL30	NC_LV	Myeloid	PhaseTissue_NC_RV.LV
1.10005e-11	0.0879822	0.358	0.301	4.02628e-07	SRP9	NC_LV	Myeloid	PhaseTissue_NC_RV.LV
3.00465e-11	0.0877327	0.816	0.783	1.09973e-06	EIF4A1	NC_LV	Myeloid	PhaseTissue_NC_RV.LV
1.33709e-10	0.0874306	0.994	0.993	4.89388e-06	ACTB	NC_LV	Myeloid	PhaseTissue_NC_RV.LV
1.1741e-07	0.0858348	0.292	0.249	0.00429734	GAS2L3	NC_LV	Myeloid	PhaseTissue_NC_RV.LV
1.04844e-08	0.0854485	0.378	0.332	0.000383741	ISCU	NC_LV	Myeloid	PhaseTissue_NC_RV.LV
2.54512e-09	0.0853804	0.719	0.684	9.31539e-05	MYL12B	NC_LV	Myeloid	PhaseTissue_NC_RV.LV
1.12332e-08	0.0852191	0.348	0.298	0.000411147	RAB13	NC_LV	Myeloid	PhaseTissue_NC_RV.LV
2.95769e-08	0.0850219	0.441	0.398	0.00108254	SOD1	NC_LV	Myeloid	PhaseTissue_NC_RV.LV
8.61566e-08	0.0849581	0.365	0.332	0.00315342	SNRPB	NC_LV	Myeloid	PhaseTissue_NC_RV.LV
7.43171e-10	0.0845594	0.49	0.438	2.72008e-05	SNRPD2	NC_LV	Myeloid	PhaseTissue_NC_RV.LV
9.74366e-10	0.0844536	0.329	0.277	3.56628e-05	RBIS	NC_LV	Myeloid	PhaseTissue_NC_RV.LV
1.16836e-08	0.0842478	0.422	0.376	0.000427631	PDIA6	NC_LV	Myeloid	PhaseTissue_NC_RV.LV
1.98952e-10	0.0841228	0.687	0.642	7.28186e-06	SUMO2	NC_LV	Myeloid	PhaseTissue_NC_RV.LV
2.11255e-10	0.0840613	0.406	0.351	7.73214e-06	TMEM14C	NC_LV	Myeloid	PhaseTissue_NC_RV.LV
6.04647e-08	0.0839498	0.325	0.285	0.00221307	HSD17B11	NC_LV	Myeloid	PhaseTissue_NC_RV.LV
4.04896e-09	0.0839012	0.73	0.694	0.000148196	NDUFA4	NC_LV	Myeloid	PhaseTissue_NC_RV.LV
4.57153e-09	0.0838236	0.367	0.323	0.000167322	EIF4A2	NC_LV	Myeloid	PhaseTissue_NC_RV.LV
8.76439e-08	0.0837616	0.659	0.626	0.00320785	RPL36AL	NC_LV	Myeloid	PhaseTissue_NC_RV.LV
1.11155e-07	0.0831283	0.555	0.516	0.00406838	EIF3E	NC_LV	Myeloid	PhaseTissue_NC_RV.LV
2.92688e-15	0.0827277	0.951	0.938	1.07127e-10	FAU	NC_LV	Myeloid	PhaseTissue_NC_RV.LV
6.21649e-11	0.082386	0.895	0.869	2.2753e-06	ITM2B	NC_LV	Myeloid	PhaseTissue_NC_RV.LV
4.82156e-10	0.0822557	0.512	0.462	1.76474e-05	PARK7	NC_LV	Myeloid	PhaseTissue_NC_RV.LV
1.68025e-07	0.0819057	0.671	0.64	0.00614989	RPS4Y1	NC_LV	Myeloid	PhaseTissue_NC_RV.LV
4.78949e-09	0.0816784	0.593	0.547	0.0001753	COX6A1	NC_LV	Myeloid	PhaseTissue_NC_RV.LV
5.96024e-14	0.0816099	0.912	0.892	2.18151e-09	RPL10A	NC_LV	Myeloid	PhaseTissue_NC_RV.LV
9.8674e-13	0.08065	0.906	0.887	3.61157e-08	RPL7A	NC_LV	Myeloid	PhaseTissue_NC_RV.LV
1.89786e-07	0.0802287	0.556	0.516	0.00694634	RGS10	NC_LV	Myeloid	PhaseTissue_NC_RV.LV
9.84291e-10	0.080145	0.675	0.629	3.6026e-05	GSTP1	NC_LV	Myeloid	PhaseTissue_NC_RV.LV
3.58829e-09	0.0800105	0.334	0.286	0.000131335	EIF3I	NC_LV	Myeloid	PhaseTissue_NC_RV.LV
3.72659e-09	0.0800084	0.823	0.797	0.000136397	UQCRB	NC_LV	Myeloid	PhaseTissue_NC_RV.LV
5.32152e-16	0.0799373	0.966	0.958	1.94773e-11	RPL19	NC_LV	Myeloid	PhaseTissue_NC_RV.LV
1.44412e-17	0.0798665	0.977	0.971	5.28564e-13	RPS19	NC_LV	Myeloid	PhaseTissue_NC_RV.LV
2.26629e-08	0.0797917	0.547	0.501	0.000829485	PSMB3	NC_LV	Myeloid	PhaseTissue_NC_RV.LV
5.39751e-08	0.0795315	0.256	0.216	0.00197554	LY6E	NC_LV	Myeloid	PhaseTissue_NC_RV.LV
3.19046e-12	0.0795151	0.957	0.953	1.16774e-07	RPL23A	NC_LV	Myeloid	PhaseTissue_NC_RV.LV
7.22546e-11	0.0794695	0.634	0.579	2.64459e-06	EIF3K	NC_LV	Myeloid	PhaseTissue_NC_RV.LV
1.20925e-07	0.0784069	0.357	0.314	0.00442597	REX1BD	NC_LV	Myeloid	PhaseTissue_NC_RV.LV
2.27142e-08	0.0783618	0.603	0.556	0.000831363	PYCARD	NC_LV	Myeloid	PhaseTissue_NC_RV.LV
4.97868e-08	0.0783481	0.308	0.268	0.00182225	OSTC	NC_LV	Myeloid	PhaseTissue_NC_RV.LV
8.0676e-13	0.0781338	0.946	0.937	2.95282e-08	RPL8	NC_LV	Myeloid	PhaseTissue_NC_RV.LV
8.27386e-08	0.0778333	0.315	0.279	0.00302832	TBCB	NC_LV	Myeloid	PhaseTissue_NC_RV.LV
6.85004e-18	0.0776398	0.979	0.972	2.50718e-13	RPL27A	NC_LV	Myeloid	PhaseTissue_NC_RV.LV
1.02823e-07	0.0774847	0.348	0.307	0.00376344	EIF3G	NC_LV	Myeloid	PhaseTissue_NC_RV.LV
1.04193e-07	0.0773585	0.586	0.547	0.00381358	PRDX1	NC_LV	Myeloid	PhaseTissue_NC_RV.LV
1.98892e-08	0.0772932	0.355	0.309	0.000727964	BANF1	NC_LV	Myeloid	PhaseTissue_NC_RV.LV
3.61796e-08	0.0766863	0.56	0.518	0.00132421	ARRB2	NC_LV	Myeloid	PhaseTissue_NC_RV.LV
9.87334e-08	0.0765912	0.341	0.302	0.00361374	DDAH2	NC_LV	Myeloid	PhaseTissue_NC_RV.LV
1.00033e-08	0.0765466	0.815	0.791	0.000366132	EEF1D	NC_LV	Myeloid	PhaseTissue_NC_RV.LV
7.05548e-10	0.0763104	0.969	0.965	2.58237e-05	TYROBP	NC_LV	Myeloid	PhaseTissue_NC_RV.LV
1.35325e-11	0.0760645	0.978	0.973	4.95304e-07	CST3	NC_LV	Myeloid	PhaseTissue_NC_RV.LV
8.4539e-08	0.0760623	0.411	0.366	0.00309421	PSMB1	NC_LV	Myeloid	PhaseTissue_NC_RV.LV
2.51984e-07	0.0756523	0.465	0.423	0.00922287	SELENOH	NC_LV	Myeloid	PhaseTissue_NC_RV.LV
3.02454e-08	0.075398	0.387	0.34	0.00110701	PSME2	NC_LV	Myeloid	PhaseTissue_NC_RV.LV
1.6771e-08	0.0750162	0.264	0.217	0.000613835	AKR1B1	NC_LV	Myeloid	PhaseTissue_NC_RV.LV
4.2166e-08	0.0748034	0.283	0.24	0.00154332	SDHD	NC_LV	Myeloid	PhaseTissue_NC_RV.LV
4.13464e-11	0.0747937	0.957	0.946	1.51332e-06	FCER1G	NC_LV	Myeloid	PhaseTissue_NC_RV.LV
2.53111e-07	0.0737563	0.289	0.252	0.00926412	ILK	NC_LV	Myeloid	PhaseTissue_NC_RV.LV
1.7101e-11	0.0735998	0.625	0.567	6.25913e-07	PTGES3	NC_LV	Myeloid	PhaseTissue_NC_RV.LV
1.75454e-08	0.0731236	0.564	0.514	0.000642181	SUB1	NC_LV	Myeloid	PhaseTissue_NC_RV.LV
2.49767e-07	0.0730901	0.725	0.696	0.00914173	TPI1	NC_LV	Myeloid	PhaseTissue_NC_RV.LV
6.10638e-08	0.0726783	0.331	0.289	0.002235	PSMD8	NC_LV	Myeloid	PhaseTissue_NC_RV.LV
2.64425e-07	0.0722791	0.297	0.257	0.00967823	LDHB	NC_LV	Myeloid	PhaseTissue_NC_RV.LV
6.48127e-12	0.07224	0.984	0.984	2.37221e-07	EEF1A1	NC_LV	Myeloid	PhaseTissue_NC_RV.LV
1.77981e-07	0.0722148	0.325	0.284	0.00651427	EIF3D	NC_LV	Myeloid	PhaseTissue_NC_RV.LV
9.3291e-13	0.0719953	0.981	0.976	3.41455e-08	PTMA	NC_LV	Myeloid	PhaseTissue_NC_RV.LV
8.38043e-16	0.0717117	0.988	0.985	3.06732e-11	RPL13	NC_LV	Myeloid	PhaseTissue_NC_RV.LV
2.01182e-07	0.0712453	0.453	0.408	0.00736348	ATP5F1B	NC_LV	Myeloid	PhaseTissue_NC_RV.LV
1.06905e-07	0.0712199	0.913	0.903	0.00391283	PFDN5	NC_LV	Myeloid	PhaseTissue_NC_RV.LV
9.91863e-14	0.0710179	0.981	0.977	3.63032e-09	RPS14	NC_LV	Myeloid	PhaseTissue_NC_RV.LV
1.59749e-07	0.070827	0.267	0.228	0.00584696	TWF2	NC_LV	Myeloid	PhaseTissue_NC_RV.LV
1.8414e-07	0.069575	0.78	0.751	0.00673969	ARHGDIB	NC_LV	Myeloid	PhaseTissue_NC_RV.LV
1.91382e-09	0.0656482	0.963	0.954	7.00476e-05	RPL31	NC_LV	Myeloid	PhaseTissue_NC_RV.LV
1.8734e-12	0.0649222	0.974	0.968	6.85682e-08	RPL26	NC_LV	Myeloid	PhaseTissue_NC_RV.LV
4.89255e-14	0.06487	0.971	0.958	1.79072e-09	RPS25	NC_LV	Myeloid	PhaseTissue_NC_RV.LV
5.12608e-11	0.0648661	0.971	0.966	1.8762e-06	RPS27A	NC_LV	Myeloid	PhaseTissue_NC_RV.LV
4.43944e-12	0.0636734	0.98	0.976	1.62488e-07	RPL32	NC_LV	Myeloid	PhaseTissue_NC_RV.LV
8.50062e-08	0.0636255	0.936	0.924	0.00311131	CYBA	NC_LV	Myeloid	PhaseTissue_NC_RV.LV
2.81517e-11	0.0630138	0.948	0.935	1.03038e-06	RPL9	NC_LV	Myeloid	PhaseTissue_NC_RV.LV
1.34356e-09	0.0608058	0.967	0.962	4.91757e-05	RPS2	NC_LV	Myeloid	PhaseTissue_NC_RV.LV
2.07433e-07	0.055634	0.934	0.927	0.00759226	RPS7	NC_LV	Myeloid	PhaseTissue_NC_RV.LV
7.93612e-08	0.0536187	0.962	0.955	0.0029047	RPL35	NC_LV	Myeloid	PhaseTissue_NC_RV.LV
3.29191e-09	0.0527413	0.983	0.981	0.000120487	RPL13A	NC_LV	Myeloid	PhaseTissue_NC_RV.LV
6.21966e-08	0.0522873	0.97	0.961	0.00227646	RPS20	NC_LV	Myeloid	PhaseTissue_NC_RV.LV
2.25375e-07	0.0348521	0.989	0.985	0.00824895	RPLP1	NC_LV	Myeloid	PhaseTissue_NC_RV.LV
6.79032e-127	0.647311	0.705	0.515	2.48532e-122	S100A8	NC_RV	Myeloid	PhaseTissue_NC_RV.LV
5.44671e-38	0.432427	0.312	0.215	1.99355e-33	IGKC	NC_RV	Myeloid	PhaseTissue_NC_RV.LV
4.67729e-86	0.391026	0.867	0.769	1.71193e-81	S100A9	NC_RV	Myeloid	PhaseTissue_NC_RV.LV
1.76659e-18	0.346748	0.265	0.208	6.46591e-14	EREG	NC_RV	Myeloid	PhaseTissue_NC_RV.LV
2.8464e-23	0.344223	0.552	0.494	1.04181e-18	VCAN	NC_RV	Myeloid	PhaseTissue_NC_RV.LV
4.27843e-40	0.337882	0.266	0.174	1.56595e-35	CYP1B1	NC_RV	Myeloid	PhaseTissue_NC_RV.LV
2.95196e-34	0.322878	0.791	0.759	1.08045e-29	F13A1	NC_RV	Myeloid	PhaseTissue_NC_RV.LV
1.09811e-38	0.27457	0.684	0.609	4.01919e-34	FNDC3B	NC_RV	Myeloid	PhaseTissue_NC_RV.LV
2.71614e-22	0.266122	0.371	0.3	9.94133e-18	RETN	NC_RV	Myeloid	PhaseTissue_NC_RV.LV
2.31549e-44	0.26602	0.526	0.421	8.47493e-40	EXT1	NC_RV	Myeloid	PhaseTissue_NC_RV.LV
6.77371e-32	0.249887	0.465	0.376	2.47925e-27	ABCA1	NC_RV	Myeloid	PhaseTissue_NC_RV.LV
3.36914e-22	0.240162	0.616	0.557	1.23314e-17	PDE4D	NC_RV	Myeloid	PhaseTissue_NC_RV.LV
2.25126e-25	0.235819	0.43	0.358	8.23983e-21	SLC11A1	NC_RV	Myeloid	PhaseTissue_NC_RV.LV
5.248e-34	0.234873	0.351	0.255	1.92082e-29	CR1	NC_RV	Myeloid	PhaseTissue_NC_RV.LV
1.24664e-43	0.234366	0.759	0.686	4.56284e-39	ASAP1	NC_RV	Myeloid	PhaseTissue_NC_RV.LV
4.601e-37	0.233609	0.511	0.416	1.68401e-32	DUSP6	NC_RV	Myeloid	PhaseTissue_NC_RV.LV
1.19611e-23	0.233062	0.502	0.427	4.37787e-19	ICAM1	NC_RV	Myeloid	PhaseTissue_NC_RV.LV
2.50842e-25	0.23216	0.735	0.681	9.18108e-21	ATP2B1	NC_RV	Myeloid	PhaseTissue_NC_RV.LV
1.96159e-13	0.229831	0.361	0.31	7.17963e-09	HES1	NC_RV	Myeloid	PhaseTissue_NC_RV.LV
3.96138e-24	0.229445	0.471	0.388	1.4499e-19	THBS1	NC_RV	Myeloid	PhaseTissue_NC_RV.LV
1.38351e-21	0.227204	0.459	0.4	5.0638e-17	CD55	NC_RV	Myeloid	PhaseTissue_NC_RV.LV
1.57626e-07	0.225665	0.282	0.253	0.00576925	AZIN1-AS1	NC_RV	Myeloid	PhaseTissue_NC_RV.LV
4.96495e-41	0.22559	0.737	0.663	1.81722e-36	JUND	NC_RV	Myeloid	PhaseTissue_NC_RV.LV
1.18658e-20	0.223923	0.528	0.472	4.34298e-16	FOSB	NC_RV	Myeloid	PhaseTissue_NC_RV.LV
2.08654e-29	0.21887	0.848	0.817	7.63694e-25	CTSZ	NC_RV	Myeloid	PhaseTissue_NC_RV.LV
3.81847e-41	0.218575	0.917	0.888	1.3976e-36	RBM47	NC_RV	Myeloid	PhaseTissue_NC_RV.LV
1.15715e-14	0.218097	0.52	0.466	4.23528e-10	PAPSS2	NC_RV	Myeloid	PhaseTissue_NC_RV.LV
1.61395e-45	0.218071	0.611	0.51	5.90722e-41	RNF145	NC_RV	Myeloid	PhaseTissue_NC_RV.LV
2.54098e-18	0.216954	0.421	0.366	9.30025e-14	BASP1	NC_RV	Myeloid	PhaseTissue_NC_RV.LV
5.20492e-24	0.214588	0.434	0.361	1.90505e-19	GPCPD1	NC_RV	Myeloid	PhaseTissue_NC_RV.LV
3.7833e-26	0.212528	0.494	0.41	1.38473e-21	MARCO	NC_RV	Myeloid	PhaseTissue_NC_RV.LV
4.54722e-28	0.209269	0.577	0.497	1.66433e-23	PLTP	NC_RV	Myeloid	PhaseTissue_NC_RV.LV
7.96545e-30	0.203556	0.484	0.401	2.91543e-25	DMXL2	NC_RV	Myeloid	PhaseTissue_NC_RV.LV
4.5747e-26	0.201432	0.678	0.617	1.67438e-21	TNFRSF1B	NC_RV	Myeloid	PhaseTissue_NC_RV.LV
4.13188e-33	0.200828	0.645	0.563	1.51231e-28	AGFG1	NC_RV	Myeloid	PhaseTissue_NC_RV.LV
2.58915e-14	0.197681	0.292	0.244	9.47653e-10	AC011511.2	NC_RV	Myeloid	PhaseTissue_NC_RV.LV
5.53317e-30	0.197196	0.755	0.705	2.0252e-25	AHNAK	NC_RV	Myeloid	PhaseTissue_NC_RV.LV
2.63113e-12	0.195622	0.283	0.239	9.63019e-08	SEMA4A	NC_RV	Myeloid	PhaseTissue_NC_RV.LV
2.24089e-13	0.194413	0.893	0.891	8.20187e-09	RBPJ	NC_RV	Myeloid	PhaseTissue_NC_RV.LV
2.06279e-18	0.193936	0.602	0.56	7.55001e-14	EMP1	NC_RV	Myeloid	PhaseTissue_NC_RV.LV
4.97457e-30	0.192394	0.58	0.504	1.82074e-25	SLCO3A1	NC_RV	Myeloid	PhaseTissue_NC_RV.LV
2.77674e-10	0.190611	0.348	0.315	1.01631e-05	THBD	NC_RV	Myeloid	PhaseTissue_NC_RV.LV
7.54254e-24	0.189997	0.55	0.48	2.76065e-19	AP2A2	NC_RV	Myeloid	PhaseTissue_NC_RV.LV
7.10073e-22	0.189139	0.443	0.374	2.59894e-17	RFX2	NC_RV	Myeloid	PhaseTissue_NC_RV.LV
6.00074e-09	0.188024	0.382	0.354	0.000219633	FAM107B	NC_RV	Myeloid	PhaseTissue_NC_RV.LV
8.41542e-34	0.187529	0.551	0.463	3.08013e-29	EFHD2	NC_RV	Myeloid	PhaseTissue_NC_RV.LV
2.70294e-13	0.18725	0.422	0.374	9.89304e-09	MAP3K8	NC_RV	Myeloid	PhaseTissue_NC_RV.LV
4.84777e-30	0.186224	0.706	0.634	1.77433e-25	EIF4G3	NC_RV	Myeloid	PhaseTissue_NC_RV.LV
1.96284e-30	0.182747	0.645	0.571	7.18421e-26	YBX3	NC_RV	Myeloid	PhaseTissue_NC_RV.LV
1.75299e-22	0.179605	0.366	0.294	6.41612e-18	FAM20A	NC_RV	Myeloid	PhaseTissue_NC_RV.LV
3.10011e-27	0.179526	0.289	0.208	1.13467e-22	SH3PXD2B	NC_RV	Myeloid	PhaseTissue_NC_RV.LV
5.57852e-30	0.179332	0.48	0.396	2.04179e-25	GRINA	NC_RV	Myeloid	PhaseTissue_NC_RV.LV
2.99691e-15	0.178293	0.502	0.452	1.0969e-10	TNFAIP2	NC_RV	Myeloid	PhaseTissue_NC_RV.LV
1.1365e-12	0.178148	0.571	0.531	4.15972e-08	SAMSN1	NC_RV	Myeloid	PhaseTissue_NC_RV.LV
1.0618e-25	0.178085	0.915	0.891	3.88631e-21	ZEB2	NC_RV	Myeloid	PhaseTissue_NC_RV.LV
5.67022e-19	0.173693	0.752	0.707	2.07536e-14	RAB31	NC_RV	Myeloid	PhaseTissue_NC_RV.LV
3.63532e-16	0.173537	0.652	0.605	1.33056e-11	CTSC	NC_RV	Myeloid	PhaseTissue_NC_RV.LV
3.05461e-19	0.172987	0.351	0.285	1.11802e-14	CHST15	NC_RV	Myeloid	PhaseTissue_NC_RV.LV
5.89116e-19	0.170993	0.818	0.772	2.15622e-14	SOD2	NC_RV	Myeloid	PhaseTissue_NC_RV.LV
3.08606e-15	0.170363	0.431	0.38	1.12953e-10	MIDN	NC_RV	Myeloid	PhaseTissue_NC_RV.LV
1.53725e-09	0.169667	0.44	0.399	5.62651e-05	IL1B	NC_RV	Myeloid	PhaseTissue_NC_RV.LV
6.0212e-17	0.168824	0.511	0.443	2.20382e-12	TFRC	NC_RV	Myeloid	PhaseTissue_NC_RV.LV
2.25014e-21	0.168784	0.513	0.445	8.23574e-17	STK10	NC_RV	Myeloid	PhaseTissue_NC_RV.LV
2.28982e-28	0.167743	0.856	0.8	8.38096e-24	LITAF	NC_RV	Myeloid	PhaseTissue_NC_RV.LV
3.04058e-19	0.166982	0.398	0.33	1.11288e-14	CCR1	NC_RV	Myeloid	PhaseTissue_NC_RV.LV
8.99025e-17	0.166948	0.597	0.541	3.29052e-12	CTSL	NC_RV	Myeloid	PhaseTissue_NC_RV.LV
2.68074e-21	0.166733	0.543	0.479	9.81176e-17	EMB	NC_RV	Myeloid	PhaseTissue_NC_RV.LV
2.16324e-20	0.166649	0.338	0.273	7.91767e-16	IL6R	NC_RV	Myeloid	PhaseTissue_NC_RV.LV
2.91774e-12	0.165639	0.446	0.407	1.06792e-07	ANTXR2	NC_RV	Myeloid	PhaseTissue_NC_RV.LV
2.48389e-17	0.165526	0.756	0.714	9.09128e-13	CEBPB	NC_RV	Myeloid	PhaseTissue_NC_RV.LV
1.6964e-10	0.162718	0.468	0.435	6.20901e-06	SERPINA1	NC_RV	Myeloid	PhaseTissue_NC_RV.LV
3.85974e-10	0.162164	0.646	0.615	1.4127e-05	IER3	NC_RV	Myeloid	PhaseTissue_NC_RV.LV
8.14928e-15	0.161684	0.443	0.384	2.98272e-10	MIR99AHG	NC_RV	Myeloid	PhaseTissue_NC_RV.LV
8.95829e-25	0.159431	0.502	0.42	3.27882e-20	PCNX1	NC_RV	Myeloid	PhaseTissue_NC_RV.LV
5.06706e-15	0.159004	0.439	0.388	1.8546e-10	PRKCA	NC_RV	Myeloid	PhaseTissue_NC_RV.LV
2.55708e-17	0.158898	0.445	0.386	9.35917e-13	TNS3	NC_RV	Myeloid	PhaseTissue_NC_RV.LV
2.02634e-16	0.157696	0.274	0.222	7.41661e-12	TIPARP	NC_RV	Myeloid	PhaseTissue_NC_RV.LV
3.32592e-09	0.156883	0.868	0.862	0.000121732	CRIP1	NC_RV	Myeloid	PhaseTissue_NC_RV.LV
2.97446e-26	0.154934	0.875	0.832	1.08868e-21	ARHGAP26	NC_RV	Myeloid	PhaseTissue_NC_RV.LV
5.43778e-13	0.154092	0.558	0.511	1.99028e-08	AC020916.1	NC_RV	Myeloid	PhaseTissue_NC_RV.LV
1.59046e-13	0.153777	0.364	0.313	5.82123e-09	KLF2	NC_RV	Myeloid	PhaseTissue_NC_RV.LV
3.43404e-12	0.152981	0.271	0.231	1.25689e-07	CSF3R	NC_RV	Myeloid	PhaseTissue_NC_RV.LV
2.3007e-27	0.152904	0.986	0.984	8.42079e-23	NEAT1	NC_RV	Myeloid	PhaseTissue_NC_RV.LV
3.67031e-21	0.152393	0.798	0.755	1.34337e-16	DPYD	NC_RV	Myeloid	PhaseTissue_NC_RV.LV
1.47011e-16	0.152356	0.486	0.421	5.38074e-12	RGL1	NC_RV	Myeloid	PhaseTissue_NC_RV.LV
2.35123e-16	0.152315	0.352	0.289	8.60574e-12	MERTK	NC_RV	Myeloid	PhaseTissue_NC_RV.LV
1.09287e-11	0.150267	0.458	0.407	4.00002e-07	OXSR1	NC_RV	Myeloid	PhaseTissue_NC_RV.LV
2.38099e-23	0.150227	0.704	0.643	8.71465e-19	BRI3	NC_RV	Myeloid	PhaseTissue_NC_RV.LV
5.65031e-24	0.150165	0.629	0.555	2.06807e-19	NDUFB1	NC_RV	Myeloid	PhaseTissue_NC_RV.LV
2.07234e-17	0.149197	0.275	0.219	7.58499e-13	RALGDS	NC_RV	Myeloid	PhaseTissue_NC_RV.LV
8.83812e-32	0.149185	0.976	0.977	3.23484e-27	RPS29	NC_RV	Myeloid	PhaseTissue_NC_RV.LV
7.85373e-17	0.148521	0.397	0.334	2.87454e-12	AGTPBP1	NC_RV	Myeloid	PhaseTissue_NC_RV.LV
1.39444e-11	0.148441	0.896	0.882	5.10378e-07	NAMPT	NC_RV	Myeloid	PhaseTissue_NC_RV.LV
3.27263e-12	0.148329	0.294	0.25	1.19781e-07	MAPK6	NC_RV	Myeloid	PhaseTissue_NC_RV.LV
2.29267e-11	0.147718	0.441	0.394	8.39141e-07	APBB1IP	NC_RV	Myeloid	PhaseTissue_NC_RV.LV
8.01216e-16	0.146965	0.46	0.405	2.93253e-11	ANKS1A	NC_RV	Myeloid	PhaseTissue_NC_RV.LV
2.54812e-14	0.146412	0.304	0.253	9.32637e-10	B4GALT5	NC_RV	Myeloid	PhaseTissue_NC_RV.LV
3.43938e-18	0.146391	0.28	0.22	1.25885e-13	EHD1	NC_RV	Myeloid	PhaseTissue_NC_RV.LV
7.68841e-19	0.146314	0.499	0.428	2.81404e-14	PHF21A	NC_RV	Myeloid	PhaseTissue_NC_RV.LV
5.02629e-09	0.145668	0.476	0.441	0.000183967	MAMDC2	NC_RV	Myeloid	PhaseTissue_NC_RV.LV
1.35961e-12	0.145051	0.378	0.324	4.9763e-08	ADGRE2	NC_RV	Myeloid	PhaseTissue_NC_RV.LV
1.02818e-16	0.144938	0.276	0.222	3.76324e-12	SGMS2	NC_RV	Myeloid	PhaseTissue_NC_RV.LV
1.8712e-19	0.144674	0.837	0.799	6.84877e-15	CD44	NC_RV	Myeloid	PhaseTissue_NC_RV.LV
1.39119e-18	0.144196	0.396	0.33	5.09188e-14	TLE4	NC_RV	Myeloid	PhaseTissue_NC_RV.LV
1.18534e-09	0.142393	0.427	0.392	4.33845e-05	SLA	NC_RV	Myeloid	PhaseTissue_NC_RV.LV
2.26984e-15	0.142128	0.665	0.62	8.30785e-11	RAP1B	NC_RV	Myeloid	PhaseTissue_NC_RV.LV
6.39731e-15	0.141139	0.518	0.462	2.34148e-10	AHR	NC_RV	Myeloid	PhaseTissue_NC_RV.LV
4.18505e-18	0.141115	0.458	0.39	1.53177e-13	ADGRE5	NC_RV	Myeloid	PhaseTissue_NC_RV.LV
2.4538e-07	0.140522	0.549	0.535	0.00898116	COLEC12	NC_RV	Myeloid	PhaseTissue_NC_RV.LV
1.26732e-34	0.140508	0.98	0.976	4.63851e-30	RPS28	NC_RV	Myeloid	PhaseTissue_NC_RV.LV
4.77176e-16	0.139859	0.591	0.536	1.74651e-11	CLTC	NC_RV	Myeloid	PhaseTissue_NC_RV.LV
2.3443e-16	0.139665	0.743	0.699	8.58036e-12	NFE2L2	NC_RV	Myeloid	PhaseTissue_NC_RV.LV
8.46524e-16	0.138476	0.687	0.642	3.09836e-11	LYN	NC_RV	Myeloid	PhaseTissue_NC_RV.LV
4.32222e-19	0.138108	0.537	0.472	1.58198e-14	AAK1	NC_RV	Myeloid	PhaseTissue_NC_RV.LV
8.48993e-20	0.138084	0.468	0.404	3.1074e-15	CHMP4B	NC_RV	Myeloid	PhaseTissue_NC_RV.LV
7.4397e-18	0.137933	0.681	0.621	2.723e-13	LYVE1	NC_RV	Myeloid	PhaseTissue_NC_RV.LV
2.06661e-14	0.136513	0.739	0.701	7.56399e-10	PNRC1	NC_RV	Myeloid	PhaseTissue_NC_RV.LV
8.12121e-11	0.13648	0.579	0.54	2.97245e-06	EXOC4	NC_RV	Myeloid	PhaseTissue_NC_RV.LV
7.1365e-21	0.136449	0.833	0.793	2.61203e-16	IFITM2	NC_RV	Myeloid	PhaseTissue_NC_RV.LV
1.15686e-13	0.136153	0.595	0.545	4.23424e-09	SIK3	NC_RV	Myeloid	PhaseTissue_NC_RV.LV
1.83237e-30	0.136097	0.978	0.969	6.70664e-26	MT-ND3	NC_RV	Myeloid	PhaseTissue_NC_RV.LV
1.50795e-15	0.132482	0.387	0.328	5.51925e-11	UBAP1	NC_RV	Myeloid	PhaseTissue_NC_RV.LV
1.4616e-16	0.131934	0.393	0.333	5.34961e-12	PDXK	NC_RV	Myeloid	PhaseTissue_NC_RV.LV
7.32257e-08	0.131909	0.432	0.401	0.00268014	SLC43A2	NC_RV	Myeloid	PhaseTissue_NC_RV.LV
2.7705e-14	0.131512	0.56	0.507	1.01403e-09	PTPRJ	NC_RV	Myeloid	PhaseTissue_NC_RV.LV
8.54814e-08	0.13126	0.466	0.438	0.00312871	CEMIP2	NC_RV	Myeloid	PhaseTissue_NC_RV.LV
7.13918e-11	0.130696	0.307	0.269	2.61301e-06	PECAM1	NC_RV	Myeloid	PhaseTissue_NC_RV.LV
1.01825e-13	0.129256	0.572	0.518	3.72689e-09	RIN2	NC_RV	Myeloid	PhaseTissue_NC_RV.LV
3.13719e-11	0.129089	0.387	0.342	1.14824e-06	IRAK3	NC_RV	Myeloid	PhaseTissue_NC_RV.LV
3.60458e-08	0.128927	0.582	0.553	0.00131931	WTAP	NC_RV	Myeloid	PhaseTissue_NC_RV.LV
8.00942e-11	0.126625	0.377	0.329	2.93153e-06	ESYT2	NC_RV	Myeloid	PhaseTissue_NC_RV.LV
3.96857e-14	0.126521	0.536	0.492	1.45254e-09	TLN1	NC_RV	Myeloid	PhaseTissue_NC_RV.LV
4.71952e-09	0.126107	0.326	0.289	0.000172739	SULF2	NC_RV	Myeloid	PhaseTissue_NC_RV.LV
3.85279e-12	0.125614	0.334	0.289	1.41016e-07	MAP3K20	NC_RV	Myeloid	PhaseTissue_NC_RV.LV
3.32044e-10	0.124757	0.264	0.22	1.21531e-05	GCH1	NC_RV	Myeloid	PhaseTissue_NC_RV.LV
3.19345e-14	0.124197	0.316	0.263	1.16884e-09	HRH2	NC_RV	Myeloid	PhaseTissue_NC_RV.LV
4.31829e-09	0.123852	0.322	0.28	0.000158054	SP3	NC_RV	Myeloid	PhaseTissue_NC_RV.LV
1.5241e-10	0.123687	0.428	0.389	5.57837e-06	DOCK11	NC_RV	Myeloid	PhaseTissue_NC_RV.LV
8.86258e-09	0.123659	0.425	0.391	0.000324379	PRKCB	NC_RV	Myeloid	PhaseTissue_NC_RV.LV
1.20984e-14	0.12311	0.253	0.202	4.42812e-10	ZBTB7A	NC_RV	Myeloid	PhaseTissue_NC_RV.LV
1.86673e-13	0.122839	0.522	0.47	6.83242e-09	DENND4A	NC_RV	Myeloid	PhaseTissue_NC_RV.LV
9.54858e-16	0.122718	0.555	0.496	3.49488e-11	GLIPR2	NC_RV	Myeloid	PhaseTissue_NC_RV.LV
5.58995e-08	0.122625	0.464	0.426	0.00204598	PSD3	NC_RV	Myeloid	PhaseTissue_NC_RV.LV
7.21946e-12	0.122481	0.264	0.215	2.64239e-07	CCDC186	NC_RV	Myeloid	PhaseTissue_NC_RV.LV
4.57145e-08	0.121829	0.292	0.255	0.0016732	FBXO34	NC_RV	Myeloid	PhaseTissue_NC_RV.LV
8.42828e-13	0.121753	0.417	0.363	3.08483e-08	PIK3AP1	NC_RV	Myeloid	PhaseTissue_NC_RV.LV
5.6862e-17	0.121604	0.971	0.958	2.08121e-12	SRGN	NC_RV	Myeloid	PhaseTissue_NC_RV.LV
4.99707e-08	0.121547	0.551	0.52	0.00182898	SERPINB1	NC_RV	Myeloid	PhaseTissue_NC_RV.LV
8.59802e-11	0.121478	0.632	0.599	3.14696e-06	RAB10	NC_RV	Myeloid	PhaseTissue_NC_RV.LV
1.16299e-15	0.121437	0.836	0.803	4.25667e-11	MBNL1	NC_RV	Myeloid	PhaseTissue_NC_RV.LV
1.29329e-08	0.12115	0.633	0.603	0.000473357	DAB2	NC_RV	Myeloid	PhaseTissue_NC_RV.LV
6.15592e-10	0.12072	0.739	0.716	2.25313e-05	GAS7	NC_RV	Myeloid	PhaseTissue_NC_RV.LV
9.43472e-12	0.119782	0.338	0.286	3.4532e-07	ARAP2	NC_RV	Myeloid	PhaseTissue_NC_RV.LV
4.69412e-09	0.119335	0.411	0.373	0.000171809	ASPH	NC_RV	Myeloid	PhaseTissue_NC_RV.LV
1.38517e-10	0.119027	0.31	0.26	5.06984e-06	ERN1	NC_RV	Myeloid	PhaseTissue_NC_RV.LV
1.32347e-09	0.11851	0.553	0.513	4.84404e-05	WDFY3	NC_RV	Myeloid	PhaseTissue_NC_RV.LV
2.80188e-14	0.117299	0.603	0.55	1.02551e-09	DOCK2	NC_RV	Myeloid	PhaseTissue_NC_RV.LV
1.13083e-09	0.117186	0.349	0.309	4.13895e-05	CD93	NC_RV	Myeloid	PhaseTissue_NC_RV.LV
5.65934e-15	0.116479	0.324	0.262	2.07138e-10	CRK	NC_RV	Myeloid	PhaseTissue_NC_RV.LV
1.76182e-12	0.116283	0.441	0.384	6.44845e-08	RNF213	NC_RV	Myeloid	PhaseTissue_NC_RV.LV
6.53227e-11	0.116102	0.606	0.572	2.39088e-06	HCK	NC_RV	Myeloid	PhaseTissue_NC_RV.LV
1.19225e-15	0.115467	0.759	0.716	4.36377e-11	ACTR2	NC_RV	Myeloid	PhaseTissue_NC_RV.LV
1.93014e-16	0.115256	0.762	0.723	7.06452e-12	IQGAP1	NC_RV	Myeloid	PhaseTissue_NC_RV.LV
5.17113e-12	0.113681	0.414	0.358	1.89269e-07	ST8SIA4	NC_RV	Myeloid	PhaseTissue_NC_RV.LV
4.83855e-10	0.113135	0.799	0.778	1.77096e-05	PTPRC	NC_RV	Myeloid	PhaseTissue_NC_RV.LV
1.06197e-10	0.11308	0.554	0.509	3.8869e-06	UBE2R2	NC_RV	Myeloid	PhaseTissue_NC_RV.LV
3.0405e-12	0.112603	0.809	0.778	1.11285e-07	TRPS1	NC_RV	Myeloid	PhaseTissue_NC_RV.LV
4.87111e-09	0.111998	0.56	0.521	0.000178288	STAB1	NC_RV	Myeloid	PhaseTissue_NC_RV.LV
6.0642e-11	0.111717	0.406	0.359	2.21956e-06	RAB11FIP1	NC_RV	Myeloid	PhaseTissue_NC_RV.LV
3.00325e-10	0.111434	0.726	0.701	1.09922e-05	PTPRE	NC_RV	Myeloid	PhaseTissue_NC_RV.LV
3.51222e-10	0.11134	0.361	0.317	1.28551e-05	NAIP	NC_RV	Myeloid	PhaseTissue_NC_RV.LV
5.81168e-10	0.109812	0.57	0.532	2.12713e-05	MAF	NC_RV	Myeloid	PhaseTissue_NC_RV.LV
2.1554e-11	0.109782	0.339	0.293	7.88896e-07	PGD	NC_RV	Myeloid	PhaseTissue_NC_RV.LV
8.0171e-10	0.109618	0.43	0.384	2.93434e-05	CPEB4	NC_RV	Myeloid	PhaseTissue_NC_RV.LV
2.61953e-09	0.108609	0.267	0.228	9.58774e-05	GRAMD1A	NC_RV	Myeloid	PhaseTissue_NC_RV.LV
1.39955e-11	0.108128	0.344	0.297	5.12248e-07	LINC01578	NC_RV	Myeloid	PhaseTissue_NC_RV.LV
3.0469e-10	0.108105	0.513	0.472	1.1152e-05	MACF1	NC_RV	Myeloid	PhaseTissue_NC_RV.LV
1.50575e-09	0.108059	0.481	0.442	5.51119e-05	NCOA1	NC_RV	Myeloid	PhaseTissue_NC_RV.LV
8.50309e-14	0.107804	0.639	0.584	3.11222e-09	RBMS1	NC_RV	Myeloid	PhaseTissue_NC_RV.LV
4.42053e-10	0.107159	0.325	0.28	1.61796e-05	ERGIC1	NC_RV	Myeloid	PhaseTissue_NC_RV.LV
6.05854e-11	0.107078	0.593	0.541	2.21749e-06	BACH1	NC_RV	Myeloid	PhaseTissue_NC_RV.LV
1.38039e-10	0.107006	0.609	0.571	5.05235e-06	GNG10	NC_RV	Myeloid	PhaseTissue_NC_RV.LV
1.80311e-09	0.106577	0.676	0.641	6.59955e-05	MCL1	NC_RV	Myeloid	PhaseTissue_NC_RV.LV
2.89639e-09	0.106025	0.308	0.27	0.000106011	FGR	NC_RV	Myeloid	PhaseTissue_NC_RV.LV
1.01907e-11	0.105375	0.501	0.449	3.7299e-07	PTPN12	NC_RV	Myeloid	PhaseTissue_NC_RV.LV
9.68884e-11	0.104762	0.588	0.541	3.54621e-06	MARCH1	NC_RV	Myeloid	PhaseTissue_NC_RV.LV
9.50129e-11	0.104407	0.468	0.421	3.47757e-06	TGFBR2	NC_RV	Myeloid	PhaseTissue_NC_RV.LV
2.488e-22	0.104296	0.982	0.976	9.10632e-18	MT-ND1	NC_RV	Myeloid	PhaseTissue_NC_RV.LV
1.80543e-12	0.104164	0.68	0.637	6.60805e-08	MED13L	NC_RV	Myeloid	PhaseTissue_NC_RV.LV
1.0062e-08	0.104113	0.653	0.613	0.000368278	DLEU2	NC_RV	Myeloid	PhaseTissue_NC_RV.LV
5.73242e-11	0.103932	0.466	0.421	2.09812e-06	TBC1D14	NC_RV	Myeloid	PhaseTissue_NC_RV.LV
2.59145e-09	0.10377	0.438	0.382	9.48497e-05	LUCAT1	NC_RV	Myeloid	PhaseTissue_NC_RV.LV
6.67848e-09	0.103723	0.551	0.515	0.000244439	DIAPH2	NC_RV	Myeloid	PhaseTissue_NC_RV.LV
2.41369e-09	0.103547	0.292	0.252	8.83433e-05	CHSY1	NC_RV	Myeloid	PhaseTissue_NC_RV.LV
3.3248e-12	0.103522	0.856	0.826	1.21691e-07	CTSS	NC_RV	Myeloid	PhaseTissue_NC_RV.LV
6.78956e-10	0.103274	0.407	0.362	2.48505e-05	MAPK1	NC_RV	Myeloid	PhaseTissue_NC_RV.LV
2.04344e-07	0.103187	0.503	0.464	0.00747921	SERPINB9	NC_RV	Myeloid	PhaseTissue_NC_RV.LV
6.82955e-11	0.102969	0.584	0.515	2.49968e-06	NFKB1	NC_RV	Myeloid	PhaseTissue_NC_RV.LV
8.62233e-15	0.102926	0.959	0.956	3.15586e-10	RPL37A	NC_RV	Myeloid	PhaseTissue_NC_RV.LV
2.10935e-12	0.102475	0.968	0.969	7.72043e-08	ATP5F1E	NC_RV	Myeloid	PhaseTissue_NC_RV.LV
1.38432e-13	0.102081	0.822	0.783	5.06677e-09	ZSWIM6	NC_RV	Myeloid	PhaseTissue_NC_RV.LV
1.00184e-07	0.101303	0.26	0.222	0.00366683	SLC40A1	NC_RV	Myeloid	PhaseTissue_NC_RV.LV
1.35065e-09	0.100679	0.407	0.361	4.94353e-05	PLCL2	NC_RV	Myeloid	PhaseTissue_NC_RV.LV
4.23294e-12	0.100268	0.462	0.403	1.5493e-07	CSGALNACT2	NC_RV	Myeloid	PhaseTissue_NC_RV.LV
1.08083e-11	0.100205	0.265	0.219	3.95595e-07	HEBP2	NC_RV	Myeloid	PhaseTissue_NC_RV.LV
8.6347e-09	0.100189	0.644	0.614	0.000316039	CD163	NC_RV	Myeloid	PhaseTissue_NC_RV.LV
3.6497e-11	0.0992026	0.376	0.322	1.33583e-06	SHOC2	NC_RV	Myeloid	PhaseTissue_NC_RV.LV
3.89063e-11	0.0990466	0.8	0.765	1.42401e-06	ZFAND3	NC_RV	Myeloid	PhaseTissue_NC_RV.LV
6.47494e-09	0.0981911	0.285	0.248	0.000236989	PPP4R3A	NC_RV	Myeloid	PhaseTissue_NC_RV.LV
1.24029e-07	0.0977837	0.711	0.691	0.00453959	TPM4	NC_RV	Myeloid	PhaseTissue_NC_RV.LV
6.74379e-11	0.0975279	0.352	0.304	2.4683e-06	DICER1	NC_RV	Myeloid	PhaseTissue_NC_RV.LV
2.63154e-08	0.0973568	0.79	0.765	0.000963168	TIMP1	NC_RV	Myeloid	PhaseTissue_NC_RV.LV
2.1632e-09	0.09725	0.454	0.41	7.91753e-05	VAV3	NC_RV	Myeloid	PhaseTissue_NC_RV.LV
2.42744e-10	0.0968473	0.258	0.214	8.88467e-06	PLEC	NC_RV	Myeloid	PhaseTissue_NC_RV.LV
2.47929e-09	0.0965059	0.317	0.278	9.07447e-05	ACTN4	NC_RV	Myeloid	PhaseTissue_NC_RV.LV
4.01092e-08	0.0964186	0.26	0.228	0.00146804	PLXNC1	NC_RV	Myeloid	PhaseTissue_NC_RV.LV
6.95363e-08	0.0963912	0.551	0.521	0.0025451	DPYSL2	NC_RV	Myeloid	PhaseTissue_NC_RV.LV
1.02996e-08	0.0963551	0.673	0.643	0.000376977	GNB1	NC_RV	Myeloid	PhaseTissue_NC_RV.LV
9.17173e-08	0.0959839	0.312	0.272	0.00335694	SLC25A37	NC_RV	Myeloid	PhaseTissue_NC_RV.LV
1.90678e-07	0.0953935	0.323	0.286	0.00697899	PITPNC1	NC_RV	Myeloid	PhaseTissue_NC_RV.LV
8.75755e-08	0.0950837	0.415	0.376	0.00320535	RAB8B	NC_RV	Myeloid	PhaseTissue_NC_RV.LV
4.48271e-10	0.0944734	0.371	0.326	1.64072e-05	CDV3	NC_RV	Myeloid	PhaseTissue_NC_RV.LV
3.23999e-08	0.0942354	0.952	0.949	0.00118587	CTSB	NC_RV	Myeloid	PhaseTissue_NC_RV.LV
3.66469e-10	0.0941297	0.268	0.222	1.34131e-05	IGF2R	NC_RV	Myeloid	PhaseTissue_NC_RV.LV
2.29343e-09	0.093517	0.382	0.339	8.39417e-05	RRBP1	NC_RV	Myeloid	PhaseTissue_NC_RV.LV
5.29099e-10	0.0931381	0.354	0.305	1.93656e-05	CLIP1	NC_RV	Myeloid	PhaseTissue_NC_RV.LV
1.66699e-07	0.0930602	0.296	0.26	0.00610134	NHSL1	NC_RV	Myeloid	PhaseTissue_NC_RV.LV
1.94953e-08	0.0924361	0.332	0.293	0.000713546	GATAD2A	NC_RV	Myeloid	PhaseTissue_NC_RV.LV
4.36565e-08	0.0922907	0.362	0.324	0.00159787	ZMIZ1	NC_RV	Myeloid	PhaseTissue_NC_RV.LV
2.32255e-10	0.0917039	0.627	0.584	8.50077e-06	SON	NC_RV	Myeloid	PhaseTissue_NC_RV.LV
1.96986e-08	0.0916778	0.673	0.634	0.000720989	APLP2	NC_RV	Myeloid	PhaseTissue_NC_RV.LV
7.69807e-10	0.0914617	0.681	0.641	2.81757e-05	ATP5ME	NC_RV	Myeloid	PhaseTissue_NC_RV.LV
6.91005e-08	0.0911717	0.251	0.218	0.00252915	SERTAD2	NC_RV	Myeloid	PhaseTissue_NC_RV.LV
1.17132e-07	0.0911451	0.397	0.358	0.00428716	SGMS1	NC_RV	Myeloid	PhaseTissue_NC_RV.LV
1.28714e-07	0.0909438	0.631	0.603	0.00471106	ATXN1	NC_RV	Myeloid	PhaseTissue_NC_RV.LV
5.32801e-14	0.0909058	0.96	0.953	1.9501e-09	RPL38	NC_RV	Myeloid	PhaseTissue_NC_RV.LV
1.85845e-10	0.0905553	0.361	0.313	6.80213e-06	DNAJC5	NC_RV	Myeloid	PhaseTissue_NC_RV.LV
6.06529e-08	0.0905229	0.502	0.466	0.00221996	ITGB1	NC_RV	Myeloid	PhaseTissue_NC_RV.LV
7.10312e-08	0.0902691	0.314	0.276	0.00259981	EPSTI1	NC_RV	Myeloid	PhaseTissue_NC_RV.LV
1.15959e-08	0.0900598	0.659	0.626	0.000424421	CAST	NC_RV	Myeloid	PhaseTissue_NC_RV.LV
3.82598e-08	0.0897692	0.587	0.555	0.00140035	CUX1	NC_RV	Myeloid	PhaseTissue_NC_RV.LV
9.12911e-09	0.0892293	0.618	0.577	0.000334134	CSNK1A1	NC_RV	Myeloid	PhaseTissue_NC_RV.LV
3.41344e-08	0.0890881	0.345	0.307	0.00124935	EIF3J	NC_RV	Myeloid	PhaseTissue_NC_RV.LV
1.37982e-07	0.0880361	0.256	0.224	0.00505029	IL6ST	NC_RV	Myeloid	PhaseTissue_NC_RV.LV
1.3006e-09	0.0869037	0.803	0.773	4.76032e-05	LRRFIP1	NC_RV	Myeloid	PhaseTissue_NC_RV.LV
1.36916e-08	0.086829	0.414	0.371	0.000501126	TTYH3	NC_RV	Myeloid	PhaseTissue_NC_RV.LV
1.00942e-07	0.0868228	0.445	0.41	0.00369458	ZYX	NC_RV	Myeloid	PhaseTissue_NC_RV.LV
6.40771e-08	0.0865663	0.316	0.277	0.00234529	CHCHD7	NC_RV	Myeloid	PhaseTissue_NC_RV.LV
9.31369e-08	0.0863969	0.517	0.485	0.0034089	SRRM2	NC_RV	Myeloid	PhaseTissue_NC_RV.LV
3.5353e-08	0.0859315	0.276	0.237	0.00129396	MBD2	NC_RV	Myeloid	PhaseTissue_NC_RV.LV
1.19629e-07	0.0858094	0.623	0.589	0.00437854	FYB1	NC_RV	Myeloid	PhaseTissue_NC_RV.LV
7.20216e-10	0.0858051	0.259	0.214	2.63606e-05	TRAF3	NC_RV	Myeloid	PhaseTissue_NC_RV.LV
1.48948e-07	0.0850199	0.728	0.704	0.00545164	SAMHD1	NC_RV	Myeloid	PhaseTissue_NC_RV.LV
3.88378e-08	0.0841467	0.312	0.274	0.0014215	KIF13A	NC_RV	Myeloid	PhaseTissue_NC_RV.LV
3.69799e-08	0.0841222	0.547	0.508	0.0013535	KDM2A	NC_RV	Myeloid	PhaseTissue_NC_RV.LV
1.99152e-07	0.0831783	0.341	0.299	0.00728916	TET3	NC_RV	Myeloid	PhaseTissue_NC_RV.LV
1.9248e-07	0.0831771	0.644	0.615	0.00704496	YWHAZ	NC_RV	Myeloid	PhaseTissue_NC_RV.LV
8.78904e-08	0.0831333	0.307	0.268	0.00321688	LHFPL2	NC_RV	Myeloid	PhaseTissue_NC_RV.LV
1.2743e-07	0.0830634	0.28	0.244	0.00466406	LRRFIP2	NC_RV	Myeloid	PhaseTissue_NC_RV.LV
9.62565e-08	0.0823104	0.424	0.384	0.00352308	METRNL	NC_RV	Myeloid	PhaseTissue_NC_RV.LV
3.49748e-08	0.0820392	0.819	0.793	0.00128011	RNF149	NC_RV	Myeloid	PhaseTissue_NC_RV.LV
2.06655e-07	0.0819772	0.267	0.237	0.00756377	MICU1	NC_RV	Myeloid	PhaseTissue_NC_RV.LV
2.44945e-07	0.0811197	0.422	0.378	0.00896523	ZDHHC20	NC_RV	Myeloid	PhaseTissue_NC_RV.LV
2.56035e-07	0.0799033	0.323	0.288	0.00937114	UPF2	NC_RV	Myeloid	PhaseTissue_NC_RV.LV
2.07811e-07	0.0783099	0.419	0.38	0.00760609	IQSEC1	NC_RV	Myeloid	PhaseTissue_NC_RV.LV
2.06721e-07	0.0778108	0.348	0.313	0.0075662	UBE2H	NC_RV	Myeloid	PhaseTissue_NC_RV.LV
1.41877e-07	0.076503	0.503	0.463	0.00519285	NINJ1	NC_RV	Myeloid	PhaseTissue_NC_RV.LV
2.65004e-08	0.0759187	0.267	0.224	0.000969941	ABCC1	NC_RV	Myeloid	PhaseTissue_NC_RV.LV
8.41831e-08	0.0758022	0.276	0.236	0.00308119	JOSD1	NC_RV	Myeloid	PhaseTissue_NC_RV.LV
9.62623e-08	0.073949	0.253	0.215	0.0035233	PLEKHM2	NC_RV	Myeloid	PhaseTissue_NC_RV.LV
3.8404e-10	0.0728931	0.955	0.949	1.40563e-05	PSAP	NC_RV	Myeloid	PhaseTissue_NC_RV.LV
6.29504e-08	0.0710542	0.47	0.424	0.00230405	LRP1	NC_RV	Myeloid	PhaseTissue_NC_RV.LV
6.53568e-09	0.0681406	0.981	0.976	0.000239212	MT-ND2	NC_RV	Myeloid	PhaseTissue_NC_RV.LV
9.11655e-08	0.0648471	0.857	0.838	0.00333675	IFITM3	NC_RV	Myeloid	PhaseTissue_NC_RV.LV
1.58688e-10	0.063897	0.989	0.989	5.80815e-06	TPT1	NC_RV	Myeloid	PhaseTissue_NC_RV.LV
1.10718e-08	0.061708	0.589	0.536	0.00040524	STAT3	NC_RV	Myeloid	PhaseTissue_NC_RV.LV
2.40422e-09	0.577395	0.432	0.329	8.79968e-05	HIST1H2AC	NC_LV	NK	PhaseTissue_NC_RV.LV
1.15032e-09	0.474684	0.347	0.21	4.21029e-05	KLRC2	NC_LV	NK	PhaseTissue_NC_RV.LV
1.54611e-14	0.367166	0.797	0.668	5.6589e-10	UBC	NC_LV	NK	PhaseTissue_NC_RV.LV
2.63129e-07	0.320608	0.941	0.93	0.00963079	CCL5	NC_LV	NK	PhaseTissue_NC_RV.LV
1.12815e-09	0.247238	0.988	0.989	4.12915e-05	ACTB	NC_LV	NK	PhaseTissue_NC_RV.LV
1.8128e-10	0.130584	1	1	6.63502e-06	TMSB4X	NC_LV	NK	PhaseTissue_NC_RV.LV
9.58429e-09	0.43561	0.484	0.343	0.000350794	AC243829.2	NC_RV	NK	PhaseTissue_NC_RV.LV
8.15421e-11	0.377626	0.674	0.519	2.98452e-06	P2RY8	NC_RV	NK	PhaseTissue_NC_RV.LV
1.18671e-09	0.366427	0.376	0.241	4.34349e-05	ANKRD28	NC_RV	NK	PhaseTissue_NC_RV.LV
5.91274e-09	0.353394	0.447	0.321	0.000216412	AGPAT4	NC_RV	NK	PhaseTissue_NC_RV.LV
1.40104e-10	0.338936	0.402	0.252	5.12794e-06	KLF2	NC_RV	NK	PhaseTissue_NC_RV.LV
6.57063e-11	0.329084	0.779	0.666	2.40492e-06	ZEB2	NC_RV	NK	PhaseTissue_NC_RV.LV
5.47958e-13	0.322986	0.692	0.533	2.00558e-08	ARL4C	NC_RV	NK	PhaseTissue_NC_RV.LV
1.03936e-07	0.313035	0.445	0.329	0.00380417	TBL1X	NC_RV	NK	PhaseTissue_NC_RV.LV
2.16949e-11	0.305606	0.681	0.517	7.94054e-07	NFE2L2	NC_RV	NK	PhaseTissue_NC_RV.LV
3.66029e-10	0.303512	0.676	0.533	1.3397e-05	ITK	NC_RV	NK	PhaseTissue_NC_RV.LV
6.42304e-11	0.29758	0.743	0.621	2.3509e-06	RASA2	NC_RV	NK	PhaseTissue_NC_RV.LV
2.48481e-08	0.289988	0.778	0.697	0.000909465	CARD11	NC_RV	NK	PhaseTissue_NC_RV.LV
6.27188e-10	0.289504	0.843	0.745	2.29557e-05	GNG2	NC_RV	NK	PhaseTissue_NC_RV.LV
2.66625e-08	0.28303	0.681	0.566	0.000975875	TGFB1	NC_RV	NK	PhaseTissue_NC_RV.LV
4.13162e-10	0.280718	0.584	0.421	1.51222e-05	HIST1H4C	NC_RV	NK	PhaseTissue_NC_RV.LV
1.484e-07	0.251946	0.5	0.375	0.00543158	KDM2A	NC_RV	NK	PhaseTissue_NC_RV.LV
1.74617e-08	0.247951	0.408	0.264	0.000639115	JUND	NC_RV	NK	PhaseTissue_NC_RV.LV
3.26381e-08	0.240769	0.914	0.853	0.00119459	SYTL3	NC_RV	NK	PhaseTissue_NC_RV.LV
1.01715e-08	0.238072	0.644	0.499	0.000372286	PLAC8	NC_RV	NK	PhaseTissue_NC_RV.LV
3.90495e-08	0.233526	0.315	0.19	0.00142925	CTCF	NC_RV	NK	PhaseTissue_NC_RV.LV
1.99252e-07	0.21947	0.713	0.595	0.00729284	RNF213	NC_RV	NK	PhaseTissue_NC_RV.LV
8.11251e-09	0.219441	0.952	0.906	0.000296926	FYN	NC_RV	NK	PhaseTissue_NC_RV.LV
2.55155e-07	0.214434	0.45	0.317	0.00933892	CYFIP2	NC_RV	NK	PhaseTissue_NC_RV.LV
2.14006e-07	0.212034	0.865	0.782	0.00783285	NEAT1	NC_RV	NK	PhaseTissue_NC_RV.LV
1.53211e-07	0.112479	1	0.994	0.00560769	RPS29	NC_RV	NK	PhaseTissue_NC_RV.LV
4.8501e-55	0.472035	0.475	0.376	1.77519e-50	HLA-DRA	NC_LV	T	PhaseTissue_NC_RV.LV
8.60766e-36	0.350747	0.767	0.724	3.15049e-31	CD74	NC_LV	T	PhaseTissue_NC_RV.LV
1.77458e-24	0.332802	0.253	0.196	6.49513e-20	C1orf56	NC_LV	T	PhaseTissue_NC_RV.LV
2.8584e-30	0.309197	0.565	0.503	1.0462e-25	HLA-DRB1	NC_LV	T	PhaseTissue_NC_RV.LV
5.2512e-25	0.307987	0.503	0.454	1.92199e-20	HLA-DPB1	NC_LV	T	PhaseTissue_NC_RV.LV
2.38174e-17	0.258547	0.452	0.418	8.7174e-13	HLA-DPA1	NC_LV	T	PhaseTissue_NC_RV.LV
1.22813e-10	0.25607	0.612	0.617	4.49509e-06	COTL1	NC_LV	T	PhaseTissue_NC_RV.LV
3.93924e-15	0.250838	0.428	0.383	1.4418e-10	HNRNPH1	NC_LV	T	PhaseTissue_NC_RV.LV
3.18591e-14	0.227344	0.389	0.347	1.16607e-09	APOBEC3C	NC_LV	T	PhaseTissue_NC_RV.LV
2.62272e-14	0.212091	0.892	0.874	9.59941e-10	CCL5	NC_LV	T	PhaseTissue_NC_RV.LV
1.57169e-10	0.2026	0.262	0.228	5.75255e-06	CDC42SE1	NC_LV	T	PhaseTissue_NC_RV.LV
2.08184e-15	0.190896	0.682	0.638	7.61973e-11	AOAH	NC_LV	T	PhaseTissue_NC_RV.LV
7.6671e-11	0.188805	0.811	0.8	2.80623e-06	GZMA	NC_LV	T	PhaseTissue_NC_RV.LV
2.4865e-11	0.184736	0.707	0.703	9.10084e-07	CLIC1	NC_LV	T	PhaseTissue_NC_RV.LV
3.22879e-10	0.176491	0.486	0.459	1.18177e-05	APOBEC3G	NC_LV	T	PhaseTissue_NC_RV.LV
6.28996e-12	0.174956	0.306	0.265	2.30219e-07	SIT1	NC_LV	T	PhaseTissue_NC_RV.LV
1.86877e-08	0.171321	0.397	0.378	0.000683987	PSMB8	NC_LV	T	PhaseTissue_NC_RV.LV
4.90583e-09	0.162069	0.451	0.428	0.000179558	PPP1CA	NC_LV	T	PhaseTissue_NC_RV.LV
1.46594e-10	0.158652	0.972	0.969	5.36549e-06	ACTB	NC_LV	T	PhaseTissue_NC_RV.LV
1.77926e-08	0.154539	0.897	0.896	0.000651227	PFN1	NC_LV	T	PhaseTissue_NC_RV.LV
6.92052e-08	0.148892	0.84	0.849	0.00253298	MYL6	NC_LV	T	PhaseTissue_NC_RV.LV
2.18726e-07	0.14443	0.388	0.364	0.00800557	DYNLL1	NC_LV	T	PhaseTissue_NC_RV.LV
1.40193e-10	0.120251	0.992	0.993	5.1312e-06	TMSB4X	NC_LV	T	PhaseTissue_NC_RV.LV
1.63974e-07	0.101934	0.944	0.938	0.0060016	HLA-C	NC_LV	T	PhaseTissue_NC_RV.LV
5.09018e-09	0.0613027	0.998	0.996	0.000186306	B2M	NC_LV	T	PhaseTissue_NC_RV.LV
2.99324e-26	0.360278	0.645	0.577	1.09556e-21	DUSP1	NC_RV	T	PhaseTissue_NC_RV.LV
1.82062e-47	0.290593	0.683	0.556	6.66365e-43	TXNIP	NC_RV	T	PhaseTissue_NC_RV.LV
4.97699e-50	0.262138	0.944	0.911	1.82163e-45	EEF1A1	NC_RV	T	PhaseTissue_NC_RV.LV
1.43119e-72	0.259081	0.943	0.853	5.23829e-68	MT-ND3	NC_RV	T	PhaseTissue_NC_RV.LV
6.52226e-12	0.251036	0.574	0.536	2.38721e-07	HSPA1A	NC_RV	T	PhaseTissue_NC_RV.LV
8.4195e-22	0.238566	0.397	0.301	3.08162e-17	HSPB1	NC_RV	T	PhaseTissue_NC_RV.LV
8.20525e-20	0.231714	0.431	0.339	3.0032e-15	PPP1R15A	NC_RV	T	PhaseTissue_NC_RV.LV
6.4465e-15	0.224554	0.274	0.204	2.35948e-10	WDR61	NC_RV	T	PhaseTissue_NC_RV.LV
9.11007e-41	0.215943	0.871	0.805	3.33438e-36	TPT1	NC_RV	T	PhaseTissue_NC_RV.LV
1.07519e-20	0.206482	0.561	0.463	3.9353e-16	ZNF331	NC_RV	T	PhaseTissue_NC_RV.LV
8.22117e-67	0.20088	0.984	0.929	3.00903e-62	MT-ND2	NC_RV	T	PhaseTissue_NC_RV.LV
3.73144e-29	0.19873	0.912	0.874	1.36574e-24	RPS12	NC_RV	T	PhaseTissue_NC_RV.LV
3.46134e-08	0.195196	0.527	0.476	0.00126689	BCAS2	NC_RV	T	PhaseTissue_NC_RV.LV
1.89318e-10	0.192384	0.44	0.381	6.92923e-06	FOS	NC_RV	T	PhaseTissue_NC_RV.LV
7.63234e-18	0.191251	0.297	0.207	2.79351e-13	IFNG-AS1	NC_RV	T	PhaseTissue_NC_RV.LV
1.74833e-34	0.187835	0.849	0.774	6.39908e-30	RPL37A	NC_RV	T	PhaseTissue_NC_RV.LV
2.10293e-27	0.186046	0.945	0.931	7.69695e-23	RPS29	NC_RV	T	PhaseTissue_NC_RV.LV
4.99501e-20	0.182524	0.398	0.296	1.82823e-15	IL7R	NC_RV	T	PhaseTissue_NC_RV.LV
1.68044e-13	0.180022	0.366	0.295	6.15057e-09	RGS2	NC_RV	T	PhaseTissue_NC_RV.LV
1.12354e-30	0.179704	0.856	0.795	4.11229e-26	RPL9	NC_RV	T	PhaseTissue_NC_RV.LV
1.07315e-20	0.177	0.391	0.288	3.92782e-16	JUND	NC_RV	T	PhaseTissue_NC_RV.LV
2.63959e-16	0.176931	0.408	0.317	9.66118e-12	GRK5	NC_RV	T	PhaseTissue_NC_RV.LV
6.57518e-14	0.176025	0.353	0.275	2.40658e-09	KLRB1	NC_RV	T	PhaseTissue_NC_RV.LV
6.63986e-29	0.174468	0.734	0.64	2.43025e-24	RPL22	NC_RV	T	PhaseTissue_NC_RV.LV
1.90779e-18	0.17441	0.324	0.235	6.98271e-14	DPP4	NC_RV	T	PhaseTissue_NC_RV.LV
1.19185e-32	0.173252	0.839	0.763	4.36228e-28	RPL38	NC_RV	T	PhaseTissue_NC_RV.LV
6.45803e-13	0.1716	0.339	0.267	2.3637e-08	NFKBIA	NC_RV	T	PhaseTissue_NC_RV.LV
9.21325e-31	0.167453	0.852	0.777	3.37214e-26	RPL37	NC_RV	T	PhaseTissue_NC_RV.LV
2.63968e-46	0.166494	0.939	0.848	9.66149e-42	MT-ND1	NC_RV	T	PhaseTissue_NC_RV.LV
1.32077e-29	0.16548	0.937	0.909	4.83415e-25	RPLP2	NC_RV	T	PhaseTissue_NC_RV.LV
5.41421e-09	0.165476	0.717	0.677	0.000198166	HSPA8	NC_RV	T	PhaseTissue_NC_RV.LV
7.1236e-17	0.164003	0.473	0.389	2.60731e-12	UGP2	NC_RV	T	PhaseTissue_NC_RV.LV
4.41657e-14	0.16305	0.488	0.396	1.61651e-09	LTB	NC_RV	T	PhaseTissue_NC_RV.LV
2.32369e-20	0.157027	0.457	0.347	8.50493e-16	AKT3	NC_RV	T	PhaseTissue_NC_RV.LV
1.7996e-10	0.156295	0.674	0.627	6.58671e-06	DNAJB1	NC_RV	T	PhaseTissue_NC_RV.LV
3.47215e-39	0.153496	0.99	0.963	1.27084e-34	MT-CO3	NC_RV	T	PhaseTissue_NC_RV.LV
7.49991e-29	0.149331	0.859	0.784	2.74504e-24	RPL36A	NC_RV	T	PhaseTissue_NC_RV.LV
3.42763e-11	0.145741	0.528	0.451	1.25455e-06	BTBD9	NC_RV	T	PhaseTissue_NC_RV.LV
2.29759e-25	0.145436	0.869	0.808	8.40941e-21	RPS17	NC_RV	T	PhaseTissue_NC_RV.LV
1.7371e-22	0.145093	0.811	0.74	6.35797e-18	RPSA	NC_RV	T	PhaseTissue_NC_RV.LV
1.92272e-16	0.143633	0.793	0.746	7.03736e-12	RPS10	NC_RV	T	PhaseTissue_NC_RV.LV
4.6396e-21	0.142381	0.804	0.734	1.69814e-16	RPL5	NC_RV	T	PhaseTissue_NC_RV.LV
6.51582e-08	0.141906	0.27	0.211	0.00238486	LMNA	NC_RV	T	PhaseTissue_NC_RV.LV
8.74438e-20	0.139492	0.814	0.752	3.20053e-15	RPL7A	NC_RV	T	PhaseTissue_NC_RV.LV
4.07171e-12	0.139455	0.686	0.618	1.49029e-07	DUSP2	NC_RV	T	PhaseTissue_NC_RV.LV
2.09153e-19	0.138233	0.456	0.354	7.65522e-15	AMBRA1	NC_RV	T	PhaseTissue_NC_RV.LV
2.96315e-50	0.135759	1	1	1.08454e-45	MALAT1	NC_RV	T	PhaseTissue_NC_RV.LV
5.28881e-12	0.134122	0.267	0.196	1.93576e-07	SBF2	NC_RV	T	PhaseTissue_NC_RV.LV
7.46704e-22	0.133821	0.883	0.833	2.73301e-17	RPS20	NC_RV	T	PhaseTissue_NC_RV.LV
7.32017e-21	0.133455	0.889	0.844	2.67926e-16	RPS23	NC_RV	T	PhaseTissue_NC_RV.LV
2.40482e-15	0.133278	0.93	0.914	8.80188e-11	RPS6	NC_RV	T	PhaseTissue_NC_RV.LV
2.49038e-19	0.132835	0.913	0.883	9.11505e-15	RPS25	NC_RV	T	PhaseTissue_NC_RV.LV
1.63121e-16	0.132531	0.799	0.742	5.97038e-12	EEF1G	NC_RV	T	PhaseTissue_NC_RV.LV
5.84384e-20	0.13107	0.898	0.861	2.1389e-15	RPL30	NC_RV	T	PhaseTissue_NC_RV.LV
1.69648e-16	0.130925	0.894	0.86	6.2093e-12	RPS8	NC_RV	T	PhaseTissue_NC_RV.LV
8.39876e-18	0.130358	0.933	0.911	3.07403e-13	RPL27A	NC_RV	T	PhaseTissue_NC_RV.LV
1.52156e-20	0.129523	0.894	0.854	5.56905e-16	RPL6	NC_RV	T	PhaseTissue_NC_RV.LV
7.21038e-16	0.129486	0.625	0.54	2.63907e-11	EEF1B2	NC_RV	T	PhaseTissue_NC_RV.LV
1.75657e-15	0.128098	0.296	0.207	6.42924e-11	SESN1	NC_RV	T	PhaseTissue_NC_RV.LV
3.89963e-13	0.126083	0.491	0.406	1.4273e-08	AC068587.4	NC_RV	T	PhaseTissue_NC_RV.LV
6.29768e-18	0.126	0.909	0.879	2.30501e-13	RPL39	NC_RV	T	PhaseTissue_NC_RV.LV
2.26925e-15	0.12441	0.389	0.296	8.30568e-11	ABCC1	NC_RV	T	PhaseTissue_NC_RV.LV
4.14183e-09	0.123587	0.559	0.495	0.000151595	ZFP36	NC_RV	T	PhaseTissue_NC_RV.LV
1.24552e-13	0.123037	0.409	0.327	4.55872e-09	SNHG6	NC_RV	T	PhaseTissue_NC_RV.LV
2.92138e-18	0.122785	0.836	0.781	1.06925e-13	RPS21	NC_RV	T	PhaseTissue_NC_RV.LV
4.97557e-14	0.122775	0.288	0.205	1.82111e-09	DHRS3	NC_RV	T	PhaseTissue_NC_RV.LV
8.72396e-14	0.120864	0.907	0.884	3.19306e-09	RPS28	NC_RV	T	PhaseTissue_NC_RV.LV
3.78693e-15	0.119804	0.881	0.849	1.38605e-10	RPL14	NC_RV	T	PhaseTissue_NC_RV.LV
5.66598e-15	0.119322	0.384	0.292	2.0738e-10	IFNGR1	NC_RV	T	PhaseTissue_NC_RV.LV
2.47413e-28	0.11883	0.984	0.942	9.05558e-24	MT-CYB	NC_RV	T	PhaseTissue_NC_RV.LV
2.25615e-10	0.118462	0.259	0.189	8.25775e-06	IMMP2L	NC_RV	T	PhaseTissue_NC_RV.LV
4.57965e-09	0.117477	0.277	0.213	0.00016762	YES1	NC_RV	T	PhaseTissue_NC_RV.LV
3.77023e-14	0.116852	0.915	0.892	1.37994e-09	RPL11	NC_RV	T	PhaseTissue_NC_RV.LV
7.14108e-13	0.116723	0.891	0.864	2.61371e-08	RPS3A	NC_RV	T	PhaseTissue_NC_RV.LV
3.85542e-14	0.115682	0.936	0.923	1.41112e-09	RPL23A	NC_RV	T	PhaseTissue_NC_RV.LV
5.40722e-12	0.114368	0.892	0.871	1.9791e-07	RPL19	NC_RV	T	PhaseTissue_NC_RV.LV
3.8988e-12	0.11436	0.397	0.303	1.427e-07	BACH2	NC_RV	T	PhaseTissue_NC_RV.LV
1.026e-14	0.113223	0.759	0.689	3.75525e-10	RPL4	NC_RV	T	PhaseTissue_NC_RV.LV
6.44628e-28	0.110593	0.965	0.911	2.3594e-23	MT-ATP6	NC_RV	T	PhaseTissue_NC_RV.LV
7.41625e-15	0.109252	0.922	0.898	2.71442e-10	RPL28	NC_RV	T	PhaseTissue_NC_RV.LV
1.81169e-11	0.109046	0.607	0.521	6.63098e-07	DENND4A	NC_RV	T	PhaseTissue_NC_RV.LV
3.1494e-18	0.108996	0.921	0.889	1.15271e-13	RPL26	NC_RV	T	PhaseTissue_NC_RV.LV
3.07321e-18	0.108805	0.887	0.844	1.12482e-13	RPS24	NC_RV	T	PhaseTissue_NC_RV.LV
4.95782e-09	0.108616	0.262	0.203	0.000181461	HIST2H2BE	NC_RV	T	PhaseTissue_NC_RV.LV
1.19072e-12	0.108496	0.889	0.86	4.35816e-08	RPL35A	NC_RV	T	PhaseTissue_NC_RV.LV
9.30261e-32	0.108301	0.988	0.959	3.40485e-27	MT-ND4	NC_RV	T	PhaseTissue_NC_RV.LV
9.84814e-13	0.107099	0.407	0.312	3.60452e-08	MYBL1	NC_RV	T	PhaseTissue_NC_RV.LV
2.51903e-13	0.106959	0.923	0.897	9.21991e-09	RPL32	NC_RV	T	PhaseTissue_NC_RV.LV
6.15714e-14	0.106956	0.905	0.88	2.25357e-09	RPL17	NC_RV	T	PhaseTissue_NC_RV.LV
2.0247e-14	0.105637	0.59	0.5	7.41061e-10	PNRC1	NC_RV	T	PhaseTissue_NC_RV.LV
3.41076e-16	0.105301	0.943	0.917	1.24837e-11	RPL34	NC_RV	T	PhaseTissue_NC_RV.LV
1.24058e-10	0.103829	0.955	0.947	4.54063e-06	RPS27	NC_RV	T	PhaseTissue_NC_RV.LV
1.03124e-09	0.103244	0.36	0.294	3.77443e-05	PER1	NC_RV	T	PhaseTissue_NC_RV.LV
1.72582e-17	0.102879	0.887	0.841	6.31666e-13	RPS16	NC_RV	T	PhaseTissue_NC_RV.LV
6.8869e-09	0.1026	0.326	0.262	0.000252068	CD226	NC_RV	T	PhaseTissue_NC_RV.LV
1.20747e-12	0.0995429	0.394	0.302	4.41945e-08	PLCB1	NC_RV	T	PhaseTissue_NC_RV.LV
3.74117e-14	0.0992847	0.708	0.616	1.3693e-09	BCL2	NC_RV	T	PhaseTissue_NC_RV.LV
2.51982e-10	0.0990889	0.388	0.31	9.22278e-06	AC245297.3	NC_RV	T	PhaseTissue_NC_RV.LV
8.72068e-15	0.0984046	0.823	0.765	3.19186e-10	UBA52	NC_RV	T	PhaseTissue_NC_RV.LV
7.25438e-10	0.0979538	0.93	0.917	2.65518e-05	RPS27A	NC_RV	T	PhaseTissue_NC_RV.LV
4.58331e-13	0.0976255	0.934	0.912	1.67754e-08	RPS15A	NC_RV	T	PhaseTissue_NC_RV.LV
6.72055e-13	0.0964014	0.839	0.79	2.45979e-08	RPL27	NC_RV	T	PhaseTissue_NC_RV.LV
8.32932e-10	0.0949723	0.95	0.936	3.04861e-05	RPL13	NC_RV	T	PhaseTissue_NC_RV.LV
1.01691e-10	0.0942879	0.866	0.834	3.722e-06	RPL10A	NC_RV	T	PhaseTissue_NC_RV.LV
1.93383e-10	0.094052	0.474	0.394	7.07803e-06	PHF20	NC_RV	T	PhaseTissue_NC_RV.LV
2.64536e-08	0.0936991	0.95	0.938	0.00096823	RPL10	NC_RV	T	PhaseTissue_NC_RV.LV
2.96357e-08	0.0926447	0.608	0.538	0.0010847	ETS1	NC_RV	T	PhaseTissue_NC_RV.LV
3.63971e-10	0.0912344	0.415	0.342	1.33217e-05	CACYBP	NC_RV	T	PhaseTissue_NC_RV.LV
2.36971e-13	0.091131	0.884	0.844	8.67337e-09	RPS7	NC_RV	T	PhaseTissue_NC_RV.LV
4.31379e-14	0.0902868	0.82	0.756	1.57889e-09	RPS11	NC_RV	T	PhaseTissue_NC_RV.LV
7.60837e-12	0.0883876	0.682	0.598	2.78474e-07	RAB11A	NC_RV	T	PhaseTissue_NC_RV.LV
3.67052e-12	0.0880581	0.764	0.701	1.34345e-07	RPL23	NC_RV	T	PhaseTissue_NC_RV.LV
1.01505e-08	0.0866906	0.257	0.194	0.000371517	SOS2	NC_RV	T	PhaseTissue_NC_RV.LV
2.08301e-11	0.0859369	0.726	0.655	7.62401e-07	PABPC1	NC_RV	T	PhaseTissue_NC_RV.LV
9.13911e-14	0.0855231	0.883	0.839	3.345e-09	RPL35	NC_RV	T	PhaseTissue_NC_RV.LV
5.18899e-09	0.0851704	0.448	0.377	0.000189922	MPZL3	NC_RV	T	PhaseTissue_NC_RV.LV
4.93014e-08	0.0836509	0.454	0.383	0.00180448	NR4A2	NC_RV	T	PhaseTissue_NC_RV.LV
1.74299e-08	0.0827227	0.56	0.489	0.000637952	PPP1R2	NC_RV	T	PhaseTissue_NC_RV.LV
3.74954e-08	0.0812574	0.535	0.456	0.00137237	ANK3	NC_RV	T	PhaseTissue_NC_RV.LV
2.25389e-08	0.0809905	0.254	0.194	0.000824945	CCND2	NC_RV	T	PhaseTissue_NC_RV.LV
1.34784e-07	0.0807362	0.352	0.288	0.00493324	FNDC3B	NC_RV	T	PhaseTissue_NC_RV.LV
4.00604e-10	0.0804353	0.834	0.786	1.46625e-05	RPL29	NC_RV	T	PhaseTissue_NC_RV.LV
1.24522e-08	0.0800608	0.419	0.346	0.000455761	FAM177A1	NC_RV	T	PhaseTissue_NC_RV.LV
2.27667e-08	0.0797248	0.253	0.188	0.000833285	MT-ND4L	NC_RV	T	PhaseTissue_NC_RV.LV
3.90103e-08	0.0794422	0.904	0.883	0.00142782	RPS4X	NC_RV	T	PhaseTissue_NC_RV.LV
2.06183e-09	0.0789738	0.328	0.257	7.54649e-05	TMEM123	NC_RV	T	PhaseTissue_NC_RV.LV
3.48617e-11	0.0788913	0.675	0.603	1.27597e-06	GPBP1	NC_RV	T	PhaseTissue_NC_RV.LV
1.71616e-07	0.0780032	0.815	0.784	0.00628132	RPS5	NC_RV	T	PhaseTissue_NC_RV.LV
5.23208e-11	0.0779755	0.583	0.502	1.91499e-06	TOMM7	NC_RV	T	PhaseTissue_NC_RV.LV
1.74192e-11	0.0774024	0.887	0.849	6.37559e-07	RPL12	NC_RV	T	PhaseTissue_NC_RV.LV
2.01982e-08	0.0768386	0.369	0.292	0.000739274	SLCO3A1	NC_RV	T	PhaseTissue_NC_RV.LV
5.7573e-09	0.0756928	0.422	0.342	0.000210723	CD28	NC_RV	T	PhaseTissue_NC_RV.LV
6.7954e-08	0.0754938	0.294	0.234	0.00248719	STIP1	NC_RV	T	PhaseTissue_NC_RV.LV
2.08369e-12	0.0752347	0.881	0.837	7.62652e-08	FAU	NC_RV	T	PhaseTissue_NC_RV.LV
3.77203e-10	0.074515	0.911	0.883	1.3806e-05	RPL31	NC_RV	T	PhaseTissue_NC_RV.LV
1.61203e-10	0.0744493	0.897	0.862	5.90017e-06	RPL36	NC_RV	T	PhaseTissue_NC_RV.LV
2.18107e-09	0.0738653	0.71	0.641	7.98294e-05	CCND3	NC_RV	T	PhaseTissue_NC_RV.LV
1.35892e-07	0.0735361	0.388	0.317	0.00497379	ZHX2	NC_RV	T	PhaseTissue_NC_RV.LV
4.47029e-09	0.0725504	0.851	0.809	0.000163617	SYTL3	NC_RV	T	PhaseTissue_NC_RV.LV
2.92715e-09	0.0725033	0.871	0.831	0.000107137	RPS13	NC_RV	T	PhaseTissue_NC_RV.LV
6.87354e-08	0.0719093	0.387	0.312	0.00251578	FBXO34	NC_RV	T	PhaseTissue_NC_RV.LV
3.04835e-08	0.0717295	0.759	0.703	0.00111573	RPLP0	NC_RV	T	PhaseTissue_NC_RV.LV
8.03884e-08	0.0707114	0.473	0.403	0.0029423	NAP1L1	NC_RV	T	PhaseTissue_NC_RV.LV
4.08285e-08	0.0697978	0.297	0.229	0.00149436	NR4A1	NC_RV	T	PhaseTissue_NC_RV.LV
1.0808e-08	0.0691452	0.392	0.319	0.000395584	FNBP4	NC_RV	T	PhaseTissue_NC_RV.LV
1.35865e-07	0.0684959	0.512	0.443	0.00497279	SNHG29	NC_RV	T	PhaseTissue_NC_RV.LV
1.96073e-09	0.0681548	0.669	0.595	7.17647e-05	RORA	NC_RV	T	PhaseTissue_NC_RV.LV
2.15145e-10	0.0672678	0.83	0.777	7.8745e-06	RPL24	NC_RV	T	PhaseTissue_NC_RV.LV
8.96778e-09	0.0667489	0.954	0.934	0.00032823	RPL13A	NC_RV	T	PhaseTissue_NC_RV.LV
6.6049e-08	0.06527	0.297	0.233	0.00241746	SNHG8	NC_RV	T	PhaseTissue_NC_RV.LV
6.88868e-08	0.0650711	0.328	0.263	0.00252132	EIF4B	NC_RV	T	PhaseTissue_NC_RV.LV
3.13433e-10	0.0647671	0.811	0.752	1.1472e-05	FOXP1	NC_RV	T	PhaseTissue_NC_RV.LV
5.40766e-08	0.0643525	0.54	0.468	0.00197926	EIF4A2	NC_RV	T	PhaseTissue_NC_RV.LV
1.85942e-07	0.0639775	0.276	0.216	0.00680565	STT3B	NC_RV	T	PhaseTissue_NC_RV.LV
2.66766e-07	0.0619829	0.378	0.307	0.00976389	MGAT5	NC_RV	T	PhaseTissue_NC_RV.LV
5.20651e-09	0.0618642	0.678	0.605	0.000190563	MIF	NC_RV	T	PhaseTissue_NC_RV.LV
1.74179e-09	0.0614373	0.689	0.615	6.37511e-05	COX7C	NC_RV	T	PhaseTissue_NC_RV.LV
1.40307e-07	0.0614018	0.423	0.352	0.00513539	NFE2L2	NC_RV	T	PhaseTissue_NC_RV.LV
1.23829e-17	0.0608872	0.997	0.993	4.53226e-13	MT-CO1	NC_RV	T	PhaseTissue_NC_RV.LV
8.57735e-09	0.0605663	0.66	0.59	0.00031394	RPS4Y1	NC_RV	T	PhaseTissue_NC_RV.LV
1.97569e-07	0.0601054	0.424	0.354	0.00723124	PBX4	NC_RV	T	PhaseTissue_NC_RV.LV
6.43598e-09	0.0566126	0.744	0.684	0.000235563	NACA	NC_RV	T	PhaseTissue_NC_RV.LV
1.59956e-07	0.0460274	0.57	0.498	0.00585454	FXYD5	NC_RV	T	PhaseTissue_NC_RV.LV
8.93987e-08	0.0456609	0.368	0.295	0.00327208	SFPQ	NC_RV	T	PhaseTissue_NC_RV.LV
6.19081e-08	0.0413436	0.803	0.745	0.0022659	SIK3	NC_RV	T	PhaseTissue_NC_RV.LV
2.57096e-07	0.0385907	0.783	0.721	0.00940997	STK4	NC_RV	T	PhaseTissue_NC_RV.LV
1.20636e-07	0.0354995	0.56	0.474	0.00441539	ERN1	NC_RV	T	PhaseTissue_NC_RV.LV
8.93811e-08	0.0158465	0.635	0.556	0.00327144	CREM	NC_RV	T	PhaseTissue_NC_RV.LV
1.27031e-68	1.1341	0.801	0.575	4.64946e-64	APOD	NC_LV	Pericyte	PhaseTissue_NC_RV.LV
4.47853e-23	0.48109	0.278	0.113	1.63919e-18	RIMS1	NC_LV	Pericyte	PhaseTissue_NC_RV.LV
2.43173e-15	0.41228	0.27	0.143	8.90038e-11	CNTN4	NC_LV	Pericyte	PhaseTissue_NC_RV.LV
7.06666e-24	0.395036	0.751	0.578	2.58647e-19	RAD51B	NC_LV	Pericyte	PhaseTissue_NC_RV.LV
1.39873e-14	0.372655	0.768	0.678	5.11948e-10	REV3L	NC_LV	Pericyte	PhaseTissue_NC_RV.LV
2.18468e-11	0.345434	0.271	0.162	7.99615e-07	PXDNL	NC_LV	Pericyte	PhaseTissue_NC_RV.LV
5.40041e-15	0.339752	0.308	0.157	1.9766e-10	P2RX3	NC_LV	Pericyte	PhaseTissue_NC_RV.LV
5.20661e-11	0.338429	0.341	0.222	1.90567e-06	FLT1	NC_LV	Pericyte	PhaseTissue_NC_RV.LV
7.78323e-13	0.322879	0.261	0.144	2.84874e-08	PAMR1	NC_LV	Pericyte	PhaseTissue_NC_RV.LV
9.85675e-12	0.313778	0.421	0.29	3.60767e-07	MAST4	NC_LV	Pericyte	PhaseTissue_NC_RV.LV
6.37472e-09	0.289772	0.315	0.209	0.000233321	GABBR2	NC_LV	Pericyte	PhaseTissue_NC_RV.LV
8.35448e-09	0.260965	0.264	0.169	0.000305782	S1PR3	NC_LV	Pericyte	PhaseTissue_NC_RV.LV
6.47136e-11	0.25958	0.458	0.325	2.36858e-06	AQP1	NC_LV	Pericyte	PhaseTissue_NC_RV.LV
2.56386e-08	0.254173	0.659	0.566	0.000938397	SLC12A2	NC_LV	Pericyte	PhaseTissue_NC_RV.LV
3.45963e-08	0.249985	0.38	0.275	0.00126626	MFSD4B	NC_LV	Pericyte	PhaseTissue_NC_RV.LV
9.15113e-11	0.232246	0.398	0.257	3.3494e-06	ADGRF5	NC_LV	Pericyte	PhaseTissue_NC_RV.LV
2.03005e-07	0.212231	0.451	0.355	0.0074302	PLXDC1	NC_LV	Pericyte	PhaseTissue_NC_RV.LV
1.69001e-07	0.209173	0.421	0.31	0.00618562	ATP1A2	NC_LV	Pericyte	PhaseTissue_NC_RV.LV
1.80388e-08	0.207302	0.347	0.235	0.000660237	CSRP2	NC_LV	Pericyte	PhaseTissue_NC_RV.LV
2.10276e-07	0.195678	0.649	0.558	0.00769631	RORA	NC_LV	Pericyte	PhaseTissue_NC_RV.LV
3.4348e-09	0.193473	0.861	0.788	0.000125717	TXNIP	NC_LV	Pericyte	PhaseTissue_NC_RV.LV
2.53654e-08	0.188217	0.782	0.69	0.0009284	PLCE1	NC_LV	Pericyte	PhaseTissue_NC_RV.LV
1.13855e-07	0.186256	0.905	0.876	0.0041672	MFGE8	NC_LV	Pericyte	PhaseTissue_NC_RV.LV
1.98389e-09	0.156262	0.971	0.944	7.26125e-05	AGT	NC_LV	Pericyte	PhaseTissue_NC_RV.LV
2.58321e-21	0.460179	0.423	0.241	9.4548e-17	COLEC11	NC_RV	Pericyte	PhaseTissue_NC_RV.LV
8.45861e-10	0.29792	0.312	0.2	3.09594e-05	TNNC1	NC_RV	Pericyte	PhaseTissue_NC_RV.LV
8.77296e-09	0.296859	0.928	0.913	0.000321099	FABP4	NC_RV	Pericyte	PhaseTissue_NC_RV.LV
1.13136e-16	0.286563	0.945	0.928	4.14089e-12	RPS27	NC_RV	Pericyte	PhaseTissue_NC_RV.LV
1.54672e-07	0.271352	0.684	0.624	0.00566116	PROCR	NC_RV	Pericyte	PhaseTissue_NC_RV.LV
1.46251e-09	0.262941	0.352	0.235	5.35292e-05	COL6A3	NC_RV	Pericyte	PhaseTissue_NC_RV.LV
7.40142e-09	0.25224	0.646	0.56	0.000270899	COX7A1	NC_RV	Pericyte	PhaseTissue_NC_RV.LV
1.04513e-13	0.249817	0.844	0.769	3.82527e-09	RPL37A	NC_RV	Pericyte	PhaseTissue_NC_RV.LV
1.85814e-09	0.244726	0.39	0.259	6.80097e-05	NDUFA4	NC_RV	Pericyte	PhaseTissue_NC_RV.LV
3.01653e-09	0.235639	0.728	0.654	0.000110408	RPL37	NC_RV	Pericyte	PhaseTissue_NC_RV.LV
1.24317e-10	0.227273	0.73	0.631	4.55013e-06	RPL38	NC_RV	Pericyte	PhaseTissue_NC_RV.LV
2.62226e-09	0.224162	0.87	0.839	9.59775e-05	RPS28	NC_RV	Pericyte	PhaseTissue_NC_RV.LV
2.52566e-07	0.223915	0.621	0.549	0.00924417	TMA7	NC_RV	Pericyte	PhaseTissue_NC_RV.LV
1.09556e-18	0.217701	0.987	0.963	4.00985e-14	MT-ND3	NC_RV	Pericyte	PhaseTissue_NC_RV.LV
3.89305e-08	0.213422	0.811	0.76	0.00142489	RPL36	NC_RV	Pericyte	PhaseTissue_NC_RV.LV
2.5367e-08	0.208138	0.847	0.804	0.000928458	RPL31	NC_RV	Pericyte	PhaseTissue_NC_RV.LV
8.85682e-11	0.207003	0.963	0.946	3.24169e-06	RPL41	NC_RV	Pericyte	PhaseTissue_NC_RV.LV
4.55778e-09	0.20403	0.925	0.9	0.000166819	RPL34	NC_RV	Pericyte	PhaseTissue_NC_RV.LV
2.20626e-09	0.198759	0.856	0.803	8.07513e-05	RPS29	NC_RV	Pericyte	PhaseTissue_NC_RV.LV
7.28241e-08	0.180982	0.934	0.901	0.00266544	ADIRF	NC_RV	Pericyte	PhaseTissue_NC_RV.LV
4.13586e-14	0.489804	0.585	0.387	1.51377e-09	GUCY1A2	NC_LV	VSMC	PhaseTissue_NC_RV.LV
2.74959e-13	0.409581	0.481	0.298	1.00638e-08	PTN	NC_LV	VSMC	PhaseTissue_NC_RV.LV
1.20832e-17	0.367366	0.939	0.764	4.42259e-13	RGS5	NC_LV	VSMC	PhaseTissue_NC_RV.LV
8.67862e-20	0.355022	0.966	0.865	3.17646e-15	NDUFA4L2	NC_LV	VSMC	PhaseTissue_NC_RV.LV
1.09539e-09	0.340298	0.758	0.634	4.00923e-05	ARHGAP26	NC_LV	VSMC	PhaseTissue_NC_RV.LV
1.39892e-08	0.328219	0.606	0.478	0.000512018	ARHGAP42	NC_LV	VSMC	PhaseTissue_NC_RV.LV
7.05092e-11	0.326749	0.9	0.809	2.58071e-06	SPARC	NC_LV	VSMC	PhaseTissue_NC_RV.LV
2.63724e-11	0.314938	0.852	0.753	9.65257e-07	FILIP1L	NC_LV	VSMC	PhaseTissue_NC_RV.LV
1.28476e-07	0.29806	0.402	0.257	0.00470234	IFI27	NC_LV	VSMC	PhaseTissue_NC_RV.LV
1.05561e-07	0.28838	0.462	0.354	0.00386364	TOB1	NC_LV	VSMC	PhaseTissue_NC_RV.LV
1.05906e-09	0.282573	0.695	0.562	3.87628e-05	TESC	NC_LV	VSMC	PhaseTissue_NC_RV.LV
6.08671e-09	0.278505	0.598	0.453	0.00022278	PGF	NC_LV	VSMC	PhaseTissue_NC_RV.LV
1.58787e-08	0.276541	0.32	0.17	0.000581176	P2RY14	NC_LV	VSMC	PhaseTissue_NC_RV.LV
1.76677e-09	0.273566	0.877	0.796	6.46656e-05	SLC8A1	NC_LV	VSMC	PhaseTissue_NC_RV.LV
6.80363e-14	0.258476	0.966	0.908	2.4902e-09	ITM2B	NC_LV	VSMC	PhaseTissue_NC_RV.LV
9.87142e-09	0.250002	0.731	0.572	0.000361304	PLCB4	NC_LV	VSMC	PhaseTissue_NC_RV.LV
3.78939e-09	0.238165	0.956	0.936	0.000138695	MFGE8	NC_LV	VSMC	PhaseTissue_NC_RV.LV
9.24699e-08	0.231934	0.72	0.595	0.00338449	ANO1	NC_LV	VSMC	PhaseTissue_NC_RV.LV
6.63624e-16	0.203827	1	0.998	2.42893e-11	IGFBP7	NC_LV	VSMC	PhaseTissue_NC_RV.LV
1.76073e-11	0.191789	0.991	0.977	6.44443e-07	B2M	NC_LV	VSMC	PhaseTissue_NC_RV.LV
9.48172e-08	0.183475	0.72	0.591	0.0034704	AGT	NC_LV	VSMC	PhaseTissue_NC_RV.LV
1.84105e-07	0.173653	0.966	0.936	0.00673843	SEPTIN7	NC_LV	VSMC	PhaseTissue_NC_RV.LV
1.18939e-09	0.352345	0.451	0.299	4.35328e-05	HSPB6	NC_RV	VSMC	PhaseTissue_NC_RV.LV
1.06093e-07	0.289617	0.982	0.989	0.0038831	ADIRF	NC_RV	VSMC	PhaseTissue_NC_RV.LV
2.16517e-12	0.282599	0.959	0.943	7.92474e-08	RPL39	NC_RV	VSMC	PhaseTissue_NC_RV.LV
6.7894e-11	0.267682	0.952	0.955	2.48499e-06	RPL37A	NC_RV	VSMC	PhaseTissue_NC_RV.LV
1.185e-14	0.256848	0.993	0.991	4.33723e-10	RPL41	NC_RV	VSMC	PhaseTissue_NC_RV.LV
2.08505e-10	0.253911	0.959	0.96	7.63148e-06	RPS29	NC_RV	VSMC	PhaseTissue_NC_RV.LV
2.04085e-10	0.253589	0.969	0.962	7.4697e-06	RPS28	NC_RV	VSMC	PhaseTissue_NC_RV.LV
4.45093e-10	0.253018	0.951	0.932	1.62908e-05	RPL36	NC_RV	VSMC	PhaseTissue_NC_RV.LV
3.56478e-10	0.242979	0.932	0.924	1.30475e-05	RPL38	NC_RV	VSMC	PhaseTissue_NC_RV.LV
7.62141e-11	0.240299	0.984	0.985	2.78951e-06	RPS27	NC_RV	VSMC	PhaseTissue_NC_RV.LV
1.55284e-08	0.24012	0.868	0.795	0.000568356	RPS21	NC_RV	VSMC	PhaseTissue_NC_RV.LV
5.305e-09	0.237034	0.916	0.864	0.000194168	RPL37	NC_RV	VSMC	PhaseTissue_NC_RV.LV
8.34333e-11	0.234235	0.985	0.985	3.05374e-06	MT-ND3	NC_RV	VSMC	PhaseTissue_NC_RV.LV
4.94542e-08	0.195251	0.88	0.769	0.00181007	ATP5ME	NC_RV	VSMC	PhaseTissue_NC_RV.LV
1.12155e-07	0.193533	0.98	0.983	0.004105	RPL34	NC_RV	VSMC	PhaseTissue_NC_RV.LV
1.33286e-59	0.633047	0.561	0.416	4.8784e-55	DNAJB1	NC_LV	Endothelial	PhaseTissue_NC_RV.LV
5.52285e-79	0.610351	0.252	0.09	2.02142e-74	LINC01320	NC_LV	Endothelial	PhaseTissue_NC_RV.LV
1.8238e-66	0.563257	0.457	0.274	6.67531e-62	INTS6	NC_LV	Endothelial	PhaseTissue_NC_RV.LV
2.44412e-49	0.493499	0.337	0.178	8.94574e-45	STC1	NC_LV	Endothelial	PhaseTissue_NC_RV.LV
3.77901e-53	0.473829	0.285	0.139	1.38316e-48	NFE2L3	NC_LV	Endothelial	PhaseTissue_NC_RV.LV
7.66086e-49	0.466484	0.615	0.485	2.80395e-44	TNFRSF10D	NC_LV	Endothelial	PhaseTissue_NC_RV.LV
3.64591e-37	0.439517	0.436	0.301	1.33444e-32	CDC27	NC_LV	Endothelial	PhaseTissue_NC_RV.LV
3.03078e-51	0.438242	0.666	0.523	1.10929e-46	SQSTM1	NC_LV	Endothelial	PhaseTissue_NC_RV.LV
4.28723e-57	0.40972	0.557	0.382	1.56917e-52	PDE10A	NC_LV	Endothelial	PhaseTissue_NC_RV.LV
3.83196e-38	0.384187	0.318	0.19	1.40254e-33	TRIM69	NC_LV	Endothelial	PhaseTissue_NC_RV.LV
6.66144e-50	0.374172	0.582	0.392	2.43816e-45	TNNT3	NC_LV	Endothelial	PhaseTissue_NC_RV.LV
7.54311e-48	0.369087	0.682	0.526	2.76085e-43	GALNT18	NC_LV	Endothelial	PhaseTissue_NC_RV.LV
8.22617e-35	0.351757	0.434	0.292	3.01086e-30	SLC9C1	NC_LV	Endothelial	PhaseTissue_NC_RV.LV
9.53442e-32	0.351542	0.305	0.179	3.48969e-27	CYP1B1	NC_LV	Endothelial	PhaseTissue_NC_RV.LV
2.23152e-38	0.350196	0.473	0.328	8.16757e-34	IRF1	NC_LV	Endothelial	PhaseTissue_NC_RV.LV
6.25892e-58	0.347904	0.77	0.611	2.29083e-53	BMPR2	NC_LV	Endothelial	PhaseTissue_NC_RV.LV
1.8689e-44	0.34782	0.622	0.467	6.84035e-40	GRB10	NC_LV	Endothelial	PhaseTissue_NC_RV.LV
1.64789e-44	0.343076	0.458	0.294	6.03145e-40	AC020916.1	NC_LV	Endothelial	PhaseTissue_NC_RV.LV
7.958e-36	0.332209	0.268	0.142	2.91271e-31	LINC01010	NC_LV	Endothelial	PhaseTissue_NC_RV.LV
3.46632e-25	0.330081	0.364	0.254	1.26871e-20	TPO	NC_LV	Endothelial	PhaseTissue_NC_RV.LV
4.23109e-38	0.327046	0.577	0.42	1.54862e-33	SOCS3	NC_LV	Endothelial	PhaseTissue_NC_RV.LV
4.57807e-31	0.325622	0.43	0.295	1.67562e-26	INSR	NC_LV	Endothelial	PhaseTissue_NC_RV.LV
1.49204e-39	0.321556	0.678	0.543	5.461e-35	DNAJA1	NC_LV	Endothelial	PhaseTissue_NC_RV.LV
9.53166e-34	0.319793	0.605	0.46	3.48868e-29	CRIP1	NC_LV	Endothelial	PhaseTissue_NC_RV.LV
2.26423e-22	0.318544	0.32	0.222	8.28732e-18	NSUN6	NC_LV	Endothelial	PhaseTissue_NC_RV.LV
5.20314e-25	0.318168	0.518	0.407	1.9044e-20	ZC3HAV1	NC_LV	Endothelial	PhaseTissue_NC_RV.LV
1.02219e-35	0.318147	0.324	0.19	3.74131e-31	TBX3	NC_LV	Endothelial	PhaseTissue_NC_RV.LV
2.22504e-38	0.308822	0.413	0.273	8.14387e-34	SERTAD1	NC_LV	Endothelial	PhaseTissue_NC_RV.LV
4.75033e-36	0.306986	0.32	0.19	1.73867e-31	IQSEC1	NC_LV	Endothelial	PhaseTissue_NC_RV.LV
4.23203e-26	0.305571	0.392	0.264	1.54896e-21	ICAM1	NC_LV	Endothelial	PhaseTissue_NC_RV.LV
7.62644e-22	0.305192	0.436	0.339	2.79135e-17	ASXL1	NC_LV	Endothelial	PhaseTissue_NC_RV.LV
5.27447e-29	0.302598	0.368	0.244	1.93051e-24	ATF3	NC_LV	Endothelial	PhaseTissue_NC_RV.LV
2.51752e-28	0.301852	0.661	0.553	9.21437e-24	APOLD1	NC_LV	Endothelial	PhaseTissue_NC_RV.LV
4.64022e-39	0.299159	0.642	0.487	1.69837e-34	LIMCH1	NC_LV	Endothelial	PhaseTissue_NC_RV.LV
1.44974e-34	0.295511	0.723	0.605	5.30618e-30	HSPA1A	NC_LV	Endothelial	PhaseTissue_NC_RV.LV
3.85202e-23	0.29322	0.346	0.241	1.40988e-18	BAG3	NC_LV	Endothelial	PhaseTissue_NC_RV.LV
4.09208e-53	0.290579	0.922	0.833	1.49774e-48	ID1	NC_LV	Endothelial	PhaseTissue_NC_RV.LV
2.38358e-37	0.282775	0.546	0.387	8.72415e-33	MIDN	NC_LV	Endothelial	PhaseTissue_NC_RV.LV
2.56333e-32	0.28262	0.518	0.378	9.38205e-28	TEK	NC_LV	Endothelial	PhaseTissue_NC_RV.LV
8.22432e-31	0.282032	0.565	0.43	3.01018e-26	ZSWIM6	NC_LV	Endothelial	PhaseTissue_NC_RV.LV
1.46884e-37	0.281656	0.354	0.211	5.37609e-33	SLFN5	NC_LV	Endothelial	PhaseTissue_NC_RV.LV
4.69679e-24	0.278613	0.367	0.25	1.71907e-19	KCNQ1OT1	NC_LV	Endothelial	PhaseTissue_NC_RV.LV
9.02455e-35	0.278536	0.507	0.358	3.30308e-30	FAM107A	NC_LV	Endothelial	PhaseTissue_NC_RV.LV
1.02213e-35	0.27651	0.465	0.297	3.74108e-31	MIR4435-2HG	NC_LV	Endothelial	PhaseTissue_NC_RV.LV
1.07566e-25	0.276308	0.352	0.223	3.93703e-21	SNTG2	NC_LV	Endothelial	PhaseTissue_NC_RV.LV
2.05291e-52	0.269981	0.975	0.932	7.51386e-48	IFITM3	NC_LV	Endothelial	PhaseTissue_NC_RV.LV
3.76119e-57	0.269253	0.692	0.491	1.37663e-52	ADAMTS9	NC_LV	Endothelial	PhaseTissue_NC_RV.LV
6.53384e-17	0.267686	0.377	0.281	2.39145e-12	CCL2	NC_LV	Endothelial	PhaseTissue_NC_RV.LV
1.38647e-30	0.267525	0.454	0.315	5.07464e-26	CBLB	NC_LV	Endothelial	PhaseTissue_NC_RV.LV
3.45234e-31	0.2647	0.455	0.313	1.26359e-26	DNAJC1	NC_LV	Endothelial	PhaseTissue_NC_RV.LV
4.44188e-31	0.263569	0.516	0.377	1.62577e-26	LDLR	NC_LV	Endothelial	PhaseTissue_NC_RV.LV
2.38468e-21	0.262461	0.452	0.335	8.72818e-17	GADD45B	NC_LV	Endothelial	PhaseTissue_NC_RV.LV
1.04384e-27	0.261337	0.327	0.212	3.82056e-23	SEMA6B	NC_LV	Endothelial	PhaseTissue_NC_RV.LV
5.67916e-39	0.261293	0.908	0.826	2.07863e-34	ID3	NC_LV	Endothelial	PhaseTissue_NC_RV.LV
7.93689e-25	0.259671	0.274	0.17	2.90498e-20	ADA	NC_LV	Endothelial	PhaseTissue_NC_RV.LV
3.81619e-17	0.258758	0.274	0.196	1.39676e-12	WDR61	NC_LV	Endothelial	PhaseTissue_NC_RV.LV
4.48991e-22	0.258118	0.484	0.373	1.64335e-17	ARHGEF3	NC_LV	Endothelial	PhaseTissue_NC_RV.LV
2.60541e-33	0.257467	0.647	0.508	9.53606e-29	RFTN1	NC_LV	Endothelial	PhaseTissue_NC_RV.LV
1.51382e-27	0.256419	0.265	0.153	5.54074e-23	MSX1	NC_LV	Endothelial	PhaseTissue_NC_RV.LV
1.48945e-33	0.255998	0.713	0.583	5.45155e-29	MEF2A	NC_LV	Endothelial	PhaseTissue_NC_RV.LV
7.63602e-34	0.255215	0.904	0.837	2.79486e-29	FLT1	NC_LV	Endothelial	PhaseTissue_NC_RV.LV
1.33331e-17	0.255188	0.334	0.247	4.88006e-13	FAM241A	NC_LV	Endothelial	PhaseTissue_NC_RV.LV
1.38944e-29	0.254844	0.646	0.512	5.08548e-25	CLIC5	NC_LV	Endothelial	PhaseTissue_NC_RV.LV
1.55734e-22	0.254318	0.422	0.309	5.70002e-18	THBD	NC_LV	Endothelial	PhaseTissue_NC_RV.LV
4.11942e-46	0.250135	0.936	0.863	1.50775e-41	IFITM2	NC_LV	Endothelial	PhaseTissue_NC_RV.LV
5.03452e-29	0.250039	0.386	0.256	1.84269e-24	WWC2	NC_LV	Endothelial	PhaseTissue_NC_RV.LV
7.60426e-28	0.249534	0.335	0.213	2.78324e-23	NUFIP2	NC_LV	Endothelial	PhaseTissue_NC_RV.LV
4.30426e-21	0.249109	0.323	0.224	1.5754e-16	CLIC2	NC_LV	Endothelial	PhaseTissue_NC_RV.LV
1.0914e-22	0.24881	0.277	0.169	3.99463e-18	GALM	NC_LV	Endothelial	PhaseTissue_NC_RV.LV
1.02316e-26	0.248285	0.441	0.313	3.74488e-22	FILIP1L	NC_LV	Endothelial	PhaseTissue_NC_RV.LV
9.24387e-22	0.246704	0.407	0.301	3.38335e-17	OSMR	NC_LV	Endothelial	PhaseTissue_NC_RV.LV
4.51029e-27	0.245468	0.295	0.18	1.65081e-22	SLFN11	NC_LV	Endothelial	PhaseTissue_NC_RV.LV
3.42672e-28	0.245372	0.555	0.42	1.25422e-23	ELF2	NC_LV	Endothelial	PhaseTissue_NC_RV.LV
4.4809e-20	0.244062	0.45	0.351	1.64005e-15	HSPH1	NC_LV	Endothelial	PhaseTissue_NC_RV.LV
1.65953e-16	0.242292	0.335	0.236	6.07405e-12	FCN3	NC_LV	Endothelial	PhaseTissue_NC_RV.LV
3.73163e-21	0.236962	0.285	0.184	1.36581e-16	SMAD6	NC_LV	Endothelial	PhaseTissue_NC_RV.LV
9.26437e-19	0.235134	0.534	0.437	3.39085e-14	ARIH1	NC_LV	Endothelial	PhaseTissue_NC_RV.LV
2.27494e-21	0.233596	0.384	0.269	8.3265e-17	VEGFC	NC_LV	Endothelial	PhaseTissue_NC_RV.LV
6.64437e-16	0.233445	0.277	0.196	2.43191e-11	C11orf96	NC_LV	Endothelial	PhaseTissue_NC_RV.LV
3.24825e-11	0.23303	0.272	0.2	1.18889e-06	DLG2	NC_LV	Endothelial	PhaseTissue_NC_RV.LV
1.25999e-32	0.231102	0.88	0.807	4.61167e-28	UBB	NC_LV	Endothelial	PhaseTissue_NC_RV.LV
4.22823e-47	0.230262	0.942	0.864	1.54757e-42	TM4SF1	NC_LV	Endothelial	PhaseTissue_NC_RV.LV
3.7844e-17	0.228671	0.298	0.206	1.38513e-12	RNF122	NC_LV	Endothelial	PhaseTissue_NC_RV.LV
6.2558e-29	0.227337	0.333	0.202	2.28969e-24	DBNDD2	NC_LV	Endothelial	PhaseTissue_NC_RV.LV
9.45643e-17	0.226266	0.319	0.231	3.46115e-12	INSIG1	NC_LV	Endothelial	PhaseTissue_NC_RV.LV
9.42142e-20	0.225728	0.293	0.198	3.44833e-15	HES4	NC_LV	Endothelial	PhaseTissue_NC_RV.LV
2.73086e-26	0.225672	0.638	0.506	9.99523e-22	RAMP3	NC_LV	Endothelial	PhaseTissue_NC_RV.LV
1.14935e-22	0.224749	0.407	0.291	4.20674e-18	SOX7	NC_LV	Endothelial	PhaseTissue_NC_RV.LV
3.08936e-26	0.222123	0.856	0.781	1.13074e-21	NEAT1	NC_LV	Endothelial	PhaseTissue_NC_RV.LV
5.04644e-22	0.221152	0.533	0.413	1.84705e-17	IL3RA	NC_LV	Endothelial	PhaseTissue_NC_RV.LV
6.73354e-25	0.220631	0.695	0.589	2.46454e-20	SDCBP	NC_LV	Endothelial	PhaseTissue_NC_RV.LV
1.98504e-15	0.220456	0.352	0.253	7.26543e-11	CYTOR	NC_LV	Endothelial	PhaseTissue_NC_RV.LV
5.04982e-19	0.218886	0.363	0.256	1.84828e-14	EPHA4	NC_LV	Endothelial	PhaseTissue_NC_RV.LV
1.40268e-24	0.218446	0.605	0.484	5.13395e-20	MBNL1	NC_LV	Endothelial	PhaseTissue_NC_RV.LV
1.719e-18	0.218259	0.434	0.325	6.29173e-14	TGM2	NC_LV	Endothelial	PhaseTissue_NC_RV.LV
5.27901e-24	0.217098	0.605	0.485	1.93217e-19	CARHSP1	NC_LV	Endothelial	PhaseTissue_NC_RV.LV
8.76794e-20	0.21682	0.431	0.323	3.20916e-15	CD58	NC_LV	Endothelial	PhaseTissue_NC_RV.LV
3.11281e-24	0.214652	0.315	0.202	1.13932e-19	GATA2-AS1	NC_LV	Endothelial	PhaseTissue_NC_RV.LV
5.20408e-24	0.214344	0.54	0.416	1.90474e-19	ZFP36L1	NC_LV	Endothelial	PhaseTissue_NC_RV.LV
1.03313e-20	0.212862	0.392	0.279	3.78137e-16	GJA1	NC_LV	Endothelial	PhaseTissue_NC_RV.LV
1.50981e-15	0.211773	0.455	0.359	5.52604e-11	NAMPT	NC_LV	Endothelial	PhaseTissue_NC_RV.LV
2.33126e-17	0.208672	0.547	0.442	8.53263e-13	NCOA3	NC_LV	Endothelial	PhaseTissue_NC_RV.LV
7.5369e-22	0.208373	0.259	0.16	2.75858e-17	RPH3AL	NC_LV	Endothelial	PhaseTissue_NC_RV.LV
2.14746e-26	0.208322	0.756	0.647	7.85991e-22	ADGRF5	NC_LV	Endothelial	PhaseTissue_NC_RV.LV
1.95693e-29	0.207969	0.801	0.683	7.16257e-25	POMP	NC_LV	Endothelial	PhaseTissue_NC_RV.LV
1.71426e-21	0.207943	0.512	0.396	6.27438e-17	NKTR	NC_LV	Endothelial	PhaseTissue_NC_RV.LV
1.30774e-27	0.206042	0.845	0.753	4.78644e-23	HSP90AA1	NC_LV	Endothelial	PhaseTissue_NC_RV.LV
1.44697e-17	0.20554	0.316	0.225	5.29606e-13	PPP1R10	NC_LV	Endothelial	PhaseTissue_NC_RV.LV
1.73582e-09	0.204309	0.321	0.256	6.35328e-05	RHOJ	NC_LV	Endothelial	PhaseTissue_NC_RV.LV
5.07296e-27	0.203233	0.718	0.595	1.85675e-22	PALM2-AKAP2	NC_LV	Endothelial	PhaseTissue_NC_RV.LV
3.20918e-18	0.203168	0.292	0.198	1.17459e-13	AHR	NC_LV	Endothelial	PhaseTissue_NC_RV.LV
1.68194e-30	0.202211	0.722	0.578	6.15607e-26	TAGLN2	NC_LV	Endothelial	PhaseTissue_NC_RV.LV
2.74543e-17	0.20163	0.27	0.183	1.00486e-12	PSD3	NC_LV	Endothelial	PhaseTissue_NC_RV.LV
1.2832e-13	0.200641	0.276	0.197	4.69666e-09	PCDH17	NC_LV	Endothelial	PhaseTissue_NC_RV.LV
4.5177e-24	0.200615	0.521	0.395	1.65352e-19	S1PR1	NC_LV	Endothelial	PhaseTissue_NC_RV.LV
1.89052e-15	0.200542	0.32	0.232	6.91949e-11	PHLPP1	NC_LV	Endothelial	PhaseTissue_NC_RV.LV
4.76746e-17	0.199092	0.493	0.395	1.74494e-12	PPP1R13B	NC_LV	Endothelial	PhaseTissue_NC_RV.LV
2.54244e-20	0.198264	0.62	0.509	9.3056e-16	RTN4	NC_LV	Endothelial	PhaseTissue_NC_RV.LV
7.90281e-13	0.197895	0.338	0.257	2.89251e-08	TNFRSF10B	NC_LV	Endothelial	PhaseTissue_NC_RV.LV
9.5268e-13	0.197456	0.379	0.29	3.4869e-08	EMP3	NC_LV	Endothelial	PhaseTissue_NC_RV.LV
4.73485e-16	0.197417	0.39	0.296	1.733e-11	GRAMD1A	NC_LV	Endothelial	PhaseTissue_NC_RV.LV
1.40385e-23	0.196724	0.315	0.2	5.13823e-19	SYNPO	NC_LV	Endothelial	PhaseTissue_NC_RV.LV
4.06164e-26	0.196659	0.625	0.491	1.4866e-21	PLSCR1	NC_LV	Endothelial	PhaseTissue_NC_RV.LV
4.58623e-13	0.19624	0.427	0.336	1.67861e-08	CALCRL	NC_LV	Endothelial	PhaseTissue_NC_RV.LV
1.87914e-20	0.196009	0.505	0.389	6.87784e-16	WASF2	NC_LV	Endothelial	PhaseTissue_NC_RV.LV
3.93579e-13	0.195628	0.494	0.411	1.44054e-08	GBE1	NC_LV	Endothelial	PhaseTissue_NC_RV.LV
6.94847e-17	0.195187	0.392	0.294	2.54321e-12	TUBB4B	NC_LV	Endothelial	PhaseTissue_NC_RV.LV
4.07716e-19	0.195175	0.352	0.243	1.49228e-14	RGS3	NC_LV	Endothelial	PhaseTissue_NC_RV.LV
2.10322e-21	0.195175	0.554	0.433	7.69801e-17	PDLIM5	NC_LV	Endothelial	PhaseTissue_NC_RV.LV
5.2456e-31	0.193647	0.819	0.701	1.91994e-26	RAC1	NC_LV	Endothelial	PhaseTissue_NC_RV.LV
1.21791e-14	0.193045	0.311	0.23	4.45767e-10	CHIC2	NC_LV	Endothelial	PhaseTissue_NC_RV.LV
8.28932e-19	0.192541	0.677	0.579	3.03397e-14	IFI16	NC_LV	Endothelial	PhaseTissue_NC_RV.LV
5.01056e-10	0.191355	0.443	0.373	1.83391e-05	UBR1	NC_LV	Endothelial	PhaseTissue_NC_RV.LV
6.30575e-17	0.190971	0.396	0.298	2.30797e-12	TUBB6	NC_LV	Endothelial	PhaseTissue_NC_RV.LV
2.16813e-15	0.190913	0.465	0.364	7.93558e-11	ATP1A1	NC_LV	Endothelial	PhaseTissue_NC_RV.LV
1.42419e-21	0.190327	0.542	0.42	5.21269e-17	CPNE8	NC_LV	Endothelial	PhaseTissue_NC_RV.LV
7.92372e-16	0.190005	0.527	0.428	2.90016e-11	CMTM8	NC_LV	Endothelial	PhaseTissue_NC_RV.LV
6.25649e-17	0.189844	0.345	0.237	2.28994e-12	CCND1	NC_LV	Endothelial	PhaseTissue_NC_RV.LV
3.88449e-18	0.189828	0.551	0.437	1.42176e-13	EMP2	NC_LV	Endothelial	PhaseTissue_NC_RV.LV
1.97872e-14	0.189667	0.521	0.424	7.24232e-10	SAT1	NC_LV	Endothelial	PhaseTissue_NC_RV.LV
8.49531e-14	0.189296	0.356	0.269	3.10937e-09	PACS1	NC_LV	Endothelial	PhaseTissue_NC_RV.LV
8.97845e-18	0.189027	0.582	0.474	3.2862e-13	FOS	NC_LV	Endothelial	PhaseTissue_NC_RV.LV
4.36941e-18	0.187879	0.645	0.537	1.59925e-13	HERC1	NC_LV	Endothelial	PhaseTissue_NC_RV.LV
4.31659e-15	0.187675	0.324	0.23	1.57991e-10	FRMD3	NC_LV	Endothelial	PhaseTissue_NC_RV.LV
2.22811e-20	0.187329	0.68	0.577	8.15511e-16	UBE2D3	NC_LV	Endothelial	PhaseTissue_NC_RV.LV
2.86295e-15	0.187232	0.359	0.272	1.04787e-10	RAB5A	NC_LV	Endothelial	PhaseTissue_NC_RV.LV
3.96292e-16	0.186156	0.287	0.203	1.45047e-11	GLS	NC_LV	Endothelial	PhaseTissue_NC_RV.LV
2.60384e-18	0.184852	0.57	0.459	9.53033e-14	GIMAP7	NC_LV	Endothelial	PhaseTissue_NC_RV.LV
6.40638e-28	0.183367	0.826	0.717	2.3448e-23	IL32	NC_LV	Endothelial	PhaseTissue_NC_RV.LV
3.65422e-16	0.183328	0.283	0.196	1.33748e-11	LRRC8A	NC_LV	Endothelial	PhaseTissue_NC_RV.LV
6.94285e-18	0.182974	0.513	0.408	2.54115e-13	APLP2	NC_LV	Endothelial	PhaseTissue_NC_RV.LV
5.88594e-13	0.182945	0.274	0.194	2.15431e-08	CSRP2	NC_LV	Endothelial	PhaseTissue_NC_RV.LV
1.91319e-14	0.182511	0.256	0.179	7.00246e-10	KPNA2	NC_LV	Endothelial	PhaseTissue_NC_RV.LV
3.72333e-17	0.182304	0.356	0.257	1.36277e-12	SULF2	NC_LV	Endothelial	PhaseTissue_NC_RV.LV
2.6611e-14	0.181792	0.485	0.395	9.7399e-10	MKLN1	NC_LV	Endothelial	PhaseTissue_NC_RV.LV
7.37928e-25	0.180631	0.78	0.672	2.70089e-20	SYNE2	NC_LV	Endothelial	PhaseTissue_NC_RV.LV
4.70733e-15	0.179322	0.325	0.235	1.72293e-10	RAPGEF4	NC_LV	Endothelial	PhaseTissue_NC_RV.LV
1.33213e-14	0.17929	0.349	0.265	4.87571e-10	OSBPL8	NC_LV	Endothelial	PhaseTissue_NC_RV.LV
1.85996e-13	0.178792	0.266	0.194	6.80765e-09	APOL1	NC_LV	Endothelial	PhaseTissue_NC_RV.LV
1.09791e-16	0.178611	0.681	0.589	4.01846e-12	STAT3	NC_LV	Endothelial	PhaseTissue_NC_RV.LV
1.09533e-17	0.177655	0.68	0.586	4.00903e-13	HSPA1B	NC_LV	Endothelial	PhaseTissue_NC_RV.LV
3.97978e-14	0.17752	0.282	0.202	1.45664e-09	YWHAG	NC_LV	Endothelial	PhaseTissue_NC_RV.LV
1.00132e-15	0.177463	0.274	0.186	3.66492e-11	PTGER4	NC_LV	Endothelial	PhaseTissue_NC_RV.LV
2.21214e-09	0.177238	0.39	0.324	8.09665e-05	SNHG5	NC_LV	Endothelial	PhaseTissue_NC_RV.LV
2.07035e-15	0.176366	0.337	0.245	7.57769e-11	LMCD1	NC_LV	Endothelial	PhaseTissue_NC_RV.LV
5.09311e-13	0.175659	0.266	0.193	1.86413e-08	TGFB1	NC_LV	Endothelial	PhaseTissue_NC_RV.LV
1.91928e-17	0.175624	0.651	0.542	7.02476e-13	PPP1R14A	NC_LV	Endothelial	PhaseTissue_NC_RV.LV
1.24212e-15	0.175033	0.501	0.402	4.54627e-11	FBXO11	NC_LV	Endothelial	PhaseTissue_NC_RV.LV
1.73844e-14	0.174053	0.412	0.317	6.36286e-10	TGFBR2	NC_LV	Endothelial	PhaseTissue_NC_RV.LV
4.61342e-16	0.173668	0.308	0.217	1.68856e-11	ASS1	NC_LV	Endothelial	PhaseTissue_NC_RV.LV
7.17056e-12	0.172232	0.301	0.223	2.6245e-07	ABL2	NC_LV	Endothelial	PhaseTissue_NC_RV.LV
2.63493e-16	0.172117	0.469	0.357	9.64409e-12	HIPK3	NC_LV	Endothelial	PhaseTissue_NC_RV.LV
2.00191e-09	0.17193	0.605	0.537	7.32718e-05	RAB7A	NC_LV	Endothelial	PhaseTissue_NC_RV.LV
8.95135e-17	0.171795	0.342	0.244	3.27629e-12	CELF2	NC_LV	Endothelial	PhaseTissue_NC_RV.LV
1.76272e-17	0.171446	0.366	0.253	6.45173e-13	ADAMTSL4-AS1	NC_LV	Endothelial	PhaseTissue_NC_RV.LV
2.66948e-14	0.171395	0.291	0.208	9.77057e-10	IL4R	NC_LV	Endothelial	PhaseTissue_NC_RV.LV
1.03504e-16	0.17088	0.314	0.216	3.78835e-12	CTSH	NC_LV	Endothelial	PhaseTissue_NC_RV.LV
4.40893e-13	0.170851	0.282	0.208	1.61371e-08	SHB	NC_LV	Endothelial	PhaseTissue_NC_RV.LV
1.89268e-14	0.170084	0.344	0.254	6.92739e-10	ZNF609	NC_LV	Endothelial	PhaseTissue_NC_RV.LV
1.03166e-13	0.169468	0.435	0.343	3.77597e-09	KAT6A	NC_LV	Endothelial	PhaseTissue_NC_RV.LV
7.06109e-19	0.168991	0.777	0.68	2.58443e-14	HSP90AB1	NC_LV	Endothelial	PhaseTissue_NC_RV.LV
9.25658e-18	0.167274	0.717	0.62	3.388e-13	SLC2A3	NC_LV	Endothelial	PhaseTissue_NC_RV.LV
6.4032e-13	0.167213	0.274	0.191	2.34364e-08	HIVEP3	NC_LV	Endothelial	PhaseTissue_NC_RV.LV
7.18431e-13	0.166955	0.304	0.227	2.62953e-08	RIPK1	NC_LV	Endothelial	PhaseTissue_NC_RV.LV
4.43317e-14	0.166222	0.291	0.208	1.62259e-09	BRD2	NC_LV	Endothelial	PhaseTissue_NC_RV.LV
2.82503e-14	0.165227	0.319	0.235	1.03399e-09	MTPN	NC_LV	Endothelial	PhaseTissue_NC_RV.LV
1.26931e-13	0.165215	0.344	0.26	4.64581e-09	TBC1D15	NC_LV	Endothelial	PhaseTissue_NC_RV.LV
3.88626e-11	0.164757	0.336	0.257	1.42241e-06	RPS6KA3	NC_LV	Endothelial	PhaseTissue_NC_RV.LV
1.05917e-16	0.164609	0.521	0.412	3.87666e-12	PPA1	NC_LV	Endothelial	PhaseTissue_NC_RV.LV
5.15258e-15	0.16368	0.363	0.268	1.8859e-10	KLF3	NC_LV	Endothelial	PhaseTissue_NC_RV.LV
8.56455e-13	0.162112	0.431	0.351	3.13471e-08	EIF5	NC_LV	Endothelial	PhaseTissue_NC_RV.LV
1.46623e-17	0.16184	0.543	0.434	5.36655e-13	ARPC1B	NC_LV	Endothelial	PhaseTissue_NC_RV.LV
9.0776e-22	0.161283	0.851	0.767	3.32249e-17	PITPNC1	NC_LV	Endothelial	PhaseTissue_NC_RV.LV
4.97317e-10	0.16092	0.328	0.255	1.82023e-05	SAMD4A	NC_LV	Endothelial	PhaseTissue_NC_RV.LV
5.7725e-12	0.160874	0.347	0.269	2.11279e-07	TSC22D2	NC_LV	Endothelial	PhaseTissue_NC_RV.LV
7.71574e-16	0.160515	0.589	0.484	2.82404e-11	SPAG9	NC_LV	Endothelial	PhaseTissue_NC_RV.LV
1.92461e-14	0.160503	0.537	0.434	7.04426e-10	HEG1	NC_LV	Endothelial	PhaseTissue_NC_RV.LV
2.34423e-14	0.159493	0.268	0.187	8.58013e-10	MAN1A1	NC_LV	Endothelial	PhaseTissue_NC_RV.LV
3.96989e-15	0.159157	0.354	0.256	1.45302e-10	KRAS	NC_LV	Endothelial	PhaseTissue_NC_RV.LV
1.3075e-12	0.159016	0.29	0.213	4.78559e-08	DIAPH1	NC_LV	Endothelial	PhaseTissue_NC_RV.LV
4.31656e-12	0.158931	0.332	0.256	1.5799e-07	TEAD1	NC_LV	Endothelial	PhaseTissue_NC_RV.LV
4.1986e-12	0.158632	0.441	0.343	1.53673e-07	CCN1	NC_LV	Endothelial	PhaseTissue_NC_RV.LV
2.91429e-17	0.15765	0.595	0.485	1.06666e-12	CFLAR	NC_LV	Endothelial	PhaseTissue_NC_RV.LV
1.40189e-12	0.157511	0.674	0.593	5.13106e-08	ANO2	NC_LV	Endothelial	PhaseTissue_NC_RV.LV
6.26728e-13	0.157322	0.396	0.307	2.29389e-08	AKAP13	NC_LV	Endothelial	PhaseTissue_NC_RV.LV
5.06778e-18	0.157275	0.401	0.28	1.85486e-13	NES	NC_LV	Endothelial	PhaseTissue_NC_RV.LV
1.30874e-15	0.156872	0.425	0.327	4.79011e-11	TNFAIP1	NC_LV	Endothelial	PhaseTissue_NC_RV.LV
1.12768e-09	0.156278	0.411	0.335	4.12741e-05	CDKN1C	NC_LV	Endothelial	PhaseTissue_NC_RV.LV
4.73239e-10	0.1561	0.366	0.29	1.7321e-05	ATF7IP2	NC_LV	Endothelial	PhaseTissue_NC_RV.LV
1.29511e-16	0.156057	0.49	0.383	4.74025e-12	PNRC1	NC_LV	Endothelial	PhaseTissue_NC_RV.LV
6.96792e-15	0.155631	0.605	0.502	2.55033e-10	PLPP3	NC_LV	Endothelial	PhaseTissue_NC_RV.LV
3.20196e-12	0.155518	0.293	0.214	1.17195e-07	CTSL	NC_LV	Endothelial	PhaseTissue_NC_RV.LV
4.25494e-16	0.154596	0.81	0.731	1.55735e-11	PLEKHG1	NC_LV	Endothelial	PhaseTissue_NC_RV.LV
1.82074e-19	0.154591	0.615	0.494	6.6641e-15	PTPN12	NC_LV	Endothelial	PhaseTissue_NC_RV.LV
1.16037e-17	0.154212	0.642	0.528	4.24707e-13	ASAP1	NC_LV	Endothelial	PhaseTissue_NC_RV.LV
3.53829e-11	0.153944	0.379	0.299	1.29505e-06	CTBP2	NC_LV	Endothelial	PhaseTissue_NC_RV.LV
2.35086e-10	0.153511	0.257	0.196	8.60439e-06	ARL13B	NC_LV	Endothelial	PhaseTissue_NC_RV.LV
5.35725e-13	0.153299	0.62	0.537	1.96081e-08	EXT1	NC_LV	Endothelial	PhaseTissue_NC_RV.LV
3.93177e-13	0.152983	0.471	0.373	1.43907e-08	FAM177A1	NC_LV	Endothelial	PhaseTissue_NC_RV.LV
4.77811e-14	0.151792	0.582	0.486	1.74884e-09	RAP1B	NC_LV	Endothelial	PhaseTissue_NC_RV.LV
4.58231e-14	0.151298	0.451	0.351	1.67717e-09	PTPRK	NC_LV	Endothelial	PhaseTissue_NC_RV.LV
6.91208e-10	0.150969	0.277	0.214	2.52989e-05	DLGAP4	NC_LV	Endothelial	PhaseTissue_NC_RV.LV
7.29496e-15	0.150619	0.585	0.482	2.67003e-10	ETS2	NC_LV	Endothelial	PhaseTissue_NC_RV.LV
2.40766e-17	0.150459	0.579	0.466	8.81229e-13	RNASEK	NC_LV	Endothelial	PhaseTissue_NC_RV.LV
1.83721e-10	0.150393	0.33	0.253	6.72437e-06	IFRD1	NC_LV	Endothelial	PhaseTissue_NC_RV.LV
3.80634e-18	0.150298	0.714	0.607	1.39316e-13	IFI6	NC_LV	Endothelial	PhaseTissue_NC_RV.LV
1.58656e-14	0.149896	0.27	0.185	5.80697e-10	ABRACL	NC_LV	Endothelial	PhaseTissue_NC_RV.LV
6.94244e-12	0.149835	0.277	0.205	2.541e-07	RRAS	NC_LV	Endothelial	PhaseTissue_NC_RV.LV
2.79894e-12	0.149109	0.302	0.225	1.02444e-07	SMAP1	NC_LV	Endothelial	PhaseTissue_NC_RV.LV
2.14731e-11	0.149018	0.251	0.181	7.85936e-07	FAM219A	NC_LV	Endothelial	PhaseTissue_NC_RV.LV
7.63025e-12	0.148648	0.369	0.283	2.79275e-07	KDR	NC_LV	Endothelial	PhaseTissue_NC_RV.LV
1.03659e-17	0.148589	0.643	0.536	3.79401e-13	CLIC4	NC_LV	Endothelial	PhaseTissue_NC_RV.LV
1.01669e-09	0.148262	0.264	0.195	3.72118e-05	ADAMTS9-AS1	NC_LV	Endothelial	PhaseTissue_NC_RV.LV
3.32443e-14	0.147914	0.696	0.604	1.21678e-09	ZEB1	NC_LV	Endothelial	PhaseTissue_NC_RV.LV
4.42608e-13	0.146849	0.48	0.383	1.61999e-08	EFNB2	NC_LV	Endothelial	PhaseTissue_NC_RV.LV
1.11712e-10	0.146598	0.4	0.322	4.08876e-06	TPR	NC_LV	Endothelial	PhaseTissue_NC_RV.LV
2.9354e-15	0.146088	0.432	0.323	1.07438e-10	COBLL1	NC_LV	Endothelial	PhaseTissue_NC_RV.LV
2.00626e-12	0.145711	0.425	0.33	7.3431e-08	DAB2IP	NC_LV	Endothelial	PhaseTissue_NC_RV.LV
5.04718e-11	0.145062	0.34	0.262	1.84732e-06	PPP2CB	NC_LV	Endothelial	PhaseTissue_NC_RV.LV
7.11754e-14	0.145038	0.363	0.27	2.60509e-09	TEAD4	NC_LV	Endothelial	PhaseTissue_NC_RV.LV
6.51416e-12	0.144832	0.314	0.232	2.38425e-07	CASP4	NC_LV	Endothelial	PhaseTissue_NC_RV.LV
2.29554e-09	0.143967	0.286	0.221	8.40191e-05	CD55	NC_LV	Endothelial	PhaseTissue_NC_RV.LV
1.0486e-12	0.143575	0.344	0.256	3.83798e-08	FBXW7	NC_LV	Endothelial	PhaseTissue_NC_RV.LV
2.01424e-09	0.143313	0.284	0.22	7.3723e-05	THUMPD3-AS1	NC_LV	Endothelial	PhaseTissue_NC_RV.LV
2.70354e-16	0.143137	0.624	0.507	9.89523e-12	YBX3	NC_LV	Endothelial	PhaseTissue_NC_RV.LV
4.19789e-09	0.143088	0.392	0.319	0.000153647	ROCK2	NC_LV	Endothelial	PhaseTissue_NC_RV.LV
1.85231e-13	0.142798	0.415	0.321	6.77963e-09	TSPAN14	NC_LV	Endothelial	PhaseTissue_NC_RV.LV
1.05612e-12	0.142451	0.497	0.408	3.86551e-08	ENSA	NC_LV	Endothelial	PhaseTissue_NC_RV.LV
3.05348e-16	0.141739	0.76	0.669	1.1176e-11	HNRNPA2B1	NC_LV	Endothelial	PhaseTissue_NC_RV.LV
4.70783e-12	0.141405	0.32	0.237	1.72311e-07	CYTH3	NC_LV	Endothelial	PhaseTissue_NC_RV.LV
1.52231e-15	0.140581	0.545	0.43	5.57182e-11	LMNA	NC_LV	Endothelial	PhaseTissue_NC_RV.LV
7.69528e-14	0.139627	0.815	0.746	2.81655e-09	JUN	NC_LV	Endothelial	PhaseTissue_NC_RV.LV
2.94771e-11	0.139457	0.431	0.343	1.07889e-06	PARP14	NC_LV	Endothelial	PhaseTissue_NC_RV.LV
4.98214e-13	0.139431	0.507	0.412	1.82351e-08	LDHA	NC_LV	Endothelial	PhaseTissue_NC_RV.LV
8.6635e-09	0.139068	0.282	0.22	0.000317093	CRY1	NC_LV	Endothelial	PhaseTissue_NC_RV.LV
1.71598e-09	0.137638	0.429	0.356	6.28067e-05	CRK	NC_LV	Endothelial	PhaseTissue_NC_RV.LV
9.88087e-10	0.137397	0.3	0.232	3.6165e-05	RASA1	NC_LV	Endothelial	PhaseTissue_NC_RV.LV
5.09396e-16	0.137387	0.591	0.482	1.86444e-11	MED13L	NC_LV	Endothelial	PhaseTissue_NC_RV.LV
2.88484e-11	0.137331	0.706	0.63	1.05588e-06	PPFIBP1	NC_LV	Endothelial	PhaseTissue_NC_RV.LV
4.03811e-12	0.136773	0.562	0.464	1.47799e-07	ADAMTS1	NC_LV	Endothelial	PhaseTissue_NC_RV.LV
1.25929e-09	0.136689	0.269	0.203	4.60911e-05	ERVK3-1	NC_LV	Endothelial	PhaseTissue_NC_RV.LV
1.62678e-11	0.135116	0.297	0.214	5.95418e-07	MLEC	NC_LV	Endothelial	PhaseTissue_NC_RV.LV
9.52663e-14	0.135038	0.543	0.438	3.48684e-09	FERMT2	NC_LV	Endothelial	PhaseTissue_NC_RV.LV
2.19783e-09	0.13454	0.369	0.296	8.04428e-05	SLCO3A1	NC_LV	Endothelial	PhaseTissue_NC_RV.LV
2.12614e-10	0.133975	0.256	0.19	7.78189e-06	SKI	NC_LV	Endothelial	PhaseTissue_NC_RV.LV
1.07462e-09	0.133933	0.255	0.191	3.93322e-05	SDF4	NC_LV	Endothelial	PhaseTissue_NC_RV.LV
2.5859e-18	0.13375	0.946	0.913	9.46466e-14	H3F3B	NC_LV	Endothelial	PhaseTissue_NC_RV.LV
3.25715e-08	0.133409	0.256	0.188	0.00119215	AL583785.1	NC_LV	Endothelial	PhaseTissue_NC_RV.LV
1.58528e-24	0.133216	0.948	0.893	5.80229e-20	EIF1	NC_LV	Endothelial	PhaseTissue_NC_RV.LV
1.2653e-11	0.133042	0.287	0.214	4.63111e-07	TGOLN2	NC_LV	Endothelial	PhaseTissue_NC_RV.LV
9.27997e-14	0.132847	0.521	0.423	3.39656e-09	PPP1CB	NC_LV	Endothelial	PhaseTissue_NC_RV.LV
5.4904e-10	0.132729	0.297	0.227	2.00954e-05	PRPF40A	NC_LV	Endothelial	PhaseTissue_NC_RV.LV
2.6356e-09	0.132055	0.263	0.198	9.64656e-05	PSMB4	NC_LV	Endothelial	PhaseTissue_NC_RV.LV
1.77132e-13	0.13171	0.732	0.637	6.4832e-09	PECAM1	NC_LV	Endothelial	PhaseTissue_NC_RV.LV
3.36833e-08	0.131256	0.316	0.245	0.00123284	GBP1	NC_LV	Endothelial	PhaseTissue_NC_RV.LV
6.79908e-10	0.130652	0.574	0.494	2.48853e-05	FCHSD2	NC_LV	Endothelial	PhaseTissue_NC_RV.LV
5.49981e-14	0.130608	0.66	0.557	2.01299e-09	H19	NC_LV	Endothelial	PhaseTissue_NC_RV.LV
1.53958e-10	0.130341	0.505	0.42	5.63501e-06	ITSN2	NC_LV	Endothelial	PhaseTissue_NC_RV.LV
1.61265e-10	0.129896	0.292	0.218	5.90247e-06	SPCS3	NC_LV	Endothelial	PhaseTissue_NC_RV.LV
9.92229e-12	0.12981	0.408	0.313	3.63166e-07	CEBPD	NC_LV	Endothelial	PhaseTissue_NC_RV.LV
2.0755e-07	0.129486	0.274	0.215	0.00759652	CD200	NC_LV	Endothelial	PhaseTissue_NC_RV.LV
4.35832e-10	0.128865	0.323	0.245	1.59519e-05	DAB2	NC_LV	Endothelial	PhaseTissue_NC_RV.LV
1.17942e-14	0.128196	0.653	0.548	4.31681e-10	PICALM	NC_LV	Endothelial	PhaseTissue_NC_RV.LV
8.28221e-09	0.127629	0.284	0.216	0.000303137	PIK3C2B	NC_LV	Endothelial	PhaseTissue_NC_RV.LV
5.48035e-15	0.127596	0.647	0.54	2.00586e-10	CAPZB	NC_LV	Endothelial	PhaseTissue_NC_RV.LV
1.88126e-11	0.127509	0.346	0.259	6.8856e-07	RIN3	NC_LV	Endothelial	PhaseTissue_NC_RV.LV
1.40267e-10	0.126989	0.496	0.411	5.13393e-06	CMIP	NC_LV	Endothelial	PhaseTissue_NC_RV.LV
8.80126e-10	0.126902	0.516	0.435	3.22135e-05	RAP1A	NC_LV	Endothelial	PhaseTissue_NC_RV.LV
1.47932e-14	0.126244	0.747	0.655	5.41445e-10	EVA1C	NC_LV	Endothelial	PhaseTissue_NC_RV.LV
7.84526e-09	0.12613	0.343	0.27	0.000287144	CRYBG3	NC_LV	Endothelial	PhaseTissue_NC_RV.LV
4.03816e-09	0.125671	0.453	0.376	0.000147801	GPBP1	NC_LV	Endothelial	PhaseTissue_NC_RV.LV
2.97107e-15	0.12562	0.819	0.736	1.08744e-10	FKBP1A	NC_LV	Endothelial	PhaseTissue_NC_RV.LV
1.22832e-09	0.125619	0.284	0.212	4.49576e-05	MYADM	NC_LV	Endothelial	PhaseTissue_NC_RV.LV
4.47393e-13	0.125599	0.526	0.423	1.6375e-08	LUZP1	NC_LV	Endothelial	PhaseTissue_NC_RV.LV
6.80552e-11	0.125245	0.599	0.514	2.49089e-06	TCF12	NC_LV	Endothelial	PhaseTissue_NC_RV.LV
1.34969e-09	0.124968	0.303	0.233	4.93998e-05	ARAP3	NC_LV	Endothelial	PhaseTissue_NC_RV.LV
3.3741e-12	0.124936	0.586	0.489	1.23496e-07	NECTIN2	NC_LV	Endothelial	PhaseTissue_NC_RV.LV
3.94129e-13	0.124804	0.811	0.734	1.44255e-08	S100A11	NC_LV	Endothelial	PhaseTissue_NC_RV.LV
1.26181e-11	0.124542	0.58	0.49	4.61835e-07	DLC1	NC_LV	Endothelial	PhaseTissue_NC_RV.LV
1.98386e-07	0.124444	0.26	0.207	0.00726112	RELB	NC_LV	Endothelial	PhaseTissue_NC_RV.LV
2.84249e-10	0.124435	0.339	0.26	1.04038e-05	EFNA1	NC_LV	Endothelial	PhaseTissue_NC_RV.LV
9.51782e-16	0.124415	0.662	0.556	3.48362e-11	CST3	NC_LV	Endothelial	PhaseTissue_NC_RV.LV
1.33277e-09	0.124222	0.304	0.232	4.87808e-05	YY1	NC_LV	Endothelial	PhaseTissue_NC_RV.LV
4.4857e-11	0.123423	0.557	0.463	1.64181e-06	PODXL	NC_LV	Endothelial	PhaseTissue_NC_RV.LV
1.12813e-11	0.12336	0.709	0.626	4.12905e-07	DOCK4	NC_LV	Endothelial	PhaseTissue_NC_RV.LV
1.53776e-10	0.123041	0.294	0.218	5.62834e-06	PLEKHA1	NC_LV	Endothelial	PhaseTissue_NC_RV.LV
4.63649e-16	0.122674	0.778	0.681	1.697e-11	RHOA	NC_LV	Endothelial	PhaseTissue_NC_RV.LV
8.64412e-11	0.122515	0.579	0.488	3.16383e-06	STARD13	NC_LV	Endothelial	PhaseTissue_NC_RV.LV
8.84217e-11	0.122147	0.397	0.309	3.23632e-06	SERPINH1	NC_LV	Endothelial	PhaseTissue_NC_RV.LV
2.74859e-09	0.122091	0.284	0.214	0.000100601	ZDHHC20	NC_LV	Endothelial	PhaseTissue_NC_RV.LV
7.15544e-10	0.121821	0.336	0.259	2.61896e-05	ARID2	NC_LV	Endothelial	PhaseTissue_NC_RV.LV
3.81939e-09	0.121424	0.423	0.341	0.000139793	CDKN1A	NC_LV	Endothelial	PhaseTissue_NC_RV.LV
5.60869e-11	0.121128	0.468	0.381	2.05284e-06	SOS1	NC_LV	Endothelial	PhaseTissue_NC_RV.LV
2.39201e-11	0.121086	0.508	0.417	8.755e-07	ELK3	NC_LV	Endothelial	PhaseTissue_NC_RV.LV
8.64938e-14	0.120969	0.745	0.654	3.16576e-09	DYNLL1	NC_LV	Endothelial	PhaseTissue_NC_RV.LV
1.03399e-08	0.120968	0.309	0.241	0.00037845	LRRC32	NC_LV	Endothelial	PhaseTissue_NC_RV.LV
1.09142e-09	0.120668	0.291	0.22	3.99469e-05	TLN1	NC_LV	Endothelial	PhaseTissue_NC_RV.LV
3.51229e-10	0.120551	0.501	0.412	1.28553e-05	KIF13A	NC_LV	Endothelial	PhaseTissue_NC_RV.LV
1.65043e-12	0.120099	0.763	0.69	6.04074e-08	ST6GALNAC3	NC_LV	Endothelial	PhaseTissue_NC_RV.LV
6.61362e-08	0.119813	0.401	0.331	0.00242065	PARVB	NC_LV	Endothelial	PhaseTissue_NC_RV.LV
6.5869e-10	0.119569	0.378	0.297	2.41087e-05	VCL	NC_LV	Endothelial	PhaseTissue_NC_RV.LV
1.16779e-15	0.119557	0.605	0.496	4.27422e-11	PPP1R15A	NC_LV	Endothelial	PhaseTissue_NC_RV.LV
6.86157e-08	0.119305	0.333	0.271	0.0025114	ADRM1	NC_LV	Endothelial	PhaseTissue_NC_RV.LV
3.28922e-09	0.119193	0.473	0.391	0.000120389	GNG5	NC_LV	Endothelial	PhaseTissue_NC_RV.LV
2.46183e-19	0.119081	0.868	0.78	9.01054e-15	CD59	NC_LV	Endothelial	PhaseTissue_NC_RV.LV
8.80051e-09	0.118943	0.307	0.241	0.000322108	KCTD12	NC_LV	Endothelial	PhaseTissue_NC_RV.LV
1.78435e-08	0.118128	0.281	0.214	0.00065309	NFKBIZ	NC_LV	Endothelial	PhaseTissue_NC_RV.LV
6.18765e-11	0.117833	0.436	0.345	2.26474e-06	SKIL	NC_LV	Endothelial	PhaseTissue_NC_RV.LV
1.3816e-08	0.117473	0.29	0.223	0.000505681	SLC38A2	NC_LV	Endothelial	PhaseTissue_NC_RV.LV
9.23657e-09	0.117403	0.421	0.347	0.000338068	NXN	NC_LV	Endothelial	PhaseTissue_NC_RV.LV
9.0856e-10	0.117403	0.274	0.204	3.32542e-05	PSMD7	NC_LV	Endothelial	PhaseTissue_NC_RV.LV
2.84807e-13	0.117274	0.788	0.706	1.04242e-08	JMJD1C	NC_LV	Endothelial	PhaseTissue_NC_RV.LV
4.46835e-13	0.116567	0.659	0.56	1.63546e-08	ARPC2	NC_LV	Endothelial	PhaseTissue_NC_RV.LV
2.69098e-09	0.116549	0.311	0.24	9.84927e-05	BCLAF1	NC_LV	Endothelial	PhaseTissue_NC_RV.LV
9.00296e-10	0.11638	0.427	0.343	3.29517e-05	NUCB1	NC_LV	Endothelial	PhaseTissue_NC_RV.LV
5.73598e-09	0.115905	0.355	0.28	0.000209942	BAZ1A	NC_LV	Endothelial	PhaseTissue_NC_RV.LV
1.41414e-09	0.115681	0.339	0.264	5.17588e-05	TBC1D1	NC_LV	Endothelial	PhaseTissue_NC_RV.LV
3.22642e-11	0.115315	0.456	0.365	1.1809e-06	ELOC	NC_LV	Endothelial	PhaseTissue_NC_RV.LV
4.11179e-08	0.114868	0.265	0.201	0.00150496	CBFB	NC_LV	Endothelial	PhaseTissue_NC_RV.LV
3.37235e-08	0.114358	0.441	0.371	0.00123431	CCNL1	NC_LV	Endothelial	PhaseTissue_NC_RV.LV
1.73546e-10	0.114357	0.511	0.417	6.35195e-06	NPDC1	NC_LV	Endothelial	PhaseTissue_NC_RV.LV
1.21343e-08	0.114355	0.353	0.284	0.000444128	CHD1	NC_LV	Endothelial	PhaseTissue_NC_RV.LV
1.43254e-11	0.114283	0.798	0.725	5.24323e-07	RAPGEF1	NC_LV	Endothelial	PhaseTissue_NC_RV.LV
6.17532e-11	0.114216	0.584	0.494	2.26023e-06	CLIC1	NC_LV	Endothelial	PhaseTissue_NC_RV.LV
7.95573e-16	0.11415	0.715	0.609	2.91188e-11	CDC42	NC_LV	Endothelial	PhaseTissue_NC_RV.LV
4.27512e-09	0.114021	0.344	0.263	0.000156474	HEY1	NC_LV	Endothelial	PhaseTissue_NC_RV.LV
4.75726e-10	0.11346	0.472	0.386	1.74121e-05	PIK3C2A	NC_LV	Endothelial	PhaseTissue_NC_RV.LV
2.69431e-09	0.113372	0.464	0.383	9.86144e-05	UVRAG	NC_LV	Endothelial	PhaseTissue_NC_RV.LV
1.03683e-11	0.113027	0.523	0.424	3.79489e-07	CAST	NC_LV	Endothelial	PhaseTissue_NC_RV.LV
5.47609e-10	0.112991	0.496	0.412	2.0043e-05	STX12	NC_LV	Endothelial	PhaseTissue_NC_RV.LV
3.21951e-14	0.11251	0.852	0.786	1.17837e-09	H3F3A	NC_LV	Endothelial	PhaseTissue_NC_RV.LV
1.06599e-07	0.111751	0.4	0.333	0.00390164	ZBTB46	NC_LV	Endothelial	PhaseTissue_NC_RV.LV
2.74519e-08	0.111513	0.353	0.286	0.00100477	UBE2J1	NC_LV	Endothelial	PhaseTissue_NC_RV.LV
3.29685e-12	0.111074	0.632	0.533	1.20668e-07	ARGLU1	NC_LV	Endothelial	PhaseTissue_NC_RV.LV
1.77938e-08	0.110905	0.312	0.246	0.00065127	PPP2R2A	NC_LV	Endothelial	PhaseTissue_NC_RV.LV
2.16843e-18	0.110832	0.772	0.655	7.93668e-14	S100A6	NC_LV	Endothelial	PhaseTissue_NC_RV.LV
2.2899e-12	0.110559	0.707	0.616	8.38126e-08	ACTN4	NC_LV	Endothelial	PhaseTissue_NC_RV.LV
7.60213e-08	0.110532	0.252	0.195	0.00278245	PCF11	NC_LV	Endothelial	PhaseTissue_NC_RV.LV
8.7381e-09	0.110468	0.491	0.414	0.000319823	HNRNPU	NC_LV	Endothelial	PhaseTissue_NC_RV.LV
2.41183e-08	0.110453	0.668	0.598	0.000882755	F8	NC_LV	Endothelial	PhaseTissue_NC_RV.LV
5.14921e-12	0.110273	0.749	0.668	1.88466e-07	ADGRL4	NC_LV	Endothelial	PhaseTissue_NC_RV.LV
3.27635e-17	0.110075	0.899	0.83	1.19918e-12	CALM1	NC_LV	Endothelial	PhaseTissue_NC_RV.LV
4.87016e-08	0.109682	0.493	0.416	0.00178253	SIK3	NC_LV	Endothelial	PhaseTissue_NC_RV.LV
5.75956e-10	0.109166	0.434	0.346	2.10806e-05	CHMP5	NC_LV	Endothelial	PhaseTissue_NC_RV.LV
6.11329e-08	0.108525	0.287	0.224	0.00223753	PRKAR2A	NC_LV	Endothelial	PhaseTissue_NC_RV.LV
1.59022e-07	0.108206	0.448	0.384	0.00582035	PSMB3	NC_LV	Endothelial	PhaseTissue_NC_RV.LV
2.12322e-08	0.10773	0.392	0.321	0.00077712	SCAPER	NC_LV	Endothelial	PhaseTissue_NC_RV.LV
3.55351e-11	0.107363	0.504	0.41	1.30062e-06	KIF5B	NC_LV	Endothelial	PhaseTissue_NC_RV.LV
1.94803e-07	0.107236	0.374	0.308	0.00712999	DEK	NC_LV	Endothelial	PhaseTissue_NC_RV.LV
1.18411e-07	0.106998	0.36	0.287	0.00433394	CDK6	NC_LV	Endothelial	PhaseTissue_NC_RV.LV
8.39981e-09	0.106869	0.267	0.194	0.000307441	UMAD1	NC_LV	Endothelial	PhaseTissue_NC_RV.LV
2.08939e-09	0.106727	0.401	0.321	7.64738e-05	TAF7	NC_LV	Endothelial	PhaseTissue_NC_RV.LV
1.14281e-08	0.105964	0.37	0.296	0.000418281	SMURF2	NC_LV	Endothelial	PhaseTissue_NC_RV.LV
5.73456e-08	0.105709	0.501	0.423	0.00209891	SGK1	NC_LV	Endothelial	PhaseTissue_NC_RV.LV
8.42721e-09	0.104391	0.483	0.399	0.000308444	PELI1	NC_LV	Endothelial	PhaseTissue_NC_RV.LV
8.47713e-08	0.104336	0.284	0.22	0.00310271	NAA10	NC_LV	Endothelial	PhaseTissue_NC_RV.LV
1.53276e-14	0.104093	0.93	0.882	5.61005e-10	FTL	NC_LV	Endothelial	PhaseTissue_NC_RV.LV
4.0701e-13	0.104071	0.524	0.414	1.4897e-08	NUCKS1	NC_LV	Endothelial	PhaseTissue_NC_RV.LV
1.72596e-08	0.103995	0.483	0.402	0.00063172	IL6ST	NC_LV	Endothelial	PhaseTissue_NC_RV.LV
1.84196e-07	0.103972	0.256	0.194	0.00674176	IQCK	NC_LV	Endothelial	PhaseTissue_NC_RV.LV
9.11576e-10	0.103696	0.561	0.477	3.33646e-05	AKT3	NC_LV	Endothelial	PhaseTissue_NC_RV.LV
2.24012e-08	0.103152	0.272	0.206	0.000819908	RAD21	NC_LV	Endothelial	PhaseTissue_NC_RV.LV
1.21341e-07	0.10295	0.341	0.276	0.0044412	TRIOBP	NC_LV	Endothelial	PhaseTissue_NC_RV.LV
9.25812e-08	0.102887	0.502	0.433	0.00338857	ARID4B	NC_LV	Endothelial	PhaseTissue_NC_RV.LV
2.03191e-11	0.102636	0.76	0.678	7.437e-07	CALM2	NC_LV	Endothelial	PhaseTissue_NC_RV.LV
1.0643e-09	0.102245	0.539	0.448	3.89543e-05	BHLHE40	NC_LV	Endothelial	PhaseTissue_NC_RV.LV
1.90326e-09	0.101225	0.471	0.387	6.96611e-05	PPIC	NC_LV	Endothelial	PhaseTissue_NC_RV.LV
4.29483e-12	0.101127	0.971	0.956	1.57195e-07	SPARCL1	NC_LV	Endothelial	PhaseTissue_NC_RV.LV
5.11227e-09	0.101036	0.404	0.325	0.000187114	ARPC5	NC_LV	Endothelial	PhaseTissue_NC_RV.LV
1.73464e-07	0.100957	0.291	0.224	0.00634895	KITLG	NC_LV	Endothelial	PhaseTissue_NC_RV.LV
1.9789e-09	0.100162	0.554	0.467	7.24299e-05	EPB41L2	NC_LV	Endothelial	PhaseTissue_NC_RV.LV
2.98191e-14	0.100014	0.85	0.778	1.09141e-09	CFL1	NC_LV	Endothelial	PhaseTissue_NC_RV.LV
7.75169e-11	0.0998122	0.551	0.455	2.8372e-06	CSNK1A1	NC_LV	Endothelial	PhaseTissue_NC_RV.LV
1.75748e-07	0.0995334	0.369	0.304	0.00643254	TBC1D22A	NC_LV	Endothelial	PhaseTissue_NC_RV.LV
1.8793e-08	0.0994167	0.668	0.592	0.000687844	MACF1	NC_LV	Endothelial	PhaseTissue_NC_RV.LV
1.25267e-07	0.0992671	0.508	0.432	0.0045849	RB1	NC_LV	Endothelial	PhaseTissue_NC_RV.LV
6.33172e-08	0.0992592	0.271	0.206	0.00231747	ACSL3	NC_LV	Endothelial	PhaseTissue_NC_RV.LV
8.95031e-09	0.0989494	0.255	0.189	0.00032759	ADGRG1	NC_LV	Endothelial	PhaseTissue_NC_RV.LV
2.06072e-07	0.098704	0.86	0.82	0.00754244	JUNB	NC_LV	Endothelial	PhaseTissue_NC_RV.LV
1.66066e-07	0.0985443	0.498	0.426	0.00607817	STK3	NC_LV	Endothelial	PhaseTissue_NC_RV.LV
4.10467e-15	0.0984633	0.869	0.796	1.50235e-10	ACTG1	NC_LV	Endothelial	PhaseTissue_NC_RV.LV
1.52557e-10	0.0973859	0.768	0.685	5.58375e-06	ARHGAP29	NC_LV	Endothelial	PhaseTissue_NC_RV.LV
4.47639e-08	0.0973788	0.283	0.216	0.0016384	DNM2	NC_LV	Endothelial	PhaseTissue_NC_RV.LV
1.41658e-09	0.0958716	0.696	0.612	5.18482e-05	ZFP36	NC_LV	Endothelial	PhaseTissue_NC_RV.LV
3.96322e-08	0.0956816	0.429	0.353	0.00145058	UBXN4	NC_LV	Endothelial	PhaseTissue_NC_RV.LV
7.25325e-11	0.0954034	0.308	0.221	2.65476e-06	GCH1	NC_LV	Endothelial	PhaseTissue_NC_RV.LV
1.50683e-07	0.0947725	0.485	0.412	0.00551514	SCAF11	NC_LV	Endothelial	PhaseTissue_NC_RV.LV
9.79008e-08	0.0940923	0.619	0.55	0.00358327	CDC42BPA	NC_LV	Endothelial	PhaseTissue_NC_RV.LV
8.78418e-09	0.0923812	0.552	0.467	0.00032151	COL4A1	NC_LV	Endothelial	PhaseTissue_NC_RV.LV
3.50303e-08	0.0923642	0.476	0.394	0.00128214	IQGAP1	NC_LV	Endothelial	PhaseTissue_NC_RV.LV
1.58424e-08	0.0920486	0.496	0.416	0.000579846	CNN3	NC_LV	Endothelial	PhaseTissue_NC_RV.LV
6.03598e-08	0.0918764	0.422	0.343	0.00220923	PDE8A	NC_LV	Endothelial	PhaseTissue_NC_RV.LV
3.09777e-09	0.0917164	0.651	0.562	0.000113381	ARL15	NC_LV	Endothelial	PhaseTissue_NC_RV.LV
2.59505e-07	0.0912063	0.456	0.387	0.00949815	KMT2C	NC_LV	Endothelial	PhaseTissue_NC_RV.LV
2.28309e-08	0.0908794	0.561	0.483	0.000835633	RAB2A	NC_LV	Endothelial	PhaseTissue_NC_RV.LV
1.00937e-09	0.0906457	0.541	0.449	3.69438e-05	TPM3	NC_LV	Endothelial	PhaseTissue_NC_RV.LV
5.03321e-13	0.0903496	0.838	0.756	1.84221e-08	MGLL	NC_LV	Endothelial	PhaseTissue_NC_RV.LV
1.35132e-11	0.0901978	0.765	0.68	4.94596e-07	PDLIM1	NC_LV	Endothelial	PhaseTissue_NC_RV.LV
1.2143e-07	0.0900038	0.295	0.225	0.00444447	ITGA9	NC_LV	Endothelial	PhaseTissue_NC_RV.LV
8.94937e-08	0.0896057	0.407	0.329	0.00327556	TBC1D9	NC_LV	Endothelial	PhaseTissue_NC_RV.LV
1.9532e-10	0.0893557	0.781	0.701	7.14891e-06	CRIP2	NC_LV	Endothelial	PhaseTissue_NC_RV.LV
2.19282e-07	0.0887677	0.291	0.226	0.00802594	MAGI3	NC_LV	Endothelial	PhaseTissue_NC_RV.LV
3.55673e-08	0.0886522	0.359	0.286	0.0013018	RSRC2	NC_LV	Endothelial	PhaseTissue_NC_RV.LV
1.153e-07	0.0882172	0.363	0.289	0.00422009	IFNAR2	NC_LV	Endothelial	PhaseTissue_NC_RV.LV
1.7992e-08	0.0869604	0.786	0.711	0.000658524	ENG	NC_LV	Endothelial	PhaseTissue_NC_RV.LV
1.76257e-08	0.0869197	0.484	0.399	0.000645117	RBFOX2	NC_LV	Endothelial	PhaseTissue_NC_RV.LV
5.72696e-08	0.0863076	0.519	0.441	0.00209612	CTNNB1	NC_LV	Endothelial	PhaseTissue_NC_RV.LV
7.9293e-11	0.085921	0.544	0.445	2.9022e-06	GNAI2	NC_LV	Endothelial	PhaseTissue_NC_RV.LV
3.3028e-10	0.0833061	0.827	0.753	1.20886e-05	MYL12B	NC_LV	Endothelial	PhaseTissue_NC_RV.LV
7.61836e-08	0.0832284	0.482	0.402	0.0027884	ASH1L	NC_LV	Endothelial	PhaseTissue_NC_RV.LV
3.76653e-11	0.0831578	0.821	0.755	1.37859e-06	RPS11	NC_LV	Endothelial	PhaseTissue_NC_RV.LV
3.06697e-10	0.0812947	0.644	0.551	1.12254e-05	ANXA3	NC_LV	Endothelial	PhaseTissue_NC_RV.LV
4.41709e-10	0.0806902	0.608	0.507	1.6167e-05	PLPP1	NC_LV	Endothelial	PhaseTissue_NC_RV.LV
1.50575e-08	0.0784787	0.667	0.591	0.000551119	SYNE1	NC_LV	Endothelial	PhaseTissue_NC_RV.LV
1.5317e-11	0.0770797	0.871	0.804	5.60616e-07	DDX5	NC_LV	Endothelial	PhaseTissue_NC_RV.LV
2.19136e-07	0.0769845	0.378	0.303	0.0080206	VSIR	NC_LV	Endothelial	PhaseTissue_NC_RV.LV
2.18713e-08	0.0733129	0.51	0.424	0.000800512	REEP3	NC_LV	Endothelial	PhaseTissue_NC_RV.LV
1.1337e-09	0.0727579	0.87	0.812	4.14944e-05	ITM2B	NC_LV	Endothelial	PhaseTissue_NC_RV.LV
4.73815e-08	0.0706468	0.739	0.665	0.00173421	ESAM	NC_LV	Endothelial	PhaseTissue_NC_RV.LV
1.95543e-07	0.0693375	0.573	0.493	0.00715707	DNAJB6	NC_LV	Endothelial	PhaseTissue_NC_RV.LV
8.71275e-09	0.069098	0.79	0.722	0.000318895	PTPRG	NC_LV	Endothelial	PhaseTissue_NC_RV.LV
5.44298e-11	0.0676007	0.984	0.957	1.99218e-06	IFI27	NC_LV	Endothelial	PhaseTissue_NC_RV.LV
6.00716e-09	0.067196	0.928	0.889	0.000219868	SLC9A3R2	NC_LV	Endothelial	PhaseTissue_NC_RV.LV
6.29058e-09	0.0625092	0.758	0.673	0.000230242	RPL23	NC_LV	Endothelial	PhaseTissue_NC_RV.LV
9.97612e-08	0.0618134	0.733	0.655	0.00365136	EIF4A1	NC_LV	Endothelial	PhaseTissue_NC_RV.LV
6.73874e-08	0.0555277	0.717	0.637	0.00246645	TXNIP	NC_LV	Endothelial	PhaseTissue_NC_RV.LV
1.2238e-10	0.0549462	0.953	0.917	4.47923e-06	HLA-E	NC_LV	Endothelial	PhaseTissue_NC_RV.LV
2.69577e-07	0.0536646	0.41	0.332	0.00986679	BCAP29	NC_LV	Endothelial	PhaseTissue_NC_RV.LV
1.95172e-10	0.0457479	0.996	0.986	7.1435e-06	TMSB10	NC_LV	Endothelial	PhaseTissue_NC_RV.LV
1.07646e-09	0.0412076	0.884	0.821	3.93997e-05	MYL12A	NC_LV	Endothelial	PhaseTissue_NC_RV.LV
7.306e-08	0.036274	0.961	0.933	0.00267407	ACTB	NC_LV	Endothelial	PhaseTissue_NC_RV.LV
7.84216e-161	0.643585	0.926	0.796	2.87031e-156	MT-ND3	NC_RV	Endothelial	PhaseTissue_NC_RV.LV
1.24727e-53	0.563549	0.745	0.657	4.56514e-49	CLDN5	NC_RV	Endothelial	PhaseTissue_NC_RV.LV
7.79647e-63	0.517986	0.454	0.249	2.85359e-58	HLA-DRB5	NC_RV	Endothelial	PhaseTissue_NC_RV.LV
5.62695e-46	0.480788	0.367	0.216	2.05952e-41	ZBTB16	NC_RV	Endothelial	PhaseTissue_NC_RV.LV
2.13459e-103	0.461847	0.97	0.935	7.8128e-99	MT-CO3	NC_RV	Endothelial	PhaseTissue_NC_RV.LV
1.83071e-35	0.439332	0.728	0.639	6.70059e-31	HES1	NC_RV	Endothelial	PhaseTissue_NC_RV.LV
1.0405e-23	0.416721	0.581	0.532	3.80832e-19	ABLIM3	NC_RV	Endothelial	PhaseTissue_NC_RV.LV
5.14704e-08	0.413471	0.723	0.73	0.00188387	TIMP3	NC_RV	Endothelial	PhaseTissue_NC_RV.LV
1.49063e-71	0.409687	0.958	0.949	5.45584e-67	RPS27	NC_RV	Endothelial	PhaseTissue_NC_RV.LV
4.35638e-11	0.379946	0.304	0.254	1.59448e-06	BCAS2	NC_RV	Endothelial	PhaseTissue_NC_RV.LV
1.30191e-22	0.36716	0.36	0.27	4.76511e-18	STXBP6	NC_RV	Endothelial	PhaseTissue_NC_RV.LV
6.27825e-25	0.36589	0.428	0.322	2.2979e-20	MT2A	NC_RV	Endothelial	PhaseTissue_NC_RV.LV
1.94199e-19	0.357163	0.427	0.348	7.10788e-15	DACH1	NC_RV	Endothelial	PhaseTissue_NC_RV.LV
9.93185e-63	0.350443	0.963	0.935	3.63516e-58	MT-CYB	NC_RV	Endothelial	PhaseTissue_NC_RV.LV
2.7771e-25	0.349408	0.256	0.155	1.01645e-20	SNHG25	NC_RV	Endothelial	PhaseTissue_NC_RV.LV
4.59395e-33	0.348902	0.745	0.656	1.68143e-28	FABP4	NC_RV	Endothelial	PhaseTissue_NC_RV.LV
7.98594e-27	0.341927	0.745	0.695	2.92293e-22	RPL37	NC_RV	Endothelial	PhaseTissue_NC_RV.LV
5.0516e-15	0.336037	0.307	0.24	1.84894e-10	ANKS1A	NC_RV	Endothelial	PhaseTissue_NC_RV.LV
1.2135e-14	0.32997	0.265	0.188	4.44154e-10	ACTC1	NC_RV	Endothelial	PhaseTissue_NC_RV.LV
9.50292e-57	0.320895	0.977	0.967	3.47816e-52	MT-CO2	NC_RV	Endothelial	PhaseTissue_NC_RV.LV
5.8363e-17	0.31371	0.472	0.4	2.13614e-12	AL139807.1	NC_RV	Endothelial	PhaseTissue_NC_RV.LV
9.84642e-29	0.308554	0.833	0.791	3.60389e-24	RPL37A	NC_RV	Endothelial	PhaseTissue_NC_RV.LV
1.16173e-29	0.308484	0.907	0.892	4.25205e-25	RPS29	NC_RV	Endothelial	PhaseTissue_NC_RV.LV
4.61978e-20	0.308357	0.722	0.685	1.69089e-15	RPL36A	NC_RV	Endothelial	PhaseTissue_NC_RV.LV
2.07507e-26	0.305632	0.699	0.631	7.59495e-22	RPS10	NC_RV	Endothelial	PhaseTissue_NC_RV.LV
5.30665e-11	0.303588	0.31	0.251	1.94229e-06	TNNC1	NC_RV	Endothelial	PhaseTissue_NC_RV.LV
3.34745e-11	0.30345	0.426	0.378	1.2252e-06	PKD1L1	NC_RV	Endothelial	PhaseTissue_NC_RV.LV
4.50796e-23	0.30176	0.364	0.258	1.64996e-18	MT-ND4L	NC_RV	Endothelial	PhaseTissue_NC_RV.LV
1.77722e-18	0.297003	0.253	0.171	6.50479e-14	PER1	NC_RV	Endothelial	PhaseTissue_NC_RV.LV
3.09415e-34	0.294997	0.943	0.937	1.13249e-29	RPL34	NC_RV	Endothelial	PhaseTissue_NC_RV.LV
2.36045e-19	0.294919	0.367	0.268	8.63948e-15	AC022217.3	NC_RV	Endothelial	PhaseTissue_NC_RV.LV
3.05597e-14	0.294318	0.266	0.196	1.11852e-09	CHSY3	NC_RV	Endothelial	PhaseTissue_NC_RV.LV
2.85122e-13	0.28966	0.292	0.218	1.04357e-08	TNNT2	NC_RV	Endothelial	PhaseTissue_NC_RV.LV
2.34266e-14	0.282337	0.337	0.254	8.57439e-10	TNNI3	NC_RV	Endothelial	PhaseTissue_NC_RV.LV
2.92983e-09	0.281824	0.271	0.222	0.000107235	SLC25A4	NC_RV	Endothelial	PhaseTissue_NC_RV.LV
3.75626e-13	0.27644	0.298	0.241	1.37483e-08	ITPKB	NC_RV	Endothelial	PhaseTissue_NC_RV.LV
1.77931e-20	0.274043	0.88	0.88	6.51245e-16	RPL36	NC_RV	Endothelial	PhaseTissue_NC_RV.LV
1.87024e-19	0.269391	0.824	0.811	6.84528e-15	RPL39	NC_RV	Endothelial	PhaseTissue_NC_RV.LV
9.21452e-24	0.26903	0.87	0.84	3.3726e-19	RPL31	NC_RV	Endothelial	PhaseTissue_NC_RV.LV
5.63929e-22	0.267905	0.499	0.396	2.06403e-17	POLR2L	NC_RV	Endothelial	PhaseTissue_NC_RV.LV
9.96421e-12	0.266529	0.354	0.296	3.647e-07	SNRK	NC_RV	Endothelial	PhaseTissue_NC_RV.LV
8.86312e-18	0.257936	0.772	0.741	3.24399e-13	RPL38	NC_RV	Endothelial	PhaseTissue_NC_RV.LV
5.47582e-30	0.257925	0.949	0.947	2.0042e-25	RPS28	NC_RV	Endothelial	PhaseTissue_NC_RV.LV
1.91086e-10	0.256738	0.598	0.579	6.99392e-06	CD36	NC_RV	Endothelial	PhaseTissue_NC_RV.LV
3.7538e-10	0.25346	0.256	0.196	1.37393e-05	TCAP	NC_RV	Endothelial	PhaseTissue_NC_RV.LV
4.09758e-31	0.251038	0.964	0.945	1.49976e-26	MT-ATP6	NC_RV	Endothelial	PhaseTissue_NC_RV.LV
2.14185e-16	0.248923	0.953	0.966	7.83938e-12	RPL41	NC_RV	Endothelial	PhaseTissue_NC_RV.LV
6.81125e-13	0.248165	0.52	0.466	2.49299e-08	ATP5ME	NC_RV	Endothelial	PhaseTissue_NC_RV.LV
3.01592e-15	0.246432	0.548	0.469	1.10386e-10	COX7A1	NC_RV	Endothelial	PhaseTissue_NC_RV.LV
1.04983e-21	0.24577	0.923	0.912	3.84247e-17	MT-ND1	NC_RV	Endothelial	PhaseTissue_NC_RV.LV
3.73292e-09	0.24574	0.289	0.242	0.000136629	ST6GAL1	NC_RV	Endothelial	PhaseTissue_NC_RV.LV
1.74773e-17	0.245706	0.756	0.709	6.39686e-13	EGFL7	NC_RV	Endothelial	PhaseTissue_NC_RV.LV
5.41712e-37	0.245457	0.984	0.981	1.98272e-32	MT-ND4	NC_RV	Endothelial	PhaseTissue_NC_RV.LV
5.35477e-12	0.238298	0.251	0.187	1.9599e-07	ZHX3	NC_RV	Endothelial	PhaseTissue_NC_RV.LV
6.48414e-09	0.237563	0.327	0.285	0.000237326	EEPD1	NC_RV	Endothelial	PhaseTissue_NC_RV.LV
4.40471e-09	0.23726	0.405	0.366	0.000161217	CA4	NC_RV	Endothelial	PhaseTissue_NC_RV.LV
2.26955e-07	0.231734	0.323	0.283	0.00830677	DDIT4	NC_RV	Endothelial	PhaseTissue_NC_RV.LV
3.38988e-08	0.231185	0.367	0.321	0.00124073	MAML2	NC_RV	Endothelial	PhaseTissue_NC_RV.LV
1.01631e-07	0.230915	0.397	0.365	0.0037198	NEURL1B	NC_RV	Endothelial	PhaseTissue_NC_RV.LV
8.37973e-11	0.230397	0.751	0.737	3.06707e-06	CDH13	NC_RV	Endothelial	PhaseTissue_NC_RV.LV
2.02885e-09	0.22997	0.33	0.281	7.42578e-05	HIF3A	NC_RV	Endothelial	PhaseTissue_NC_RV.LV
3.18408e-13	0.228056	0.666	0.632	1.16541e-08	RPS21	NC_RV	Endothelial	PhaseTissue_NC_RV.LV
2.58008e-09	0.227471	0.363	0.314	9.44336e-05	HMCN1	NC_RV	Endothelial	PhaseTissue_NC_RV.LV
2.28173e-18	0.212171	0.965	0.969	8.35137e-14	MT-ND2	NC_RV	Endothelial	PhaseTissue_NC_RV.LV
1.46981e-09	0.210182	0.467	0.416	5.37965e-05	HLA-DQB1	NC_RV	Endothelial	PhaseTissue_NC_RV.LV
3.72697e-10	0.209813	0.709	0.677	1.36411e-05	MT-ND5	NC_RV	Endothelial	PhaseTissue_NC_RV.LV
1.43525e-07	0.208404	0.673	0.662	0.00525315	NEDD9	NC_RV	Endothelial	PhaseTissue_NC_RV.LV
1.49248e-14	0.206714	0.827	0.805	5.46264e-10	RPL35	NC_RV	Endothelial	PhaseTissue_NC_RV.LV
1.77196e-09	0.202979	0.88	0.888	6.48555e-05	RPL35A	NC_RV	Endothelial	PhaseTissue_NC_RV.LV
4.04892e-09	0.201456	0.393	0.347	0.000148194	SLIRP	NC_RV	Endothelial	PhaseTissue_NC_RV.LV
1.48384e-07	0.199327	0.496	0.461	0.00543102	NFIA	NC_RV	Endothelial	PhaseTissue_NC_RV.LV
9.94706e-09	0.196513	0.729	0.716	0.000364072	ATP5F1E	NC_RV	Endothelial	PhaseTissue_NC_RV.LV
2.21943e-08	0.195688	0.29	0.241	0.000812335	NR4A2	NC_RV	Endothelial	PhaseTissue_NC_RV.LV
1.08292e-10	0.193191	0.464	0.401	3.96361e-06	UQCRQ	NC_RV	Endothelial	PhaseTissue_NC_RV.LV
2.32176e-08	0.188971	0.37	0.322	0.000849788	ATP5MPL	NC_RV	Endothelial	PhaseTissue_NC_RV.LV
6.0015e-08	0.181988	0.366	0.318	0.00219661	ZNF160	NC_RV	Endothelial	PhaseTissue_NC_RV.LV
1.82704e-09	0.181657	0.93	0.941	6.68717e-05	RPS18	NC_RV	Endothelial	PhaseTissue_NC_RV.LV
2.77967e-08	0.180508	0.918	0.924	0.00101739	RPL32	NC_RV	Endothelial	PhaseTissue_NC_RV.LV
1.5724e-07	0.180121	0.566	0.535	0.00575515	RASIP1	NC_RV	Endothelial	PhaseTissue_NC_RV.LV
6.22169e-28	0.166388	0.986	0.983	2.2772e-23	MT-CO1	NC_RV	Endothelial	PhaseTissue_NC_RV.LV
2.22698e-07	0.164098	0.328	0.279	0.00815096	NDUFA3	NC_RV	Endothelial	PhaseTissue_NC_RV.LV
4.54127e-43	0.569141	0.49	0.304	1.66215e-38	IGFBP5	NC_LV	Fibroblast	PhaseTissue_NC_RV.LV
1.29679e-52	0.448934	0.476	0.278	4.74637e-48	TLL2	NC_LV	Fibroblast	PhaseTissue_NC_RV.LV
8.65309e-28	0.402038	0.98	0.964	3.16712e-23	APOD	NC_LV	Fibroblast	PhaseTissue_NC_RV.LV
4.63869e-13	0.382242	0.39	0.296	1.69781e-08	CCL11	NC_LV	Fibroblast	PhaseTissue_NC_RV.LV
3.2915e-49	0.37689	0.283	0.096	1.20472e-44	THBS4	NC_LV	Fibroblast	PhaseTissue_NC_RV.LV
1.8348e-22	0.366794	0.283	0.161	6.71556e-18	DLK1	NC_LV	Fibroblast	PhaseTissue_NC_RV.LV
1.89709e-21	0.35018	0.692	0.589	6.94354e-17	SLC2A3	NC_LV	Fibroblast	PhaseTissue_NC_RV.LV
1.47825e-45	0.340176	0.301	0.132	5.41053e-41	IQGAP2	NC_LV	Fibroblast	PhaseTissue_NC_RV.LV
8.42293e-34	0.339168	0.59	0.425	3.08288e-29	DIO2	NC_LV	Fibroblast	PhaseTissue_NC_RV.LV
5.18043e-17	0.329022	0.58	0.473	1.89609e-12	NPPC	NC_LV	Fibroblast	PhaseTissue_NC_RV.LV
2.21225e-09	0.327901	0.38	0.337	8.09705e-05	LRRC23	NC_LV	Fibroblast	PhaseTissue_NC_RV.LV
6.62075e-47	0.324094	0.455	0.26	2.42326e-42	LTBP2	NC_LV	Fibroblast	PhaseTissue_NC_RV.LV
3.40669e-40	0.320272	0.343	0.166	1.24688e-35	MOXD1	NC_LV	Fibroblast	PhaseTissue_NC_RV.LV
4.25282e-42	0.309064	0.97	0.932	1.55657e-37	LUM	NC_LV	Fibroblast	PhaseTissue_NC_RV.LV
2.61173e-32	0.301872	0.63	0.495	9.5592e-28	SMOC2	NC_LV	Fibroblast	PhaseTissue_NC_RV.LV
1.95477e-15	0.301259	0.291	0.204	7.15466e-11	ANKRD37	NC_LV	Fibroblast	PhaseTissue_NC_RV.LV
3.47806e-21	0.29997	0.736	0.653	1.273e-16	FMO2	NC_LV	Fibroblast	PhaseTissue_NC_RV.LV
3.9739e-27	0.299365	0.425	0.273	1.45449e-22	ASPN	NC_LV	Fibroblast	PhaseTissue_NC_RV.LV
8.02323e-36	0.29929	0.523	0.361	2.93658e-31	PDGFRL	NC_LV	Fibroblast	PhaseTissue_NC_RV.LV
5.14126e-16	0.295904	0.419	0.317	1.88175e-11	ACSM3	NC_LV	Fibroblast	PhaseTissue_NC_RV.LV
3.97109e-26	0.29385	0.33	0.19	1.45346e-21	AL445250.1	NC_LV	Fibroblast	PhaseTissue_NC_RV.LV
9.6837e-42	0.275904	0.976	0.948	3.54433e-37	SERPINF1	NC_LV	Fibroblast	PhaseTissue_NC_RV.LV
1.23757e-54	0.275744	0.986	0.97	4.52964e-50	B2M	NC_LV	Fibroblast	PhaseTissue_NC_RV.LV
7.25969e-11	0.26833	0.554	0.495	2.65712e-06	INTS6	NC_LV	Fibroblast	PhaseTissue_NC_RV.LV
8.15399e-13	0.267946	0.739	0.685	2.98444e-08	DNAJB1	NC_LV	Fibroblast	PhaseTissue_NC_RV.LV
2.39578e-41	0.266843	0.954	0.904	8.76879e-37	UBB	NC_LV	Fibroblast	PhaseTissue_NC_RV.LV
4.34874e-33	0.260334	0.613	0.458	1.59168e-28	F2R	NC_LV	Fibroblast	PhaseTissue_NC_RV.LV
3.69254e-19	0.258172	0.687	0.565	1.35151e-14	MFAP5	NC_LV	Fibroblast	PhaseTissue_NC_RV.LV
3.30039e-24	0.258095	0.474	0.335	1.20798e-19	HMCN2	NC_LV	Fibroblast	PhaseTissue_NC_RV.LV
1.39319e-13	0.257618	0.708	0.634	5.09921e-09	CCN2	NC_LV	Fibroblast	PhaseTissue_NC_RV.LV
2.96714e-18	0.257184	0.523	0.388	1.086e-13	INHBA	NC_LV	Fibroblast	PhaseTissue_NC_RV.LV
3.10391e-19	0.248768	0.585	0.479	1.13606e-14	STEAP4	NC_LV	Fibroblast	PhaseTissue_NC_RV.LV
1.35497e-34	0.24855	0.886	0.802	4.95934e-30	HLA-C	NC_LV	Fibroblast	PhaseTissue_NC_RV.LV
4.10506e-16	0.238263	0.304	0.197	1.50249e-11	GUCY1A2	NC_LV	Fibroblast	PhaseTissue_NC_RV.LV
4.73335e-18	0.234475	0.84	0.779	1.73245e-13	HSPA1B	NC_LV	Fibroblast	PhaseTissue_NC_RV.LV
1.55345e-13	0.232948	0.349	0.246	5.68577e-09	PRR16	NC_LV	Fibroblast	PhaseTissue_NC_RV.LV
1.5164e-31	0.231999	0.923	0.857	5.55018e-27	TCF4	NC_LV	Fibroblast	PhaseTissue_NC_RV.LV
9.38715e-11	0.229256	0.706	0.652	3.43579e-06	THBS2	NC_LV	Fibroblast	PhaseTissue_NC_RV.LV
7.33872e-10	0.229171	0.533	0.469	2.68605e-05	GADD45B	NC_LV	Fibroblast	PhaseTissue_NC_RV.LV
2.09877e-13	0.227759	0.755	0.682	7.6817e-09	ID2	NC_LV	Fibroblast	PhaseTissue_NC_RV.LV
1.07797e-23	0.226891	0.708	0.582	3.94547e-19	COLEC12	NC_LV	Fibroblast	PhaseTissue_NC_RV.LV
2.33766e-10	0.226741	0.57	0.505	8.55605e-06	MEG8	NC_LV	Fibroblast	PhaseTissue_NC_RV.LV
1.0635e-19	0.225872	0.621	0.504	3.89251e-15	BGN	NC_LV	Fibroblast	PhaseTissue_NC_RV.LV
1.60804e-19	0.221422	0.412	0.294	5.8856e-15	CLEC14A	NC_LV	Fibroblast	PhaseTissue_NC_RV.LV
1.48038e-20	0.220385	0.339	0.235	5.41834e-16	FHL2	NC_LV	Fibroblast	PhaseTissue_NC_RV.LV
6.07271e-22	0.21935	0.876	0.817	2.22267e-17	HLA-E	NC_LV	Fibroblast	PhaseTissue_NC_RV.LV
8.43882e-15	0.215011	0.651	0.568	3.08869e-10	HSPH1	NC_LV	Fibroblast	PhaseTissue_NC_RV.LV
2.88048e-20	0.214646	0.957	0.93	1.05428e-15	HSP90AA1	NC_LV	Fibroblast	PhaseTissue_NC_RV.LV
1.43172e-15	0.21323	0.572	0.46	5.24024e-11	IL1RAPL1	NC_LV	Fibroblast	PhaseTissue_NC_RV.LV
1.90013e-14	0.21019	0.337	0.247	6.95466e-10	APCDD1	NC_LV	Fibroblast	PhaseTissue_NC_RV.LV
9.72277e-22	0.20853	0.832	0.761	3.55863e-17	MFGE8	NC_LV	Fibroblast	PhaseTissue_NC_RV.LV
3.93542e-20	0.208066	0.281	0.175	1.4404e-15	RDH10	NC_LV	Fibroblast	PhaseTissue_NC_RV.LV
1.40009e-12	0.203791	0.403	0.316	5.12448e-08	PLEKHG1	NC_LV	Fibroblast	PhaseTissue_NC_RV.LV
1.78196e-18	0.202847	0.86	0.797	6.52217e-14	ZEB1	NC_LV	Fibroblast	PhaseTissue_NC_RV.LV
9.86445e-14	0.20205	0.824	0.763	3.61049e-09	HSPA8	NC_LV	Fibroblast	PhaseTissue_NC_RV.LV
4.55315e-16	0.200918	0.87	0.814	1.6665e-11	HSPA1A	NC_LV	Fibroblast	PhaseTissue_NC_RV.LV
4.03738e-20	0.198582	0.295	0.18	1.47772e-15	TENM4	NC_LV	Fibroblast	PhaseTissue_NC_RV.LV
1.10376e-09	0.196941	0.534	0.465	4.03987e-05	MOB4	NC_LV	Fibroblast	PhaseTissue_NC_RV.LV
1.26504e-10	0.196487	0.69	0.626	4.63016e-06	BTG2	NC_LV	Fibroblast	PhaseTissue_NC_RV.LV
1.26055e-12	0.196444	0.515	0.43	4.61374e-08	SVEP1	NC_LV	Fibroblast	PhaseTissue_NC_RV.LV
2.52186e-22	0.193911	0.973	0.937	9.23028e-18	TIMP1	NC_LV	Fibroblast	PhaseTissue_NC_RV.LV
4.03492e-13	0.190443	0.316	0.224	1.47682e-08	AL365295.1	NC_LV	Fibroblast	PhaseTissue_NC_RV.LV
9.82741e-15	0.19044	0.808	0.74	3.59693e-10	BNC2	NC_LV	Fibroblast	PhaseTissue_NC_RV.LV
4.80175e-09	0.190091	0.74	0.703	0.000175749	HSPD1	NC_LV	Fibroblast	PhaseTissue_NC_RV.LV
1.01718e-12	0.188832	0.281	0.194	3.723e-08	AL590807.1	NC_LV	Fibroblast	PhaseTissue_NC_RV.LV
1.23685e-10	0.187415	0.777	0.73	4.52699e-06	DNAJA1	NC_LV	Fibroblast	PhaseTissue_NC_RV.LV
2.79239e-16	0.187181	0.848	0.788	1.02204e-11	SCN7A	NC_LV	Fibroblast	PhaseTissue_NC_RV.LV
1.04859e-18	0.186765	0.786	0.668	3.83795e-14	IFI27	NC_LV	Fibroblast	PhaseTissue_NC_RV.LV
2.70571e-08	0.185571	0.441	0.38	0.000990318	BX322234.1	NC_LV	Fibroblast	PhaseTissue_NC_RV.LV
1.4595e-18	0.184338	0.306	0.193	5.34193e-14	KCNS3	NC_LV	Fibroblast	PhaseTissue_NC_RV.LV
6.29532e-22	0.181691	0.915	0.849	2.30415e-17	RORA	NC_LV	Fibroblast	PhaseTissue_NC_RV.LV
1.00277e-17	0.181559	0.662	0.562	3.67024e-13	H2AFZ	NC_LV	Fibroblast	PhaseTissue_NC_RV.LV
5.86936e-09	0.180104	0.873	0.841	0.000214825	CCN1	NC_LV	Fibroblast	PhaseTissue_NC_RV.LV
7.62387e-14	0.180009	0.706	0.623	2.79041e-09	HLA-B	NC_LV	Fibroblast	PhaseTissue_NC_RV.LV
1.62429e-08	0.17934	0.758	0.7	0.000594506	DUSP1	NC_LV	Fibroblast	PhaseTissue_NC_RV.LV
1.73344e-09	0.176685	0.855	0.823	6.34455e-05	IER2	NC_LV	Fibroblast	PhaseTissue_NC_RV.LV
1.79433e-09	0.176671	0.921	0.892	6.56743e-05	JUN	NC_LV	Fibroblast	PhaseTissue_NC_RV.LV
1.09799e-12	0.176452	0.792	0.731	4.01876e-08	PTGES3	NC_LV	Fibroblast	PhaseTissue_NC_RV.LV
3.2017e-15	0.175896	0.255	0.157	1.17185e-10	PLCB4	NC_LV	Fibroblast	PhaseTissue_NC_RV.LV
2.22225e-11	0.175118	0.779	0.71	8.13365e-07	SERPINE2	NC_LV	Fibroblast	PhaseTissue_NC_RV.LV
2.04643e-22	0.174474	0.996	0.99	7.49015e-18	DCN	NC_LV	Fibroblast	PhaseTissue_NC_RV.LV
1.69633e-11	0.174078	0.519	0.438	6.20873e-07	PAG1	NC_LV	Fibroblast	PhaseTissue_NC_RV.LV
7.76e-10	0.171113	0.262	0.198	2.84024e-05	MYOC	NC_LV	Fibroblast	PhaseTissue_NC_RV.LV
1.14534e-10	0.169732	0.443	0.363	4.19206e-06	CDK8	NC_LV	Fibroblast	PhaseTissue_NC_RV.LV
1.0852e-09	0.167536	0.696	0.622	3.97193e-05	PLXDC2	NC_LV	Fibroblast	PhaseTissue_NC_RV.LV
4.15293e-11	0.166542	0.515	0.433	1.52002e-06	PGAP1	NC_LV	Fibroblast	PhaseTissue_NC_RV.LV
2.39284e-09	0.166521	0.276	0.21	8.75805e-05	ZFAND2A	NC_LV	Fibroblast	PhaseTissue_NC_RV.LV
9.355e-19	0.165984	0.812	0.737	3.42402e-14	EIF4A2	NC_LV	Fibroblast	PhaseTissue_NC_RV.LV
2.36242e-15	0.163734	0.343	0.248	8.6467e-11	TMEM204	NC_LV	Fibroblast	PhaseTissue_NC_RV.LV
5.05112e-21	0.160837	0.93	0.862	1.84876e-16	CALM1	NC_LV	Fibroblast	PhaseTissue_NC_RV.LV
1.46689e-14	0.158709	0.684	0.594	5.36896e-10	FXYD6	NC_LV	Fibroblast	PhaseTissue_NC_RV.LV
9.50436e-08	0.158526	0.355	0.279	0.00347869	FGF14	NC_LV	Fibroblast	PhaseTissue_NC_RV.LV
4.22248e-12	0.158323	0.817	0.754	1.54547e-07	PRELP	NC_LV	Fibroblast	PhaseTissue_NC_RV.LV
1.10037e-09	0.158205	0.689	0.621	4.02747e-05	SOCS3	NC_LV	Fibroblast	PhaseTissue_NC_RV.LV
5.0732e-12	0.157676	0.74	0.672	1.85684e-07	DNAJB6	NC_LV	Fibroblast	PhaseTissue_NC_RV.LV
2.51339e-15	0.157641	0.937	0.906	9.19925e-11	RBMS1	NC_LV	Fibroblast	PhaseTissue_NC_RV.LV
6.90558e-14	0.157268	0.401	0.286	2.52751e-09	PTPRE	NC_LV	Fibroblast	PhaseTissue_NC_RV.LV
2.34167e-17	0.155666	0.905	0.852	8.57074e-13	HLA-A	NC_LV	Fibroblast	PhaseTissue_NC_RV.LV
9.30347e-13	0.155513	0.373	0.286	3.40516e-08	UACA	NC_LV	Fibroblast	PhaseTissue_NC_RV.LV
2.01401e-16	0.154831	0.921	0.87	7.37147e-12	CCNI	NC_LV	Fibroblast	PhaseTissue_NC_RV.LV
7.579e-16	0.153405	0.891	0.831	2.77399e-11	NNMT	NC_LV	Fibroblast	PhaseTissue_NC_RV.LV
1.60817e-11	0.151703	0.707	0.648	5.88605e-07	GNG11	NC_LV	Fibroblast	PhaseTissue_NC_RV.LV
2.28074e-19	0.14973	0.929	0.875	8.34775e-15	H3F3A	NC_LV	Fibroblast	PhaseTissue_NC_RV.LV
4.40967e-09	0.149567	0.672	0.614	0.000161398	ANTXR1	NC_LV	Fibroblast	PhaseTissue_NC_RV.LV
3.32039e-10	0.147993	0.814	0.767	1.2153e-05	HSPE1	NC_LV	Fibroblast	PhaseTissue_NC_RV.LV
2.97793e-14	0.146855	0.813	0.739	1.08995e-09	BNIP3L	NC_LV	Fibroblast	PhaseTissue_NC_RV.LV
2.14626e-07	0.14559	0.359	0.299	0.00785553	GUCY1A1	NC_LV	Fibroblast	PhaseTissue_NC_RV.LV
4.98583e-14	0.144341	0.899	0.845	1.82486e-09	SOD3	NC_LV	Fibroblast	PhaseTissue_NC_RV.LV
5.36869e-11	0.144258	0.578	0.489	1.96499e-06	AKR1C3	NC_LV	Fibroblast	PhaseTissue_NC_RV.LV
3.16803e-14	0.144125	0.833	0.771	1.15953e-09	EIF3E	NC_LV	Fibroblast	PhaseTissue_NC_RV.LV
4.09095e-14	0.14348	0.767	0.679	1.49733e-09	ABCA6	NC_LV	Fibroblast	PhaseTissue_NC_RV.LV
3.54002e-09	0.141976	0.461	0.407	0.000129568	CHORDC1	NC_LV	Fibroblast	PhaseTissue_NC_RV.LV
4.53298e-19	0.14162	0.986	0.966	1.65912e-14	CST3	NC_LV	Fibroblast	PhaseTissue_NC_RV.LV
2.73014e-09	0.140952	0.567	0.503	9.99258e-05	MTUS1	NC_LV	Fibroblast	PhaseTissue_NC_RV.LV
9.38384e-08	0.139515	0.376	0.31	0.00343458	DSCAML1	NC_LV	Fibroblast	PhaseTissue_NC_RV.LV
1.26738e-11	0.139142	0.251	0.166	4.63873e-07	RETREG1	NC_LV	Fibroblast	PhaseTissue_NC_RV.LV
1.08112e-14	0.138884	0.891	0.832	3.95702e-10	LGALS3	NC_LV	Fibroblast	PhaseTissue_NC_RV.LV
4.82639e-13	0.138138	0.253	0.174	1.76651e-08	CDKN3	NC_LV	Fibroblast	PhaseTissue_NC_RV.LV
1.45679e-10	0.137882	0.35	0.273	5.33199e-06	CPED1	NC_LV	Fibroblast	PhaseTissue_NC_RV.LV
2.16975e-07	0.137853	0.499	0.437	0.00794149	MYC	NC_LV	Fibroblast	PhaseTissue_NC_RV.LV
3.17772e-16	0.137032	0.911	0.856	1.16308e-11	CD99	NC_LV	Fibroblast	PhaseTissue_NC_RV.LV
2.94689e-10	0.136357	0.718	0.644	1.07859e-05	EGFR	NC_LV	Fibroblast	PhaseTissue_NC_RV.LV
4.00263e-19	0.136322	0.962	0.906	1.465e-14	S100A4	NC_LV	Fibroblast	PhaseTissue_NC_RV.LV
9.8527e-09	0.135319	0.336	0.271	0.000360619	H1F0	NC_LV	Fibroblast	PhaseTissue_NC_RV.LV
7.36794e-09	0.134486	0.383	0.294	0.000269674	DLEU2	NC_LV	Fibroblast	PhaseTissue_NC_RV.LV
1.0219e-08	0.134344	0.956	0.936	0.000374025	JUNB	NC_LV	Fibroblast	PhaseTissue_NC_RV.LV
1.84606e-09	0.134337	0.587	0.512	6.75675e-05	PLSCR1	NC_LV	Fibroblast	PhaseTissue_NC_RV.LV
2.35436e-09	0.134242	0.721	0.654	8.61719e-05	SKIL	NC_LV	Fibroblast	PhaseTissue_NC_RV.LV
1.86414e-09	0.133997	0.521	0.437	6.82295e-05	SYNE1	NC_LV	Fibroblast	PhaseTissue_NC_RV.LV
2.82364e-09	0.133097	0.602	0.515	0.000103348	TXNIP	NC_LV	Fibroblast	PhaseTissue_NC_RV.LV
2.28988e-08	0.130612	0.708	0.658	0.00083812	RPS27L	NC_LV	Fibroblast	PhaseTissue_NC_RV.LV
1.17654e-15	0.129956	0.892	0.829	4.30625e-11	SUMO2	NC_LV	Fibroblast	PhaseTissue_NC_RV.LV
1.87755e-09	0.129298	0.548	0.482	6.87201e-05	BEX3	NC_LV	Fibroblast	PhaseTissue_NC_RV.LV
1.85046e-07	0.127261	0.261	0.196	0.00677288	AC004160.1	NC_LV	Fibroblast	PhaseTissue_NC_RV.LV
8.46927e-12	0.127091	0.694	0.614	3.09984e-07	LGALS3BP	NC_LV	Fibroblast	PhaseTissue_NC_RV.LV
1.7199e-10	0.126792	0.568	0.492	6.295e-06	DUT	NC_LV	Fibroblast	PhaseTissue_NC_RV.LV
2.87863e-12	0.126776	0.923	0.895	1.05361e-07	NFIA	NC_LV	Fibroblast	PhaseTissue_NC_RV.LV
1.75451e-09	0.126677	0.902	0.855	6.4217e-05	LHFPL6	NC_LV	Fibroblast	PhaseTissue_NC_RV.LV
1.26606e-09	0.126331	0.281	0.216	4.63391e-05	EFHD1	NC_LV	Fibroblast	PhaseTissue_NC_RV.LV
1.60939e-11	0.125244	0.807	0.749	5.89054e-07	GABARAPL2	NC_LV	Fibroblast	PhaseTissue_NC_RV.LV
9.25373e-08	0.125116	0.357	0.286	0.00338696	NHSL1	NC_LV	Fibroblast	PhaseTissue_NC_RV.LV
4.15147e-08	0.124659	0.681	0.624	0.00151948	PPP1R15A	NC_LV	Fibroblast	PhaseTissue_NC_RV.LV
2.23198e-07	0.124213	0.393	0.329	0.00816927	FRMD6	NC_LV	Fibroblast	PhaseTissue_NC_RV.LV
2.54545e-09	0.124183	0.812	0.759	9.31659e-05	ADAMTSL3	NC_LV	Fibroblast	PhaseTissue_NC_RV.LV
1.35741e-10	0.123935	0.454	0.374	4.96824e-06	HTRA1	NC_LV	Fibroblast	PhaseTissue_NC_RV.LV
7.94587e-10	0.123611	0.256	0.183	2.90827e-05	FRZB	NC_LV	Fibroblast	PhaseTissue_NC_RV.LV
1.48313e-09	0.123341	0.576	0.509	5.42839e-05	SERINC3	NC_LV	Fibroblast	PhaseTissue_NC_RV.LV
1.51944e-12	0.122801	0.845	0.785	5.56132e-08	CNBP	NC_LV	Fibroblast	PhaseTissue_NC_RV.LV
1.46539e-10	0.121916	0.525	0.443	5.36347e-06	ITM2C	NC_LV	Fibroblast	PhaseTissue_NC_RV.LV
1.1442e-11	0.121344	0.832	0.773	4.18788e-07	AKAP12	NC_LV	Fibroblast	PhaseTissue_NC_RV.LV
1.73437e-08	0.121332	0.814	0.762	0.000634796	GOLIM4	NC_LV	Fibroblast	PhaseTissue_NC_RV.LV
3.54941e-11	0.121268	0.536	0.448	1.29912e-06	UBXN1	NC_LV	Fibroblast	PhaseTissue_NC_RV.LV
4.8066e-10	0.121089	0.381	0.303	1.75926e-05	FXYD5	NC_LV	Fibroblast	PhaseTissue_NC_RV.LV
1.23605e-08	0.12073	0.671	0.594	0.000452406	PEAK1	NC_LV	Fibroblast	PhaseTissue_NC_RV.LV
6.3095e-12	0.120535	0.902	0.851	2.30934e-07	DYNLL1	NC_LV	Fibroblast	PhaseTissue_NC_RV.LV
1.04154e-08	0.118359	0.674	0.617	0.000381215	SGCE	NC_LV	Fibroblast	PhaseTissue_NC_RV.LV
1.25775e-10	0.1183	0.632	0.543	4.6035e-06	SSPN	NC_LV	Fibroblast	PhaseTissue_NC_RV.LV
2.20817e-10	0.116078	0.481	0.393	8.08212e-06	HSD17B11	NC_LV	Fibroblast	PhaseTissue_NC_RV.LV
5.85435e-10	0.116033	0.708	0.638	2.14275e-05	MRFAP1	NC_LV	Fibroblast	PhaseTissue_NC_RV.LV
1.31697e-07	0.116017	0.902	0.869	0.00482022	GPX3	NC_LV	Fibroblast	PhaseTissue_NC_RV.LV
1.66629e-07	0.115626	0.365	0.29	0.00609878	PDPN	NC_LV	Fibroblast	PhaseTissue_NC_RV.LV
1.92727e-09	0.114645	0.711	0.646	7.05401e-05	PSMB1	NC_LV	Fibroblast	PhaseTissue_NC_RV.LV
5.69532e-11	0.114042	0.922	0.884	2.08454e-06	SEPTIN7	NC_LV	Fibroblast	PhaseTissue_NC_RV.LV
4.54662e-10	0.113442	0.371	0.289	1.66411e-05	PCYOX1	NC_LV	Fibroblast	PhaseTissue_NC_RV.LV
5.82091e-08	0.113438	0.278	0.205	0.00213051	SPECC1	NC_LV	Fibroblast	PhaseTissue_NC_RV.LV
1.52312e-07	0.112808	0.585	0.531	0.00557476	TMEM35B	NC_LV	Fibroblast	PhaseTissue_NC_RV.LV
8.71379e-08	0.112808	0.275	0.207	0.00318933	AP000331.1	NC_LV	Fibroblast	PhaseTissue_NC_RV.LV
6.0355e-10	0.112684	0.657	0.583	2.20905e-05	VAMP2	NC_LV	Fibroblast	PhaseTissue_NC_RV.LV
2.72137e-08	0.112492	0.538	0.469	0.000996049	MXRA8	NC_LV	Fibroblast	PhaseTissue_NC_RV.LV
6.79338e-13	0.112173	0.924	0.879	2.48644e-08	EID1	NC_LV	Fibroblast	PhaseTissue_NC_RV.LV
4.8816e-08	0.111826	0.27	0.207	0.00178671	YPEL2	NC_LV	Fibroblast	PhaseTissue_NC_RV.LV
1.02744e-07	0.111802	0.662	0.606	0.00376053	TERF2IP	NC_LV	Fibroblast	PhaseTissue_NC_RV.LV
3.01173e-15	0.111729	0.98	0.963	1.10232e-10	ITM2B	NC_LV	Fibroblast	PhaseTissue_NC_RV.LV
1.83173e-07	0.111634	0.793	0.733	0.00670433	EBF2	NC_LV	Fibroblast	PhaseTissue_NC_RV.LV
2.76855e-16	0.11126	0.976	0.95	1.01332e-11	RPL7	NC_LV	Fibroblast	PhaseTissue_NC_RV.LV
2.25078e-09	0.110548	0.289	0.216	8.23809e-05	BMP4	NC_LV	Fibroblast	PhaseTissue_NC_RV.LV
2.58416e-07	0.109886	0.309	0.248	0.00945828	MAMDC2	NC_LV	Fibroblast	PhaseTissue_NC_RV.LV
5.70573e-08	0.109816	0.85	0.8	0.00208836	COL8A1	NC_LV	Fibroblast	PhaseTissue_NC_RV.LV
1.73954e-11	0.109466	0.302	0.221	6.36691e-07	PSMB8	NC_LV	Fibroblast	PhaseTissue_NC_RV.LV
9.28855e-08	0.109048	0.44	0.381	0.0033997	SMIM19	NC_LV	Fibroblast	PhaseTissue_NC_RV.LV
2.70455e-07	0.108572	0.519	0.446	0.00989891	PXDN	NC_LV	Fibroblast	PhaseTissue_NC_RV.LV
1.77982e-12	0.108111	0.961	0.929	6.51432e-08	RPS9	NC_LV	Fibroblast	PhaseTissue_NC_RV.LV
3.59231e-08	0.107807	0.758	0.706	0.00131482	UBE2B	NC_LV	Fibroblast	PhaseTissue_NC_RV.LV
3.40885e-09	0.10747	0.259	0.187	0.000124767	CLEC2B	NC_LV	Fibroblast	PhaseTissue_NC_RV.LV
3.41995e-08	0.10719	0.751	0.7	0.00125174	RNASEK	NC_LV	Fibroblast	PhaseTissue_NC_RV.LV
4.35349e-09	0.107136	0.89	0.849	0.000159342	TMEM59	NC_LV	Fibroblast	PhaseTissue_NC_RV.LV
2.08313e-08	0.106316	0.33	0.242	0.000762445	PLD1	NC_LV	Fibroblast	PhaseTissue_NC_RV.LV
1.6737e-07	0.106226	0.569	0.493	0.00612592	SOBP	NC_LV	Fibroblast	PhaseTissue_NC_RV.LV
1.85411e-08	0.10599	0.488	0.399	0.000678622	NID1	NC_LV	Fibroblast	PhaseTissue_NC_RV.LV
1.10754e-07	0.105159	0.516	0.459	0.0040537	REX1BD	NC_LV	Fibroblast	PhaseTissue_NC_RV.LV
5.59287e-13	0.104602	0.982	0.968	2.04705e-08	RPL13	NC_LV	Fibroblast	PhaseTissue_NC_RV.LV
4.89813e-13	0.103266	0.952	0.897	1.79276e-08	RACK1	NC_LV	Fibroblast	PhaseTissue_NC_RV.LV
6.02893e-08	0.103005	0.647	0.594	0.00220665	TMEM14C	NC_LV	Fibroblast	PhaseTissue_NC_RV.LV
1.12938e-07	0.101986	0.316	0.248	0.00413365	CCND1	NC_LV	Fibroblast	PhaseTissue_NC_RV.LV
2.62667e-10	0.101941	0.891	0.836	9.61387e-06	RAC1	NC_LV	Fibroblast	PhaseTissue_NC_RV.LV
2.11563e-08	0.101374	0.705	0.647	0.000774342	EIF3F	NC_LV	Fibroblast	PhaseTissue_NC_RV.LV
1.66389e-08	0.101198	0.736	0.681	0.000609	TMEM50A	NC_LV	Fibroblast	PhaseTissue_NC_RV.LV
7.09826e-08	0.10112	0.259	0.188	0.00259803	VAV3	NC_LV	Fibroblast	PhaseTissue_NC_RV.LV
2.43761e-12	0.10104	0.967	0.939	8.92191e-08	RPS4X	NC_LV	Fibroblast	PhaseTissue_NC_RV.LV
1.80086e-08	0.100882	0.572	0.496	0.000659134	CCPG1	NC_LV	Fibroblast	PhaseTissue_NC_RV.LV
7.35106e-12	0.100849	0.962	0.933	2.69056e-07	RPS3	NC_LV	Fibroblast	PhaseTissue_NC_RV.LV
3.16543e-08	0.100326	0.664	0.597	0.00115858	ESD	NC_LV	Fibroblast	PhaseTissue_NC_RV.LV
5.47733e-08	0.0996966	0.454	0.386	0.00200476	ADH5	NC_LV	Fibroblast	PhaseTissue_NC_RV.LV
5.28843e-10	0.0995025	0.866	0.812	1.93562e-05	MYL12B	NC_LV	Fibroblast	PhaseTissue_NC_RV.LV
2.06042e-08	0.0994593	0.817	0.764	0.000754135	SRSF3	NC_LV	Fibroblast	PhaseTissue_NC_RV.LV
8.38082e-08	0.0990446	0.398	0.332	0.00306747	TMEM219	NC_LV	Fibroblast	PhaseTissue_NC_RV.LV
3.33555e-12	0.098504	0.944	0.9	1.22084e-07	OAZ1	NC_LV	Fibroblast	PhaseTissue_NC_RV.LV
3.17189e-09	0.0981369	0.83	0.776	0.000116094	TMBIM4	NC_LV	Fibroblast	PhaseTissue_NC_RV.LV
1.23469e-10	0.0974735	0.941	0.902	4.51911e-06	RPL18	NC_LV	Fibroblast	PhaseTissue_NC_RV.LV
6.60958e-09	0.0971978	0.883	0.834	0.000241917	GPX4	NC_LV	Fibroblast	PhaseTissue_NC_RV.LV
1.39517e-12	0.0969572	0.983	0.968	5.10646e-08	RPL13A	NC_LV	Fibroblast	PhaseTissue_NC_RV.LV
1.27687e-07	0.0956813	0.305	0.236	0.00467348	SPRY2	NC_LV	Fibroblast	PhaseTissue_NC_RV.LV
3.90266e-15	0.0946888	0.991	0.98	1.42841e-10	TMSB4X	NC_LV	Fibroblast	PhaseTissue_NC_RV.LV
1.98579e-08	0.0941775	0.366	0.281	0.000726819	TNFSF10	NC_LV	Fibroblast	PhaseTissue_NC_RV.LV
2.39978e-07	0.09347	0.733	0.675	0.00878344	NPC2	NC_LV	Fibroblast	PhaseTissue_NC_RV.LV
7.0141e-08	0.0926536	0.892	0.859	0.00256723	DST	NC_LV	Fibroblast	PhaseTissue_NC_RV.LV
1.78991e-07	0.0923358	0.269	0.208	0.00655124	YPEL3	NC_LV	Fibroblast	PhaseTissue_NC_RV.LV
1.78314e-12	0.0920647	0.967	0.93	6.52648e-08	RPS3A	NC_LV	Fibroblast	PhaseTissue_NC_RV.LV
2.64269e-08	0.0919614	0.868	0.81	0.000967249	GABARAP	NC_LV	Fibroblast	PhaseTissue_NC_RV.LV
2.31061e-08	0.0919364	0.286	0.216	0.000845705	CRBN	NC_LV	Fibroblast	PhaseTissue_NC_RV.LV
2.45201e-10	0.0918079	0.973	0.952	8.97458e-06	RPS6	NC_LV	Fibroblast	PhaseTissue_NC_RV.LV
6.21597e-11	0.0917084	0.963	0.931	2.27511e-06	RPS11	NC_LV	Fibroblast	PhaseTissue_NC_RV.LV
6.1758e-08	0.0905995	0.539	0.465	0.00226041	DHRS7	NC_LV	Fibroblast	PhaseTissue_NC_RV.LV
6.44889e-09	0.0905567	0.886	0.837	0.000236036	HNRNPA2B1	NC_LV	Fibroblast	PhaseTissue_NC_RV.LV
6.897e-09	0.0904769	0.924	0.882	0.000252437	SELENOM	NC_LV	Fibroblast	PhaseTissue_NC_RV.LV
1.1225e-07	0.0899667	0.277	0.209	0.00410846	SYTL2	NC_LV	Fibroblast	PhaseTissue_NC_RV.LV
1.47933e-09	0.0891153	0.8	0.713	5.41449e-05	SPRY1	NC_LV	Fibroblast	PhaseTissue_NC_RV.LV
1.7955e-11	0.0885747	0.965	0.936	6.5717e-07	RPL19	NC_LV	Fibroblast	PhaseTissue_NC_RV.LV
2.49927e-07	0.0883647	0.915	0.874	0.00914759	YBX3	NC_LV	Fibroblast	PhaseTissue_NC_RV.LV
1.15155e-07	0.0863075	0.83	0.779	0.00421478	PMP22	NC_LV	Fibroblast	PhaseTissue_NC_RV.LV
1.85035e-08	0.0862311	0.814	0.751	0.000677248	RNASE4	NC_LV	Fibroblast	PhaseTissue_NC_RV.LV
2.2131e-07	0.0850442	0.576	0.509	0.00810018	SIVA1	NC_LV	Fibroblast	PhaseTissue_NC_RV.LV
1.72206e-13	0.0850262	0.986	0.963	6.30291e-09	RPL10	NC_LV	Fibroblast	PhaseTissue_NC_RV.LV
6.48204e-08	0.0846748	0.981	0.974	0.00237249	RBMS3	NC_LV	Fibroblast	PhaseTissue_NC_RV.LV
6.73289e-10	0.0838827	0.926	0.872	2.46431e-05	BTF3	NC_LV	Fibroblast	PhaseTissue_NC_RV.LV
2.10909e-10	0.0821487	0.967	0.939	7.7195e-06	RPL15	NC_LV	Fibroblast	PhaseTissue_NC_RV.LV
2.03541e-08	0.0804398	0.287	0.216	0.000744982	PDLIM2	NC_LV	Fibroblast	PhaseTissue_NC_RV.LV
1.32635e-11	0.0787587	0.975	0.941	4.85457e-07	RPL3	NC_LV	Fibroblast	PhaseTissue_NC_RV.LV
1.99794e-08	0.0777022	0.962	0.936	0.000731265	RPL8	NC_LV	Fibroblast	PhaseTissue_NC_RV.LV
1.27891e-07	0.0775581	0.928	0.891	0.00468093	SRP14	NC_LV	Fibroblast	PhaseTissue_NC_RV.LV
1.82222e-08	0.0771428	0.94	0.9	0.00066695	RPS5	NC_LV	Fibroblast	PhaseTissue_NC_RV.LV
1.94204e-07	0.0771086	0.747	0.687	0.00710806	ERH	NC_LV	Fibroblast	PhaseTissue_NC_RV.LV
5.03514e-09	0.0763183	0.971	0.943	0.000184291	CD63	NC_LV	Fibroblast	PhaseTissue_NC_RV.LV
2.95089e-09	0.075828	0.945	0.904	0.000108005	RPS7	NC_LV	Fibroblast	PhaseTissue_NC_RV.LV
2.57909e-08	0.0756365	0.932	0.893	0.000943971	EEF1D	NC_LV	Fibroblast	PhaseTissue_NC_RV.LV
8.08434e-09	0.0675295	0.977	0.942	0.000295895	LGALS1	NC_LV	Fibroblast	PhaseTissue_NC_RV.LV
3.51078e-09	0.0669131	0.976	0.954	0.000128498	TPT1	NC_LV	Fibroblast	PhaseTissue_NC_RV.LV
1.48228e-07	0.0656481	0.976	0.94	0.0054253	RPS19	NC_LV	Fibroblast	PhaseTissue_NC_RV.LV
1.94192e-08	0.0652626	0.978	0.951	0.000710761	RPS18	NC_LV	Fibroblast	PhaseTissue_NC_RV.LV
6.9091e-08	0.0636491	0.964	0.932	0.0025288	RPL17	NC_LV	Fibroblast	PhaseTissue_NC_RV.LV
2.02736e-07	0.0636342	0.951	0.916	0.00742035	LAPTM4A	NC_LV	Fibroblast	PhaseTissue_NC_RV.LV
4.95799e-08	0.0597305	0.971	0.947	0.00181467	RPS14	NC_LV	Fibroblast	PhaseTissue_NC_RV.LV
6.47279e-08	0.0535182	0.962	0.923	0.00236911	RPL9	NC_LV	Fibroblast	PhaseTissue_NC_RV.LV
1.17184e-127	1.18655	0.814	0.575	4.28906e-123	PLA2G2A	NC_RV	Fibroblast	PhaseTissue_NC_RV.LV
1.40236e-238	0.796013	0.914	0.608	5.13277e-234	MYL2	NC_RV	Fibroblast	PhaseTissue_NC_RV.LV
8.97847e-58	0.636748	0.771	0.642	3.28621e-53	RARRES1	NC_RV	Fibroblast	PhaseTissue_NC_RV.LV
5.89794e-131	0.617445	0.634	0.271	2.15871e-126	TNNC1	NC_RV	Fibroblast	PhaseTissue_NC_RV.LV
2.52948e-110	0.568129	0.565	0.219	9.25816e-106	TNNT2	NC_RV	Fibroblast	PhaseTissue_NC_RV.LV
3.86068e-34	0.562729	0.705	0.605	1.41305e-29	KAZN	NC_RV	Fibroblast	PhaseTissue_NC_RV.LV
1.25651e-28	0.555479	0.514	0.373	4.59895e-24	MT2A	NC_RV	Fibroblast	PhaseTissue_NC_RV.LV
7.45029e-62	0.554298	0.485	0.231	2.72688e-57	LSAMP	NC_RV	Fibroblast	PhaseTissue_NC_RV.LV
5.74975e-100	0.491935	0.584	0.248	2.10447e-95	TNNI3	NC_RV	Fibroblast	PhaseTissue_NC_RV.LV
9.00077e-114	0.488875	0.976	0.921	3.29437e-109	MT-ND3	NC_RV	Fibroblast	PhaseTissue_NC_RV.LV
4.33524e-91	0.487932	0.524	0.209	1.58674e-86	TCAP	NC_RV	Fibroblast	PhaseTissue_NC_RV.LV
1.87127e-78	0.476984	0.505	0.211	6.84905e-74	ACTC1	NC_RV	Fibroblast	PhaseTissue_NC_RV.LV
3.12879e-77	0.472594	0.529	0.243	1.14517e-72	ACTA1	NC_RV	Fibroblast	PhaseTissue_NC_RV.LV
6.96327e-80	0.460654	0.453	0.167	2.54863e-75	MYL3	NC_RV	Fibroblast	PhaseTissue_NC_RV.LV
7.12122e-39	0.423505	0.831	0.74	2.60644e-34	SNED1	NC_RV	Fibroblast	PhaseTissue_NC_RV.LV
2.98854e-59	0.422812	0.745	0.553	1.09384e-54	TPM1	NC_RV	Fibroblast	PhaseTissue_NC_RV.LV
6.48497e-41	0.41032	0.948	0.929	2.37356e-36	TIMP3	NC_RV	Fibroblast	PhaseTissue_NC_RV.LV
9.80458e-53	0.379935	0.422	0.187	3.58857e-48	MB	NC_RV	Fibroblast	PhaseTissue_NC_RV.LV
1.04357e-49	0.377934	0.623	0.429	3.81959e-45	SLC25A4	NC_RV	Fibroblast	PhaseTissue_NC_RV.LV
4.95911e-47	0.364043	0.311	0.115	1.81508e-42	PLN	NC_RV	Fibroblast	PhaseTissue_NC_RV.LV
1.19422e-55	0.358007	0.319	0.098	4.37097e-51	COX6A2	NC_RV	Fibroblast	PhaseTissue_NC_RV.LV
1.91787e-14	0.357112	0.328	0.229	7.01959e-10	MT1X	NC_RV	Fibroblast	PhaseTissue_NC_RV.LV
4.63269e-21	0.339762	0.573	0.459	1.69561e-16	CRIP1	NC_RV	Fibroblast	PhaseTissue_NC_RV.LV
7.06321e-13	0.339237	0.353	0.249	2.58521e-08	PTGDS	NC_RV	Fibroblast	PhaseTissue_NC_RV.LV
1.83819e-48	0.328254	0.265	0.075	6.72798e-44	CSRP3	NC_RV	Fibroblast	PhaseTissue_NC_RV.LV
3.1112e-25	0.298445	0.891	0.865	1.13873e-20	VCAN	NC_RV	Fibroblast	PhaseTissue_NC_RV.LV
3.91086e-40	0.290981	0.344	0.147	1.43141e-35	DES	NC_RV	Fibroblast	PhaseTissue_NC_RV.LV
3.4703e-23	0.289019	0.894	0.836	1.27016e-18	C3	NC_RV	Fibroblast	PhaseTissue_NC_RV.LV
3.16594e-23	0.284908	0.698	0.6	1.15877e-18	TMEM176A	NC_RV	Fibroblast	PhaseTissue_NC_RV.LV
1.31437e-18	0.278308	0.645	0.537	4.81072e-14	HAS2	NC_RV	Fibroblast	PhaseTissue_NC_RV.LV
7.27794e-19	0.277847	0.568	0.459	2.6638e-14	TNFRSF12A	NC_RV	Fibroblast	PhaseTissue_NC_RV.LV
4.79993e-16	0.277655	0.484	0.37	1.75682e-11	PXDNL	NC_RV	Fibroblast	PhaseTissue_NC_RV.LV
3.43373e-38	0.275256	0.321	0.137	1.25678e-33	CKM	NC_RV	Fibroblast	PhaseTissue_NC_RV.LV
1.31295e-37	0.270898	0.947	0.949	4.80553e-33	RPL37A	NC_RV	Fibroblast	PhaseTissue_NC_RV.LV
2.8312e-22	0.264638	0.254	0.147	1.03625e-17	AL357873.1	NC_RV	Fibroblast	PhaseTissue_NC_RV.LV
7.85721e-26	0.260512	0.589	0.447	2.87582e-21	COX7A1	NC_RV	Fibroblast	PhaseTissue_NC_RV.LV
6.38454e-19	0.257987	0.965	0.954	2.33681e-14	C7	NC_RV	Fibroblast	PhaseTissue_NC_RV.LV
5.29376e-24	0.257288	0.32	0.185	1.93757e-19	CD248	NC_RV	Fibroblast	PhaseTissue_NC_RV.LV
1.21537e-17	0.25641	0.428	0.316	4.44836e-13	AC005237.1	NC_RV	Fibroblast	PhaseTissue_NC_RV.LV
7.81285e-23	0.255031	0.946	0.964	2.85958e-18	RPS28	NC_RV	Fibroblast	PhaseTissue_NC_RV.LV
7.69433e-13	0.248489	0.828	0.804	2.8162e-08	C11orf96	NC_RV	Fibroblast	PhaseTissue_NC_RV.LV
1.21822e-22	0.248338	0.97	0.981	4.4588e-18	RPS27	NC_RV	Fibroblast	PhaseTissue_NC_RV.LV
1.31966e-21	0.245344	0.942	0.959	4.8301e-17	RPS29	NC_RV	Fibroblast	PhaseTissue_NC_RV.LV
4.53783e-14	0.244927	0.567	0.465	1.66089e-09	GPRC5A	NC_RV	Fibroblast	PhaseTissue_NC_RV.LV
1.0332e-18	0.243646	0.974	0.983	3.78163e-14	RPL41	NC_RV	Fibroblast	PhaseTissue_NC_RV.LV
3.98534e-11	0.242853	0.791	0.769	1.45867e-06	EMP3	NC_RV	Fibroblast	PhaseTissue_NC_RV.LV
1.29609e-15	0.242677	0.806	0.767	4.7438e-11	SERPINA3	NC_RV	Fibroblast	PhaseTissue_NC_RV.LV
2.0133e-26	0.241449	0.928	0.935	7.36886e-22	RPL37	NC_RV	Fibroblast	PhaseTissue_NC_RV.LV
2.87046e-21	0.239591	0.261	0.133	1.05062e-16	EPHA6	NC_RV	Fibroblast	PhaseTissue_NC_RV.LV
2.03859e-17	0.23691	0.787	0.733	7.46144e-13	IGFBP4	NC_RV	Fibroblast	PhaseTissue_NC_RV.LV
9.39423e-16	0.236702	0.734	0.658	3.43838e-11	FGFR1	NC_RV	Fibroblast	PhaseTissue_NC_RV.LV
3.5773e-27	0.233776	0.774	0.681	1.30933e-22	ATP5MD	NC_RV	Fibroblast	PhaseTissue_NC_RV.LV
1.45081e-25	0.233732	0.267	0.138	5.31009e-21	COL28A1	NC_RV	Fibroblast	PhaseTissue_NC_RV.LV
2.39177e-21	0.231648	0.894	0.89	8.75413e-17	RPL36A	NC_RV	Fibroblast	PhaseTissue_NC_RV.LV
1.1539e-22	0.230218	0.906	0.907	4.22339e-18	RPL38	NC_RV	Fibroblast	PhaseTissue_NC_RV.LV
4.80867e-09	0.228986	0.87	0.875	0.000176002	S100A10	NC_RV	Fibroblast	PhaseTissue_NC_RV.LV
5.91938e-16	0.223765	0.263	0.166	2.16655e-11	MT1E	NC_RV	Fibroblast	PhaseTissue_NC_RV.LV
2.83415e-10	0.223643	0.879	0.865	1.03733e-05	GLIS3	NC_RV	Fibroblast	PhaseTissue_NC_RV.LV
1.17029e-13	0.21846	0.45	0.349	4.28339e-09	COL24A1	NC_RV	Fibroblast	PhaseTissue_NC_RV.LV
1.32422e-12	0.217089	0.255	0.173	4.84678e-08	C8orf34	NC_RV	Fibroblast	PhaseTissue_NC_RV.LV
2.70165e-23	0.216798	0.876	0.842	9.88831e-19	ATP5F1E	NC_RV	Fibroblast	PhaseTissue_NC_RV.LV
2.52689e-16	0.21488	0.731	0.651	9.24866e-12	TMEM176B	NC_RV	Fibroblast	PhaseTissue_NC_RV.LV
8.03289e-25	0.214507	0.776	0.696	2.94012e-20	TMEM258	NC_RV	Fibroblast	PhaseTissue_NC_RV.LV
1.13873e-16	0.21223	0.934	0.959	4.16786e-12	RPL36	NC_RV	Fibroblast	PhaseTissue_NC_RV.LV
6.21959e-08	0.210871	0.494	0.438	0.00227643	CHRDL2	NC_RV	Fibroblast	PhaseTissue_NC_RV.LV
1.03465e-23	0.210668	0.743	0.636	3.78691e-19	ATP5ME	NC_RV	Fibroblast	PhaseTissue_NC_RV.LV
4.76946e-10	0.207496	0.958	0.977	1.74567e-05	S100A6	NC_RV	Fibroblast	PhaseTissue_NC_RV.LV
6.51578e-17	0.206947	0.878	0.883	2.38484e-12	RPS21	NC_RV	Fibroblast	PhaseTissue_NC_RV.LV
1.52853e-16	0.206082	0.688	0.599	5.59457e-12	JUND	NC_RV	Fibroblast	PhaseTissue_NC_RV.LV
4.05868e-09	0.205473	0.941	0.959	0.000148552	PLAC9	NC_RV	Fibroblast	PhaseTissue_NC_RV.LV
4.98263e-14	0.205416	0.764	0.717	1.82369e-09	DDX21	NC_RV	Fibroblast	PhaseTissue_NC_RV.LV
3.83157e-20	0.20536	0.889	0.869	1.40239e-15	COX7C	NC_RV	Fibroblast	PhaseTissue_NC_RV.LV
1.34132e-22	0.203388	0.298	0.166	4.90937e-18	CHCHD10	NC_RV	Fibroblast	PhaseTissue_NC_RV.LV
2.79896e-08	0.203099	0.739	0.681	0.00102445	DCLK1	NC_RV	Fibroblast	PhaseTissue_NC_RV.LV
2.63006e-14	0.200123	0.938	0.958	9.62628e-10	RPL39	NC_RV	Fibroblast	PhaseTissue_NC_RV.LV
9.74226e-11	0.199801	0.626	0.563	3.56576e-06	SPOCK1	NC_RV	Fibroblast	PhaseTissue_NC_RV.LV
1.14399e-09	0.199204	0.463	0.391	4.18712e-05	SPSB1	NC_RV	Fibroblast	PhaseTissue_NC_RV.LV
3.97017e-18	0.197222	0.712	0.623	1.45312e-13	NDUFA1	NC_RV	Fibroblast	PhaseTissue_NC_RV.LV
5.73891e-19	0.194686	0.989	0.987	2.1005e-14	MT-ATP6	NC_RV	Fibroblast	PhaseTissue_NC_RV.LV
3.5532e-10	0.194158	0.423	0.339	1.30051e-05	TLN2	NC_RV	Fibroblast	PhaseTissue_NC_RV.LV
6.27541e-10	0.19344	0.622	0.573	2.29686e-05	SCARA5	NC_RV	Fibroblast	PhaseTissue_NC_RV.LV
7.78525e-19	0.19329	0.587	0.483	2.84948e-14	ROMO1	NC_RV	Fibroblast	PhaseTissue_NC_RV.LV
4.75186e-10	0.19195	0.844	0.831	1.73923e-05	LMNA	NC_RV	Fibroblast	PhaseTissue_NC_RV.LV
3.12216e-11	0.191609	0.323	0.24	1.14274e-06	PVT1	NC_RV	Fibroblast	PhaseTissue_NC_RV.LV
3.80275e-14	0.188227	0.343	0.242	1.39184e-09	BCR	NC_RV	Fibroblast	PhaseTissue_NC_RV.LV
2.46756e-14	0.183667	0.334	0.236	9.03151e-10	MT-ND6	NC_RV	Fibroblast	PhaseTissue_NC_RV.LV
2.15659e-11	0.182458	0.445	0.353	7.89333e-07	PDE1C	NC_RV	Fibroblast	PhaseTissue_NC_RV.LV
1.07152e-10	0.182412	0.477	0.393	3.92188e-06	ADCY3	NC_RV	Fibroblast	PhaseTissue_NC_RV.LV
8.91864e-08	0.181933	0.981	0.977	0.00326431	CFD	NC_RV	Fibroblast	PhaseTissue_NC_RV.LV
2.47072e-17	0.180917	0.687	0.594	9.0431e-13	POLR2L	NC_RV	Fibroblast	PhaseTissue_NC_RV.LV
7.72622e-10	0.180657	0.571	0.485	2.82787e-05	EHBP1	NC_RV	Fibroblast	PhaseTissue_NC_RV.LV
2.62067e-11	0.179772	0.766	0.728	9.5919e-07	DAB2	NC_RV	Fibroblast	PhaseTissue_NC_RV.LV
2.36345e-09	0.17799	0.96	0.975	8.65046e-05	RPL34	NC_RV	Fibroblast	PhaseTissue_NC_RV.LV
9.06909e-10	0.177196	0.785	0.727	3.31938e-05	PLCB1	NC_RV	Fibroblast	PhaseTissue_NC_RV.LV
8.9888e-10	0.176922	0.736	0.678	3.28999e-05	CAMK2D	NC_RV	Fibroblast	PhaseTissue_NC_RV.LV
1.97583e-16	0.176714	0.991	0.993	7.23175e-12	MT-CO2	NC_RV	Fibroblast	PhaseTissue_NC_RV.LV
4.23536e-08	0.17412	0.886	0.88	0.00155018	FBN1	NC_RV	Fibroblast	PhaseTissue_NC_RV.LV
1.47041e-14	0.173439	0.97	0.973	5.38186e-10	MT-ND1	NC_RV	Fibroblast	PhaseTissue_NC_RV.LV
7.73899e-12	0.171889	0.69	0.619	2.83255e-07	DIAPH2	NC_RV	Fibroblast	PhaseTissue_NC_RV.LV
7.70846e-12	0.171081	0.337	0.253	2.82137e-07	MTHFR	NC_RV	Fibroblast	PhaseTissue_NC_RV.LV
6.18095e-15	0.170727	0.73	0.658	2.26229e-10	UQCRQ	NC_RV	Fibroblast	PhaseTissue_NC_RV.LV
4.76813e-11	0.170558	0.322	0.232	1.74518e-06	EDIL3	NC_RV	Fibroblast	PhaseTissue_NC_RV.LV
2.20392e-13	0.170032	0.903	0.876	8.06657e-09	TNXB	NC_RV	Fibroblast	PhaseTissue_NC_RV.LV
2.8764e-15	0.169624	0.451	0.337	1.05279e-10	MT-ND4L	NC_RV	Fibroblast	PhaseTissue_NC_RV.LV
3.41567e-09	0.169465	0.943	0.938	0.000125017	FBLN1	NC_RV	Fibroblast	PhaseTissue_NC_RV.LV
1.29374e-12	0.169369	0.892	0.863	4.73523e-08	LRP1	NC_RV	Fibroblast	PhaseTissue_NC_RV.LV
1.42949e-08	0.169248	0.365	0.289	0.000523208	COL5A3	NC_RV	Fibroblast	PhaseTissue_NC_RV.LV
3.90029e-11	0.169165	0.38	0.288	1.42754e-06	MARCKSL1	NC_RV	Fibroblast	PhaseTissue_NC_RV.LV
9.73872e-12	0.165861	0.636	0.558	3.56447e-07	OAF	NC_RV	Fibroblast	PhaseTissue_NC_RV.LV
2.02218e-10	0.164412	0.979	0.982	7.40139e-06	NEAT1	NC_RV	Fibroblast	PhaseTissue_NC_RV.LV
1.48927e-15	0.16278	0.785	0.718	5.45089e-11	UQCR11	NC_RV	Fibroblast	PhaseTissue_NC_RV.LV
6.23056e-10	0.162144	0.393	0.304	2.28045e-05	SPON1	NC_RV	Fibroblast	PhaseTissue_NC_RV.LV
6.0373e-13	0.160994	0.825	0.793	2.20971e-08	UQCRB	NC_RV	Fibroblast	PhaseTissue_NC_RV.LV
4.0419e-12	0.159623	0.828	0.798	1.47938e-07	OST4	NC_RV	Fibroblast	PhaseTissue_NC_RV.LV
5.56721e-11	0.155714	0.986	0.987	2.03765e-06	MT-CO3	NC_RV	Fibroblast	PhaseTissue_NC_RV.LV
1.30668e-10	0.155228	0.624	0.554	4.7826e-06	SNHG6	NC_RV	Fibroblast	PhaseTissue_NC_RV.LV
2.54796e-09	0.153672	0.356	0.281	9.32578e-05	MTERF4	NC_RV	Fibroblast	PhaseTissue_NC_RV.LV
1.21712e-08	0.152792	0.612	0.546	0.000445477	MYL9	NC_RV	Fibroblast	PhaseTissue_NC_RV.LV
5.59776e-12	0.152677	0.991	0.991	2.04884e-07	MT-ND2	NC_RV	Fibroblast	PhaseTissue_NC_RV.LV
6.06676e-09	0.151703	0.986	0.993	0.00022205	MT-CYB	NC_RV	Fibroblast	PhaseTissue_NC_RV.LV
4.33557e-08	0.14802	0.684	0.606	0.00158686	MECOM	NC_RV	Fibroblast	PhaseTissue_NC_RV.LV
1.25373e-15	0.146964	0.285	0.175	4.58879e-11	PDE4DIP	NC_RV	Fibroblast	PhaseTissue_NC_RV.LV
8.85838e-14	0.146687	0.448	0.336	3.24226e-09	ESF1	NC_RV	Fibroblast	PhaseTissue_NC_RV.LV
1.79682e-07	0.146461	0.866	0.883	0.00657654	RPS10	NC_RV	Fibroblast	PhaseTissue_NC_RV.LV
5.52902e-13	0.146294	0.993	0.994	2.02368e-08	MT-ND4	NC_RV	Fibroblast	PhaseTissue_NC_RV.LV
2.53474e-08	0.14452	0.456	0.38	0.000927741	MYO9B	NC_RV	Fibroblast	PhaseTissue_NC_RV.LV
2.69195e-07	0.144117	0.648	0.592	0.00985279	SCMH1	NC_RV	Fibroblast	PhaseTissue_NC_RV.LV
1.11742e-11	0.143573	0.793	0.741	4.08988e-07	RPS26	NC_RV	Fibroblast	PhaseTissue_NC_RV.LV
8.25213e-09	0.143535	0.262	0.187	0.000302036	PAPSS2	NC_RV	Fibroblast	PhaseTissue_NC_RV.LV
2.12774e-07	0.142607	0.402	0.332	0.00778776	XYLT1	NC_RV	Fibroblast	PhaseTissue_NC_RV.LV
1.29708e-09	0.140554	0.86	0.84	4.74745e-05	SON	NC_RV	Fibroblast	PhaseTissue_NC_RV.LV
1.94765e-09	0.139097	0.802	0.773	7.12861e-05	ELOB	NC_RV	Fibroblast	PhaseTissue_NC_RV.LV
1.58295e-12	0.13865	0.605	0.507	5.79376e-08	SLIRP	NC_RV	Fibroblast	PhaseTissue_NC_RV.LV
1.65597e-08	0.13634	0.903	0.899	0.000606101	RRBP1	NC_RV	Fibroblast	PhaseTissue_NC_RV.LV
4.89354e-11	0.136225	0.956	0.956	1.79109e-06	COL6A2	NC_RV	Fibroblast	PhaseTissue_NC_RV.LV
2.72538e-09	0.135937	0.252	0.185	9.97515e-05	CKB	NC_RV	Fibroblast	PhaseTissue_NC_RV.LV
1.46088e-11	0.13529	0.653	0.536	5.34695e-07	CRYAB	NC_RV	Fibroblast	PhaseTissue_NC_RV.LV
3.09853e-09	0.13386	0.863	0.852	0.000113409	TMA7	NC_RV	Fibroblast	PhaseTissue_NC_RV.LV
1.88843e-09	0.133012	0.645	0.58	6.91183e-05	NDUFB2	NC_RV	Fibroblast	PhaseTissue_NC_RV.LV
1.4945e-08	0.13291	0.813	0.771	0.000547003	MRC2	NC_RV	Fibroblast	PhaseTissue_NC_RV.LV
1.11242e-08	0.131851	0.541	0.47	0.000407158	DYNC1I2	NC_RV	Fibroblast	PhaseTissue_NC_RV.LV
9.57501e-11	0.131401	0.432	0.336	3.50455e-06	NDUFA3	NC_RV	Fibroblast	PhaseTissue_NC_RV.LV
5.55065e-08	0.131386	0.907	0.905	0.0020316	COL6A1	NC_RV	Fibroblast	PhaseTissue_NC_RV.LV
5.58757e-09	0.130811	0.584	0.508	0.000204511	RNF145	NC_RV	Fibroblast	PhaseTissue_NC_RV.LV
5.16124e-09	0.129316	0.873	0.858	0.000188907	SEC62	NC_RV	Fibroblast	PhaseTissue_NC_RV.LV
1.26897e-08	0.128468	0.996	0.996	0.000464454	MT-CO1	NC_RV	Fibroblast	PhaseTissue_NC_RV.LV
7.00796e-08	0.128309	0.38	0.308	0.00256498	MPRIP	NC_RV	Fibroblast	PhaseTissue_NC_RV.LV
1.55881e-08	0.126196	0.766	0.727	0.000570539	UBL5	NC_RV	Fibroblast	PhaseTissue_NC_RV.LV
6.15104e-09	0.121173	0.548	0.466	0.000225134	SNRPF	NC_RV	Fibroblast	PhaseTissue_NC_RV.LV
1.88689e-07	0.115734	0.603	0.534	0.00690621	NDUFB1	NC_RV	Fibroblast	PhaseTissue_NC_RV.LV
1.4942e-07	0.110605	0.564	0.5	0.00546891	COPS9	NC_RV	Fibroblast	PhaseTissue_NC_RV.LV
9.0627e-09	0.101056	0.488	0.394	0.000331704	PET100	NC_RV	Fibroblast	PhaseTissue_NC_RV.LV
2.47008e-24	0.738458	0.35	0.225	9.04072e-20	S100A12	AC_LV	NP	PhaseTissue_AC_RV.LV
3.45999e-32	0.490213	0.725	0.593	1.26639e-27	S100A6	AC_LV	NP	PhaseTissue_AC_RV.LV
1.7729e-25	0.467506	0.349	0.21	6.48899e-21	HLA-DRA	AC_LV	NP	PhaseTissue_AC_RV.LV
6.0832e-50	0.45117	0.951	0.858	2.22651e-45	S100A8	AC_LV	NP	PhaseTissue_AC_RV.LV
5.17381e-10	0.444864	0.27	0.197	1.89367e-05	PROK2	AC_LV	NP	PhaseTissue_AC_RV.LV
1.13039e-23	0.442155	0.37	0.237	4.13736e-19	CD74	AC_LV	NP	PhaseTissue_AC_RV.LV
6.9096e-20	0.392919	0.754	0.663	2.52898e-15	CPD	AC_LV	NP	PhaseTissue_AC_RV.LV
2.22278e-23	0.385004	0.807	0.731	8.13559e-19	PTEN	AC_LV	NP	PhaseTissue_AC_RV.LV
1.27844e-10	0.354851	0.376	0.293	4.67923e-06	MARCKS	AC_LV	NP	PhaseTissue_AC_RV.LV
1.91919e-43	0.345933	0.39	0.173	7.02441e-39	IGKC	AC_LV	NP	PhaseTissue_AC_RV.LV
8.31326e-16	0.335348	0.605	0.501	3.04274e-11	S100A4	AC_LV	NP	PhaseTissue_AC_RV.LV
9.87882e-20	0.331803	0.551	0.417	3.61575e-15	ST6GALNAC3	AC_LV	NP	PhaseTissue_AC_RV.LV
6.19742e-15	0.320285	0.635	0.549	2.26832e-10	PHACTR1	AC_LV	NP	PhaseTissue_AC_RV.LV
1.06974e-07	0.315137	0.252	0.192	0.00391534	CD44	AC_LV	NP	PhaseTissue_AC_RV.LV
2.31564e-31	0.314832	0.94	0.876	8.47546e-27	ACSL1	AC_LV	NP	PhaseTissue_AC_RV.LV
1.47937e-09	0.313688	0.282	0.214	5.41465e-05	ZNF267	AC_LV	NP	PhaseTissue_AC_RV.LV
7.73697e-13	0.309986	0.587	0.496	2.83181e-08	ITGAX	AC_LV	NP	PhaseTissue_AC_RV.LV
3.45224e-10	0.296771	0.427	0.347	1.26356e-05	FCER1G	AC_LV	NP	PhaseTissue_AC_RV.LV
3.38622e-10	0.275838	0.566	0.483	1.23939e-05	RAB31	AC_LV	NP	PhaseTissue_AC_RV.LV
5.65876e-08	0.27408	0.389	0.318	0.00207116	JDP2	AC_LV	NP	PhaseTissue_AC_RV.LV
8.39711e-18	0.273246	0.767	0.669	3.07343e-13	SLC11A1	AC_LV	NP	PhaseTissue_AC_RV.LV
3.56907e-18	0.26603	0.758	0.658	1.30631e-13	ATP5F1E	AC_LV	NP	PhaseTissue_AC_RV.LV
5.16661e-09	0.264632	0.306	0.23	0.000189103	THEMIS2	AC_LV	NP	PhaseTissue_AC_RV.LV
5.71891e-11	0.260282	0.631	0.554	2.09318e-06	GLUL	AC_LV	NP	PhaseTissue_AC_RV.LV
4.16836e-12	0.257497	0.588	0.494	1.52566e-07	ANP32A	AC_LV	NP	PhaseTissue_AC_RV.LV
7.31583e-10	0.245033	0.425	0.338	2.67767e-05	PAG1	AC_LV	NP	PhaseTissue_AC_RV.LV
5.67797e-11	0.244437	0.743	0.679	2.0782e-06	ALOX5AP	AC_LV	NP	PhaseTissue_AC_RV.LV
7.17664e-08	0.235513	0.309	0.237	0.00262672	NOP10	AC_LV	NP	PhaseTissue_AC_RV.LV
1.50005e-11	0.23429	0.831	0.765	5.49032e-07	CXCL8	AC_LV	NP	PhaseTissue_AC_RV.LV
2.3417e-16	0.224986	0.839	0.762	8.57086e-12	BCL2A1	AC_LV	NP	PhaseTissue_AC_RV.LV
1.85365e-08	0.223815	0.416	0.341	0.000678456	VAPA	AC_LV	NP	PhaseTissue_AC_RV.LV
1.40415e-15	0.223171	0.822	0.742	5.13934e-11	C5AR1	AC_LV	NP	PhaseTissue_AC_RV.LV
1.72339e-15	0.221139	0.891	0.84	6.30779e-11	BASP1	AC_LV	NP	PhaseTissue_AC_RV.LV
6.8733e-12	0.219417	0.698	0.613	2.5157e-07	XPO6	AC_LV	NP	PhaseTissue_AC_RV.LV
4.08838e-27	0.213796	0.962	0.888	1.49639e-22	S100A9	AC_LV	NP	PhaseTissue_AC_RV.LV
3.34134e-11	0.212816	0.792	0.726	1.22297e-06	BTG1	AC_LV	NP	PhaseTissue_AC_RV.LV
3.01113e-08	0.211766	0.673	0.612	0.0011021	RESF1	AC_LV	NP	PhaseTissue_AC_RV.LV
3.13002e-12	0.191129	0.612	0.505	1.14562e-07	RNF144B	AC_LV	NP	PhaseTissue_AC_RV.LV
1.57318e-07	0.189936	0.532	0.466	0.00575801	HIF1A	AC_LV	NP	PhaseTissue_AC_RV.LV
5.15737e-15	0.189711	0.967	0.941	1.88765e-10	SAT1	AC_LV	NP	PhaseTissue_AC_RV.LV
4.1693e-19	0.188656	0.936	0.872	1.52601e-14	ACTB	AC_LV	NP	PhaseTissue_AC_RV.LV
2.6911e-09	0.184747	0.815	0.759	9.84969e-05	FPR1	AC_LV	NP	PhaseTissue_AC_RV.LV
2.93987e-13	0.184527	0.811	0.722	1.07602e-08	CEBPB	AC_LV	NP	PhaseTissue_AC_RV.LV
4.00974e-09	0.183534	0.718	0.648	0.000146761	ELF1	AC_LV	NP	PhaseTissue_AC_RV.LV
1.25083e-11	0.181274	0.746	0.657	4.57815e-07	SYTL3	AC_LV	NP	PhaseTissue_AC_RV.LV
1.52447e-07	0.180275	0.756	0.706	0.00557973	SLA	AC_LV	NP	PhaseTissue_AC_RV.LV
1.90196e-26	0.178606	0.995	0.977	6.96136e-22	FTH1	AC_LV	NP	PhaseTissue_AC_RV.LV
2.11939e-08	0.174132	0.79	0.747	0.000775718	SDCBP	AC_LV	NP	PhaseTissue_AC_RV.LV
5.03558e-20	0.168501	0.953	0.898	1.84307e-15	H3F3A	AC_LV	NP	PhaseTissue_AC_RV.LV
4.07948e-29	0.160729	0.977	0.902	1.49313e-24	FTL	AC_LV	NP	PhaseTissue_AC_RV.LV
1.98743e-12	0.157124	0.798	0.725	7.27419e-08	PELI1	AC_LV	NP	PhaseTissue_AC_RV.LV
5.31923e-21	0.156978	0.999	0.993	1.94689e-16	NAMPT	AC_LV	NP	PhaseTissue_AC_RV.LV
3.03369e-27	0.155961	0.999	0.996	1.11036e-22	SRGN	AC_LV	NP	PhaseTissue_AC_RV.LV
1.96969e-07	0.123745	0.793	0.729	0.00720925	PTGS2	AC_LV	NP	PhaseTissue_AC_RV.LV
4.40875e-09	0.121256	0.869	0.805	0.000161365	TMSB4X	AC_LV	NP	PhaseTissue_AC_RV.LV
2.17442e-13	0.120118	0.898	0.817	7.95858e-09	S100A11	AC_LV	NP	PhaseTissue_AC_RV.LV
3.85367e-14	0.0590134	0.962	0.888	1.41048e-09	IFITM2	AC_LV	NP	PhaseTissue_AC_RV.LV
3.90191e-10	0.0561237	0.966	0.926	1.42814e-05	SAMSN1	AC_LV	NP	PhaseTissue_AC_RV.LV
1.25255e-07	0.0253918	0.987	0.957	0.00458444	B2M	AC_LV	NP	PhaseTissue_AC_RV.LV
2.3788e-52	1.29707	0.495	0.305	8.70664e-48	MT2A	AC_RV	NP	PhaseTissue_AC_RV.LV
7.11511e-35	0.716162	0.493	0.346	2.6042e-30	HSP90AA1	AC_RV	NP	PhaseTissue_AC_RV.LV
4.09428e-35	0.697549	0.273	0.125	1.49855e-30	HSP90AB1	AC_RV	NP	PhaseTissue_AC_RV.LV
6.73395e-42	0.601691	0.515	0.331	2.46469e-37	DNAJA1	AC_RV	NP	PhaseTissue_AC_RV.LV
6.72983e-36	0.555608	0.705	0.574	2.46318e-31	JUNB	AC_RV	NP	PhaseTissue_AC_RV.LV
8.77e-29	0.547414	0.594	0.464	3.20991e-24	ZFP36	AC_RV	NP	PhaseTissue_AC_RV.LV
1.20885e-25	0.540618	0.349	0.213	4.42449e-21	DNAJB1	AC_RV	NP	PhaseTissue_AC_RV.LV
3.14598e-27	0.446487	0.474	0.319	1.15146e-22	SKIL	AC_RV	NP	PhaseTissue_AC_RV.LV
1.50315e-13	0.375348	0.397	0.296	5.50169e-09	FOSB	AC_RV	NP	PhaseTissue_AC_RV.LV
2.50202e-19	0.37363	0.367	0.233	9.15765e-15	AC020916.1	AC_RV	NP	PhaseTissue_AC_RV.LV
9.06295e-12	0.359093	0.565	0.478	3.31713e-07	IER2	AC_RV	NP	PhaseTissue_AC_RV.LV
4.00737e-13	0.320003	0.313	0.213	1.46674e-08	ARF4	AC_RV	NP	PhaseTissue_AC_RV.LV
3.83025e-08	0.318702	0.322	0.247	0.00140191	IRF1	AC_RV	NP	PhaseTissue_AC_RV.LV
5.75296e-13	0.310742	0.519	0.418	2.10564e-08	BTG2	AC_RV	NP	PhaseTissue_AC_RV.LV
9.46889e-09	0.288023	0.266	0.195	0.000346571	UBB	AC_RV	NP	PhaseTissue_AC_RV.LV
5.44833e-11	0.287917	0.254	0.17	1.99415e-06	RSRP1	AC_RV	NP	PhaseTissue_AC_RV.LV
5.76736e-11	0.276151	0.426	0.328	2.11091e-06	KDM6B	AC_RV	NP	PhaseTissue_AC_RV.LV
7.68262e-08	0.274835	0.367	0.295	0.00281191	DNAJB6	AC_RV	NP	PhaseTissue_AC_RV.LV
1.20362e-07	0.273904	0.276	0.209	0.00440538	ICAM1	AC_RV	NP	PhaseTissue_AC_RV.LV
3.45401e-11	0.263354	0.774	0.708	1.2642e-06	SIK3	AC_RV	NP	PhaseTissue_AC_RV.LV
2.49359e-11	0.259692	0.526	0.427	9.12679e-07	NABP1	AC_RV	NP	PhaseTissue_AC_RV.LV
8.43044e-09	0.23313	0.502	0.418	0.000308563	PSEN1	AC_RV	NP	PhaseTissue_AC_RV.LV
5.23169e-11	0.224232	0.664	0.57	1.91485e-06	BRAF	AC_RV	NP	PhaseTissue_AC_RV.LV
2.34964e-07	0.218289	0.564	0.485	0.00859991	DPYD	AC_RV	NP	PhaseTissue_AC_RV.LV
6.88431e-09	0.213738	0.43	0.344	0.000251972	HNRNPA2B1	AC_RV	NP	PhaseTissue_AC_RV.LV
1.7381e-07	0.213487	0.291	0.217	0.00636161	MORF4L2	AC_RV	NP	PhaseTissue_AC_RV.LV
2.58483e-09	0.212937	0.7	0.635	9.46075e-05	STAT3	AC_RV	NP	PhaseTissue_AC_RV.LV
2.96218e-08	0.210875	0.794	0.733	0.00108419	NFKBIA	AC_RV	NP	PhaseTissue_AC_RV.LV
2.41413e-08	0.198616	0.35	0.265	0.000883595	SRSF5	AC_RV	NP	PhaseTissue_AC_RV.LV
1.51545e-07	0.183066	0.558	0.467	0.00554668	AC005050.3	AC_RV	NP	PhaseTissue_AC_RV.LV
7.56827e-14	0.640415	0.921	0.672	2.77006e-09	ST6GAL1	AC_LV	Plasma	PhaseTissue_AC_RV.LV
3.95526e-21	0.63677	0.662	0.35	1.44766e-16	HIST1H2AC	AC_LV	Plasma	PhaseTissue_AC_RV.LV
1.96923e-16	0.628917	0.925	0.601	7.2076e-12	IFNG-AS1	AC_LV	Plasma	PhaseTissue_AC_RV.LV
1.06975e-08	0.570403	0.649	0.398	0.000391537	P4HA1	AC_LV	Plasma	PhaseTissue_AC_RV.LV
3.60575e-15	0.54869	0.738	0.472	1.31974e-10	NDUFAF6	AC_LV	Plasma	PhaseTissue_AC_RV.LV
1.88628e-20	0.503799	0.902	0.679	6.90396e-16	TENT5C	AC_LV	Plasma	PhaseTissue_AC_RV.LV
1.96785e-14	0.500031	0.82	0.634	7.20252e-10	H1FX	AC_LV	Plasma	PhaseTissue_AC_RV.LV
1.07631e-09	0.46369	0.918	0.685	3.93941e-05	TPD52	AC_LV	Plasma	PhaseTissue_AC_RV.LV
1.76075e-11	0.461248	0.81	0.546	6.44451e-07	TP53INP1	AC_LV	Plasma	PhaseTissue_AC_RV.LV
6.44011e-23	0.459564	0.882	0.65	2.35714e-18	DUSP1	AC_LV	Plasma	PhaseTissue_AC_RV.LV
1.28223e-19	0.445378	0.931	0.775	4.69309e-15	JUN	AC_LV	Plasma	PhaseTissue_AC_RV.LV
1.15686e-11	0.435109	0.879	0.734	4.23424e-07	FOS	AC_LV	Plasma	PhaseTissue_AC_RV.LV
6.41349e-09	0.432554	0.911	0.669	0.00023474	NCOA3	AC_LV	Plasma	PhaseTissue_AC_RV.LV
2.16267e-13	0.426705	0.698	0.431	7.91559e-09	CITED2	AC_LV	Plasma	PhaseTissue_AC_RV.LV
2.48912e-10	0.420991	0.656	0.402	9.11042e-06	LRRK1	AC_LV	Plasma	PhaseTissue_AC_RV.LV
5.19965e-08	0.420855	0.764	0.549	0.00190312	CPEB4	AC_LV	Plasma	PhaseTissue_AC_RV.LV
1.14604e-14	0.399151	0.98	0.866	4.19462e-10	MT-CYB	AC_LV	Plasma	PhaseTissue_AC_RV.LV
8.73018e-08	0.396287	0.944	0.724	0.00319533	CREB3L2	AC_LV	Plasma	PhaseTissue_AC_RV.LV
1.96754e-08	0.383115	0.787	0.584	0.00072014	MEI1	AC_LV	Plasma	PhaseTissue_AC_RV.LV
1.45029e-10	0.382417	0.479	0.261	5.30822e-06	HIST1H2BJ	AC_LV	Plasma	PhaseTissue_AC_RV.LV
2.56021e-16	0.380031	0.623	0.317	9.37062e-12	HIST1H1D	AC_LV	Plasma	PhaseTissue_AC_RV.LV
5.54262e-13	0.378705	0.505	0.218	2.02865e-08	HIST1H2BD	AC_LV	Plasma	PhaseTissue_AC_RV.LV
9.29131e-13	0.365904	0.833	0.64	3.40071e-08	KLF2	AC_LV	Plasma	PhaseTissue_AC_RV.LV
1.23993e-12	0.339889	0.99	0.912	4.53826e-08	MT-CO2	AC_LV	Plasma	PhaseTissue_AC_RV.LV
5.93646e-10	0.336729	0.502	0.308	2.17281e-05	HIST1H1C	AC_LV	Plasma	PhaseTissue_AC_RV.LV
4.33049e-10	0.33113	0.593	0.371	1.585e-05	C11orf80	AC_LV	Plasma	PhaseTissue_AC_RV.LV
4.2723e-10	0.316105	0.984	0.861	1.56371e-05	MT-ND3	AC_LV	Plasma	PhaseTissue_AC_RV.LV
4.53058e-10	0.314991	0.915	0.772	1.65824e-05	XBP1	AC_LV	Plasma	PhaseTissue_AC_RV.LV
5.04897e-08	0.312402	0.748	0.434	0.00184797	LINC02384	AC_LV	Plasma	PhaseTissue_AC_RV.LV
1.23022e-07	0.304867	0.98	0.917	0.00450271	MT-ATP6	AC_LV	Plasma	PhaseTissue_AC_RV.LV
1.06917e-13	0.303008	0.482	0.216	3.91325e-09	HIST1H2BC	AC_LV	Plasma	PhaseTissue_AC_RV.LV
3.42993e-08	0.301047	0.987	0.901	0.00125539	MT-CO3	AC_LV	Plasma	PhaseTissue_AC_RV.LV
2.89027e-10	0.29604	0.718	0.447	1.05787e-05	EAF2	AC_LV	Plasma	PhaseTissue_AC_RV.LV
3.6269e-10	0.294823	0.99	0.912	1.32748e-05	MT-CO1	AC_LV	Plasma	PhaseTissue_AC_RV.LV
5.54768e-11	0.294432	0.682	0.441	2.03051e-06	HSH2D	AC_LV	Plasma	PhaseTissue_AC_RV.LV
1.1432e-08	0.292276	0.403	0.195	0.000418421	HIST1H2BG	AC_LV	Plasma	PhaseTissue_AC_RV.LV
1.33937e-09	0.286157	0.744	0.508	4.90224e-05	NRDC	AC_LV	Plasma	PhaseTissue_AC_RV.LV
2.05087e-08	0.281924	0.839	0.636	0.000750639	MEF2C	AC_LV	Plasma	PhaseTissue_AC_RV.LV
2.62305e-11	0.274747	0.489	0.241	9.60061e-07	AC103591.3	AC_LV	Plasma	PhaseTissue_AC_RV.LV
1.05058e-10	0.273507	0.977	0.828	3.84522e-06	MT-ND1	AC_LV	Plasma	PhaseTissue_AC_RV.LV
1.17164e-09	0.273028	0.774	0.528	4.28832e-05	SPATS2	AC_LV	Plasma	PhaseTissue_AC_RV.LV
5.56081e-16	0.271082	0.974	0.815	2.03531e-11	TSC22D3	AC_LV	Plasma	PhaseTissue_AC_RV.LV
3.16578e-10	0.266484	0.767	0.506	1.15871e-05	PDCD4	AC_LV	Plasma	PhaseTissue_AC_RV.LV
1.35681e-08	0.265649	0.58	0.37	0.000496606	ZBP1	AC_LV	Plasma	PhaseTissue_AC_RV.LV
7.18943e-08	0.264913	0.266	0.035	0.0026314	SPP1	AC_LV	Plasma	PhaseTissue_AC_RV.LV
4.11987e-08	0.264794	0.938	0.789	0.00150791	TXNIP	AC_LV	Plasma	PhaseTissue_AC_RV.LV
3.2544e-11	0.254634	0.869	0.686	1.19114e-06	SELENOS	AC_LV	Plasma	PhaseTissue_AC_RV.LV
2.50805e-09	0.236448	0.944	0.72	9.17971e-05	GNG7	AC_LV	Plasma	PhaseTissue_AC_RV.LV
1.0528e-07	0.230479	0.787	0.562	0.00385334	EIF2AK4	AC_LV	Plasma	PhaseTissue_AC_RV.LV
1.20246e-08	0.220586	0.984	0.85	0.000440111	MT-ND4	AC_LV	Plasma	PhaseTissue_AC_RV.LV
6.29786e-08	0.220405	0.777	0.532	0.00230508	RAB30	AC_LV	Plasma	PhaseTissue_AC_RV.LV
1.71915e-07	0.21858	0.813	0.592	0.00629227	ZBTB38	AC_LV	Plasma	PhaseTissue_AC_RV.LV
3.20846e-08	0.21455	0.469	0.283	0.00117433	Z93930.2	AC_LV	Plasma	PhaseTissue_AC_RV.LV
1.13615e-08	0.210619	0.872	0.706	0.000415843	KRTCAP2	AC_LV	Plasma	PhaseTissue_AC_RV.LV
8.98208e-13	0.205312	0.302	0.091	3.28753e-08	HIST2H2AA4	AC_LV	Plasma	PhaseTissue_AC_RV.LV
2.17575e-08	0.201458	0.8	0.611	0.000796345	CD79A	AC_LV	Plasma	PhaseTissue_AC_RV.LV
7.49003e-14	0.200819	0.928	0.716	2.74143e-09	HMGB1	AC_LV	Plasma	PhaseTissue_AC_RV.LV
2.30184e-07	0.194653	0.482	0.268	0.00842497	RSBN1L	AC_LV	Plasma	PhaseTissue_AC_RV.LV
2.28977e-09	0.183096	0.63	0.398	8.38079e-05	MANEA	AC_LV	Plasma	PhaseTissue_AC_RV.LV
6.58626e-10	0.17657	0.633	0.43	2.41064e-05	COMMD3	AC_LV	Plasma	PhaseTissue_AC_RV.LV
3.1313e-11	0.170341	0.908	0.731	1.14609e-06	SUB1	AC_LV	Plasma	PhaseTissue_AC_RV.LV
5.30868e-09	0.169637	0.846	0.609	0.000194303	SEC14L1	AC_LV	Plasma	PhaseTissue_AC_RV.LV
7.53788e-11	0.167899	0.908	0.717	2.75894e-06	SEC61B	AC_LV	Plasma	PhaseTissue_AC_RV.LV
3.05955e-10	0.164514	0.98	0.854	1.11983e-05	HERPUD1	AC_LV	Plasma	PhaseTissue_AC_RV.LV
9.54546e-10	0.163685	0.869	0.675	3.49373e-05	ATP5MG	AC_LV	Plasma	PhaseTissue_AC_RV.LV
2.50096e-08	0.157813	0.334	0.122	0.000915375	HIST1H2AE	AC_LV	Plasma	PhaseTissue_AC_RV.LV
4.00677e-13	0.156636	0.941	0.752	1.46652e-08	SPCS2	AC_LV	Plasma	PhaseTissue_AC_RV.LV
1.78433e-07	0.151159	0.761	0.594	0.00653081	KDELR1	AC_LV	Plasma	PhaseTissue_AC_RV.LV
7.09656e-11	0.149572	0.774	0.546	2.59741e-06	KRT10	AC_LV	Plasma	PhaseTissue_AC_RV.LV
1.44319e-08	0.143619	0.862	0.676	0.000528221	OST4	AC_LV	Plasma	PhaseTissue_AC_RV.LV
3.44718e-08	0.139047	0.816	0.587	0.0012617	ANAPC16	AC_LV	Plasma	PhaseTissue_AC_RV.LV
8.85294e-08	0.129165	0.672	0.464	0.00324027	HMGN3	AC_LV	Plasma	PhaseTissue_AC_RV.LV
8.41703e-08	0.124166	0.902	0.724	0.00308072	SEC62	AC_LV	Plasma	PhaseTissue_AC_RV.LV
2.21205e-07	0.088731	0.869	0.658	0.00809632	CIRBP	AC_LV	Plasma	PhaseTissue_AC_RV.LV
1.52837e-07	0.0885722	0.915	0.773	0.00559398	SERF2	AC_LV	Plasma	PhaseTissue_AC_RV.LV
1.419e-07	0.066763	0.413	0.125	0.00519368	C1QA	AC_LV	Plasma	PhaseTissue_AC_RV.LV
5.751e-09	0.0540161	0.528	0.144	0.000210493	RNASE1	AC_LV	Plasma	PhaseTissue_AC_RV.LV
3.95816e-23	1.40376	0.703	0.646	1.44872e-18	MT2A	AC_RV	Plasma	PhaseTissue_AC_RV.LV
1.26758e-14	1.23928	0.381	0.272	4.63946e-10	MT1X	AC_RV	Plasma	PhaseTissue_AC_RV.LV
1.70209e-14	1.16856	0.364	0.269	6.22983e-10	SNX9	AC_RV	Plasma	PhaseTissue_AC_RV.LV
5.66856e-13	1.09534	0.646	0.613	2.07475e-08	NFKB1	AC_RV	Plasma	PhaseTissue_AC_RV.LV
5.44306e-09	0.959575	0.406	0.393	0.000199221	SIPA1L1	AC_RV	Plasma	PhaseTissue_AC_RV.LV
4.06206e-10	0.908192	0.598	0.462	1.48675e-05	IGHA1	AC_RV	Plasma	PhaseTissue_AC_RV.LV
9.86799e-16	0.803534	0.538	0.446	3.61178e-11	ATP1B3	AC_RV	Plasma	PhaseTissue_AC_RV.LV
1.9395e-08	0.785783	0.34	0.315	0.000709875	IL1B	AC_RV	Plasma	PhaseTissue_AC_RV.LV
7.46495e-10	0.73158	0.581	0.511	2.73225e-05	SAMSN1	AC_RV	Plasma	PhaseTissue_AC_RV.LV
5.35935e-13	0.66396	0.66	0.538	1.96158e-08	AREG	AC_RV	Plasma	PhaseTissue_AC_RV.LV
8.93819e-09	0.647279	0.354	0.246	0.000327147	DNAAF1	AC_RV	Plasma	PhaseTissue_AC_RV.LV
1.83387e-11	0.628205	0.27	0.174	6.71215e-07	CEMIP2	AC_RV	Plasma	PhaseTissue_AC_RV.LV
1.57224e-08	0.503445	0.402	0.246	0.000575456	STAT4	AC_RV	Plasma	PhaseTissue_AC_RV.LV
2.17596e-07	0.4888	0.258	0.151	0.00796424	CCSER1	AC_RV	Plasma	PhaseTissue_AC_RV.LV
1.11132e-10	0.467109	0.508	0.348	4.06754e-06	ZNF331	AC_RV	Plasma	PhaseTissue_AC_RV.LV
3.98682e-08	0.32653	0.848	0.791	0.00145922	TSC22D3	AC_LV	Mast	PhaseTissue_AC_RV.LV
1.8029e-07	0.44345	0.335	0.217	0.00659879	FOXK2	AC_RV	Mast	PhaseTissue_AC_RV.LV
1.76854e-09	0.37875	0.408	0.256	6.47303e-05	SKIL	AC_RV	Mast	PhaseTissue_AC_RV.LV
1.90072e-07	0.37385	0.293	0.177	0.00695684	ZHX2	AC_RV	Mast	PhaseTissue_AC_RV.LV
1.31618e-08	0.353553	0.342	0.192	0.000481737	AC004917.1	AC_RV	Mast	PhaseTissue_AC_RV.LV
2.3336e-07	0.340012	0.3	0.168	0.00854122	METTL21A	AC_RV	Mast	PhaseTissue_AC_RV.LV
4.52287e-11	0.307527	0.817	0.674	1.65542e-06	FER	AC_RV	Mast	PhaseTissue_AC_RV.LV
1.89742e-07	0.300726	0.613	0.464	0.00694475	CREM	AC_RV	Mast	PhaseTissue_AC_RV.LV
4.42142e-09	0.175876	0.985	0.973	0.000161828	MT-ATP6	AC_RV	Mast	PhaseTissue_AC_RV.LV
1.05927e-09	0.150909	0.999	0.982	3.87705e-05	MT-CO2	AC_RV	Mast	PhaseTissue_AC_RV.LV
1.58281e-09	0.13187	0.99	0.961	5.79324e-05	MT-ND4	AC_RV	Mast	PhaseTissue_AC_RV.LV
1.62157e-08	0.117557	0.982	0.903	0.00059351	RPS4X	AC_RV	Mast	PhaseTissue_AC_RV.LV
1.95278e-08	0.105273	0.985	0.919	0.000714738	H3F3B	AC_RV	Mast	PhaseTissue_AC_RV.LV
1.00189e-15	0.67656	0.715	0.538	3.66701e-11	TMEM156	AC_LV	B	PhaseTissue_AC_RV.LV
5.64833e-26	0.673348	0.73	0.511	2.06735e-21	IGHM	AC_LV	B	PhaseTissue_AC_RV.LV
9.82871e-17	0.672152	0.442	0.229	3.5974e-12	IL4R	AC_LV	B	PhaseTissue_AC_RV.LV
5.56507e-29	0.632567	0.765	0.528	2.03687e-24	IRF8	AC_LV	B	PhaseTissue_AC_RV.LV
6.0671e-22	0.624225	0.678	0.433	2.22062e-17	CAMK2D	AC_LV	B	PhaseTissue_AC_RV.LV
5.45549e-13	0.620058	0.368	0.182	1.99676e-08	TCL1A	AC_LV	B	PhaseTissue_AC_RV.LV
3.91395e-23	0.613514	0.585	0.334	1.43254e-18	HVCN1	AC_LV	B	PhaseTissue_AC_RV.LV
3.17015e-25	0.585187	0.895	0.741	1.16031e-20	ST6GAL1	AC_LV	B	PhaseTissue_AC_RV.LV
1.11487e-11	0.565335	0.372	0.208	4.08052e-07	GAB1	AC_LV	B	PhaseTissue_AC_RV.LV
5.31419e-23	0.558105	0.545	0.268	1.94505e-18	EAF2	AC_LV	B	PhaseTissue_AC_RV.LV
6.57254e-19	0.538016	0.762	0.591	2.40561e-14	SIPA1L3	AC_LV	B	PhaseTissue_AC_RV.LV
4.36704e-21	0.537678	0.83	0.678	1.59838e-16	ZCCHC7	AC_LV	B	PhaseTissue_AC_RV.LV
1.49852e-20	0.524243	0.72	0.52	5.48475e-16	PAX5	AC_LV	B	PhaseTissue_AC_RV.LV
7.77889e-16	0.520185	0.355	0.125	2.84715e-11	BCL7A	AC_LV	B	PhaseTissue_AC_RV.LV
1.53369e-09	0.514214	0.262	0.115	5.61346e-05	PCDH9	AC_LV	B	PhaseTissue_AC_RV.LV
3.832e-27	0.509923	0.935	0.876	1.40255e-22	RPS17	AC_LV	B	PhaseTissue_AC_RV.LV
1.41743e-21	0.506802	0.758	0.531	5.18793e-17	MTSS1	AC_LV	B	PhaseTissue_AC_RV.LV
[truncated: 43,008 more rows]
